# Supplementary material for: Topoisomerase 3β knockout mice show transcriptional and behavioural impairments associated with neurogenesis and synaptic plasticity
Source: Nat Commun. 2020 Jun 19;11:3143. doi: 10.1038/s41467-020-16884-4 (PMC7305123; doi:10.1038/s41467-020-16884-4)
Supplement: Supplementary file 3 — Supplementary Table 1 [file 41467_2020_16884_MOESM3_ESM.xlsx]

## Sheet: Sheet1
Supplementary Figure 1. Top3b-KO mouse brain shows significant reduction of RNA polymerase II
signals at many neuronal early response genes under fear conditioning based on ChIP-seq
										Pol II at TSS (-700 to +700 bp)																Pol II at all Exons
Symbol	GM_WT TSS	GM_WT-fear TSS	GM_KO TSS	GM_KO-fear TSS	logratio_WT-fear/WT	logratio_KO/WT	logratio_KO-fear/KO	logratio_KO-fear/WT-fear	p_WT_fear/WT	p_KO/WT	p_KO-fear/KO	p_KO-fear/WT-fear	Sig_WT-fear/WT	Sig_KO/WT	Sig.KO-fear/KO	Sig.KO-fear/WT-fear		GM_WT exons	GM_WT-fear exons	GM_KO exons	GM_KO-fear exons	logratio_WT-fear/WT	logratio_KO/WT	logratio_KO-fear/KO	logratio_KO-fear/WT-fear	p_WT_fear/WT	p_KO/WT	p_KO-fear/KO	p_KO-fear/WT-fear	Sig_WT-fear/WT	Sig_KO/WT	Sig.KO-fear/KO	Sig.KO-fear/WT-fear
Atf7	1	1.58637	0.867347	0.824749	0.665725	-0.205318	-0.0726551	-0.943699	0.00553066	0.338744	0.821447	0.00187614	2	0	0	2		1	1.29669	1.09958	1.02509	0.374829	0.136957	-0.101208	-0.33908	0.0704345	0.459879	0.715789	0.195728	0	0	0	0
Atf6	1	2.10823	0.940795	0.837341	1.07603	-0.0880479	-0.168065	-1.33214	0.0459378	0.855111	0.816255	0.0507572	1	0	0	0		1	1.41003	1.06156	0.909183	0.49573	0.0861814	-0.223538	-0.633086	0.1583	0.783918	0.635374	0.154335	0	0	0	0
Jund	1	3.35824	1.00427	2.20018	1.74771	0.00614954	1.13147	-0.610082	0.0937019	0.994739	0.418608	0.643669	0	0	0	0		1	1.46336	0.713626	0.642231	0.549289	-0.48676	-0.152075	-1.18812	0.0628382	0.0653078	0.701056	0.00146663	0	0	0	2
Tsc22d4	1	1.87372	0.866765	0.898819	0.905909	-0.206287	0.0523902	-1.05981	0.0676362	0.641756	0.937214	0.0910025	0	0	0	0		1	1.52821	0.894971	0.866574	0.611844	-0.160086	-0.0465183	-0.818448	0.0304139	0.526586	0.902369	0.0220688	1	0	0	1
Jun	1	1.76045	0.684906	0.799277	0.815946	-0.546023	0.222791	-1.13918	0.00243597	0.0233375	0.537303	0.000820855	2	1	0	3		1	1.53409	0.746646	0.671717	0.61738	-0.421504	-0.152571	-1.19146	0.00716395	0.0401063	0.620367	4.08246e-05	2	1	0	3
Dscr3	1	1.38795	0.65253	0.594398	0.472952	-0.615883	-0.134615	-1.22345	0.219463	0.0738078	0.794471	0.0120299	0	0	0	1		1	1.54978	0.823256	0.901875	0.632061	-0.280587	0.131587	-0.781061	0.0722411	0.372294	0.780291	0.0790654	0	0	0	0
Atf3	1	1.70575	0.824239	0.61836	0.77041	-0.278866	-0.414615	-1.46389	0.133037	0.543222	0.546779	0.0240299	0	0	0	1		1	1.55441	0.816637	0.54699	0.636367	-0.292234	-0.57818	-1.50678	0.120413	0.425234	0.292925	0.00364747	0	0	0	2
Mcl1	1	1.71046	0.755966	0.780934	0.774381	-0.403607	0.0468803	-1.13111	0.0304878	0.207372	0.922224	0.0124708	1	0	0	1		1	1.55555	0.80361	0.776772	0.637429	-0.315433	-0.0490044	-1.00187	0.0679576	0.312563	0.9167	0.0233273	0	0	0	1
Dusp6	1	1.86268	0.777141	0.863364	0.897381	-0.363751	0.151793	-1.10934	0.0333574	0.334904	0.788497	0.0375757	1	0	0	1		1	1.56943	0.822201	0.733956	0.65024	-0.282438	-0.163797	-1.09647	0.0970336	0.420326	0.755371	0.0269551	0	0	0	1
Dusp5	1	1.88809	0.743313	0.689807	0.91693	-0.427958	-0.107778	-1.45267	0.0110486	0.184832	0.823821	0.00145889	1	0	0	2		1	1.57265	0.797598	0.684747	0.653197	-0.326267	-0.22009	-1.19955	0.154571	0.426619	0.720703	0.0387548	0	0	0	1
Egr1	1	1.71123	0.621533	0.665804	0.77503	-0.686096	0.099265	-1.36186	0.00451501	0.00494481	0.786319	7.98421e-05	2	2	0	3		1	1.60704	0.676451	0.622248	0.684401	-0.563942	-0.120497	-1.36884	0.0382953	0.0563214	0.785726	0.00105399	1	0	0	2
Npas4	1	1.73832	0.640416	0.688671	0.79769	-0.642919	0.104806	-1.3358	0.0225398	0.039825	0.82323	0.00252807	1	1	0	2		1	1.61484	0.716961	0.648478	0.69139	-0.480033	-0.144839	-1.31626	0.0368551	0.105163	0.744478	0.00167999	1	0	0	2
Tsc22d1	1	1.43305	0.722584	0.696593	0.519093	-0.468764	-0.052848	-1.0407	0.0776398	0.0748229	0.893482	0.0051617	0	0	0	2		1	1.62017	1.20965	1.24683	0.696143	0.274587	0.0436759	-0.37788	0.00626653	0.228023	0.898285	0.240778	2	0	0	0
Gadd45b	1	1.9065	0.746278	0.688462	0.930924	-0.422215	-0.116337	-1.46948	0.0225408	0.247392	0.831733	0.00441783	1	0	0	2		1	1.62563	0.728188	0.583968	0.701003	-0.457617	-0.318421	-1.47704	0.0781614	0.198579	0.550926	0.00334446	0	0	0	2
Slc2a3	1	1.91126	0.829949	0.764685	0.934527	-0.268905	-0.118158	-1.32159	0.0016391	0.311054	0.766659	0.00043082	2	0	0	3		1	1.67044	0.845603	0.68459	0.740229	-0.241948	-0.30474	-1.28692	0.00157049	0.247983	0.332019	1.39246e-05	2	0	0	3
Zfp36l2	1	1.75877	0.62549	0.841518	0.814566	-0.676941	0.428007	-1.0635	0.0347354	0.049785	0.40828	0.0293055	1	1	0	1		1	1.68821	0.683172	0.750287	0.755494	-0.549679	0.135194	-1.16998	0.0442196	0.101699	0.788422	0.0137668	1	0	0	1
Atf1	1	1.65842	0.795016	0.819568	0.729813	-0.330944	0.0438793	-1.01688	0.0177114	0.229219	0.91536	0.00899114	1	0	0	2		1	1.73616	1.20117	0.807649	0.7959	0.264441	-0.572641	-1.1041	0.207832	0.639865	0.49938	0.16717	0	0	0	0
Cyr61	1	2.12926	0.818513	1.30754	1.09035	-0.288923	0.675775	-0.703502	0.00736286	0.427218	0.215708	0.171626	2	0	0	0		1	1.79092	0.983665	0.960764	0.840703	-0.023761	-0.0339844	-0.898448	0.0420205	0.94877	0.951149	0.0858164	1	0	0	0
Fosl2	1	2.60368	0.816934	0.852929	1.38055	-0.291709	0.0622068	-1.61005	0.033149	0.614785	0.942963	0.0495187	1	0	0	1		1	1.79391	0.888998	1.10697	0.84311	-0.169748	0.316361	-0.696497	0.0336373	0.632508	0.552411	0.165312	1	0	0	0
Bhlhe40	1	2.07054	0.886472	0.830797	1.05001	-0.173853	-0.0935796	-1.31744	0.0109189	0.637517	0.865735	0.0115787	1	0	0	1		1	1.79605	0.982284	0.739373	0.844827	-0.025788	-0.409838	-1.28045	0.0381957	0.943606	0.453574	0.0130061	1	0	0	1
Junb	1	1.97718	0.694753	0.749334	0.983441	-0.525427	0.109107	-1.39976	0.00326781	0.0789213	0.807827	0.000933853	2	0	0	3		1	1.80799	0.720779	0.728368	0.854386	-0.472372	0.0151113	-1.31165	0.0216246	0.155667	0.975844	0.00530855	1	0	0	2
Nfkbia	1	1.94679	0.726851	0.798323	0.961097	-0.460269	0.135314	-1.28605	0.0511538	0.296401	0.837844	0.0391088	0	0	0	1		1	1.86146	0.722666	0.686504	0.896438	-0.4686	-0.0740599	-1.4391	0.0968749	0.331907	0.918573	0.0351154	0	0	0	1
Atf4	1	1.99395	0.784796	0.859196	0.995628	-0.349611	0.13067	-1.21457	0.00145299	0.211306	0.755451	0.00213613	2	0	0	2		1	1.91234	0.91719	0.872167	0.935338	-0.124707	-0.0726161	-1.13266	0.00348507	0.663219	0.865758	0.00516167	2	0	0	2
Egr3	1	2.64601	0.946106	1.53918	1.40382	-0.0799257	0.70209	-0.781656	0.00667732	0.862915	0.311941	0.232464	2	0	0	0		1	1.99495	1.07526	1.12325	0.996355	0.104683	0.0630011	-0.82867	0.00752903	0.753573	0.899768	0.0788817	2	0	0	0
Cebpd	1	2.46786	0.788562	1.20894	1.30326	-0.342704	0.616442	-1.02952	0.000554213	0.310013	0.223454	0.0310437	3	0	0	1		1	2.01367	0.737742	1.29628	1.00983	-0.438812	0.813192	-0.635448	0.0075023	0.193956	0.108539	0.183487	2	0	0	0
Dusp1	1	2.38881	0.760292	0.846424	1.25629	-0.395374	0.154827	-1.49684	0.00368752	0.306919	0.789676	0.00623533	2	0	0	2		1	2.08771	0.775814	0.663875	1.06192	-0.366217	-0.2248	-1.65293	0.00696269	0.298105	0.67025	0.000897497	2	0	0	3
Arc	1	2.2239	0.762308	0.709281	1.15309	-0.391553	-0.104017	-1.64867	0.00520108	0.288757	0.850972	0.00158579	2	0	0	2		1	2.12072	0.774531	0.76728	1.08455	-0.368605	-0.0135687	-1.46673	0.0157926	0.35906	0.982043	0.00986353	1	0	0	2
Fos	1	2.41104	0.74011	1.02899	1.26966	-0.434188	0.475422	-1.22842	5.04892e-05	0.121203	0.257936	0.0019327	3	0	0	2		1	2.19198	0.698753	0.766028	1.13223	-0.517145	0.132614	-1.51676	0.00326593	0.133065	0.797336	0.00183775	2	0	0	2
Nr4a3	1	2.18166	0.772144	1.17009	1.12543	-0.373059	0.59968	-0.898807	0.00189444	0.249642	0.217315	0.0498503	2	0	0	1		1	2.21634	0.75168	1.05753	1.14818	-0.411809	0.492503	-1.06748	0.0184302	0.344611	0.451135	0.0832181	1	0	0	0
Egr4	1	2.27703	0.737235	1.17255	1.18715	-0.439804	0.669455	-0.957503	0.0205252	0.337291	0.3302	0.139635	1	0	0	0		1	2.23829	0.728461	1.01233	1.1624	-0.457077	0.47476	-1.14472	0.028624	0.335954	0.505234	0.0883923	1	0	0	0
Nr4a1	1	2.32903	0.731297	0.90046	1.21973	-0.45147	0.300204	-1.371	0.00559103	0.251524	0.611236	0.0138083	2	0	0	1		1	2.52719	0.751777	0.961402	1.33754	-0.411623	0.354835	-1.39432	0.00321309	0.310661	0.560133	0.0151665	2	0	0	1
Fosb	1	2.85848	0.788335	1.22472	1.51525	-0.34312	0.635567	-1.2228	0.0100905	0.514827	0.421208	0.100723	1	0	0	0		1	2.73488	0.876967	1.14618	1.45148	-0.189405	0.386236	-1.25465	6.89073e-05	0.561469	0.429884	0.00653208	3	0	0	2
Cope	1	1.27759	0.726083	0.660709	0.35343	-0.461794	-0.13612	-0.951344	0.153128	0.0368976	0.681738	0.0023657	0	1	0	2		1	1.22311	0.781778	0.679496	0.29056	-0.35517	-0.202293	-0.848023	0.431594	0.282455	0.683185	0.0695781	0	0	0	0
Fosl1	1	1.3721	0.932538	0.682842	0.456386	-0.100766	-0.449611	-1.00676	0.569295	0.88828	0.676036	0.32097	0	0	0	0		1	1.3049	0.845815	0.749712	0.383936	-0.241586	-0.174005	-0.799528	0.370337	0.528543	0.762179	0.140254	0	0	0	0
Nr4a2	1	1.17162	0.876421	0.563751	0.228502	-0.190305	-0.636565	-1.05537	0.405148	0.438258	0.0838901	0.00236871	0	0	0	2		1	1.212	0.761796	0.715221	0.277395	-0.392523	-0.0910167	-0.760935	0.45314	0.23529	0.854432	0.103759	0	0	0	0
Atf6b	1	1.60359	0.58309	0.750757	0.681304	-0.778209	0.364627	-1.09489	0.131297	0.0539691	0.547206	0.0552175	0	0	0	0		1	1.06052	0.554899	0.510494	0.0847678	-0.849703	-0.120331	-1.0548	0.859058	0.0465831	0.850968	0.0806621	0	1	0	0
Atf5	1	2.27407	0.940424	1.1406	1.18528	-0.0886167	0.278415	-0.99548	0.00373848	0.808501	0.611712	0.0542109	2	0	0	0		1	1.72786	0.61007	1.27322	0.788982	-0.712952	1.06144	-0.440495	0.0950399	0.0916846	0.0941349	0.461221	0	0	0	0
Egr2	1	2.43911	0.836097	1.66479	1.28636	-0.258259	0.993597	-0.551018	0.0301795	0.626557	0.212028	0.462894	1	0	0	0		1	1.88833	0.993855	1.47496	0.917114	-0.00889295	0.569573	-0.356434	0.0773097	0.984721	0.413515	0.587291	0	0	0	0
Tsc22d3	1	1.76825	1.01634	0.837628	0.822323	0.0233806	-0.279	-1.07794	0.339638	0.975785	0.809186	0.322389	0	0	0	0		1	1.2753	0.948649	1.02632	0.350832	-0.0760532	0.113528	-0.313357	0.221099	0.766801	0.767896	0.387578	0	0	0	0
Srf	1	1.22755	0.771642	0.800993	0.295781	-0.373996	0.0538575	-0.61592	0.225223	0.0864457	0.869264	0.0458806	0	0	0	1		1	1.05785	0.75977	0.765142	0.0811406	-0.396365	0.0101644	-0.467342	0.794166	0.154177	0.980565	0.234831	0	0	0	0
Myc	1	1.71301	0.932238	1.40474	0.776535	-0.101229	0.591532	-0.286232	0.0715714	0.79285	0.306285	0.599539	0	0	0	0		1	1.43256	1.20443	1.11051	0.518597	0.268346	-0.117126	-0.367378	0.23694	0.493849	0.842191	0.507748	0	0	0	0
Il6	1	0.883451	0.985455	1.40906	-0.178778	-0.0211388	0.515875	0.673515	0.755623	0.967181	0.503245	0.353949	0	0	0	0		1	0.793971	0.618668	1.17017	-0.332841	-0.692763	0.919479	0.559557	0.690397	0.353981	0.412128	0.596536	0	0	0	0
Tsc22d2	1	2.59206	0.893786	1.48212	1.3741	-0.161998	0.72966	-0.806435	0.0860895	0.821017	0.496925	0.425823	0	0	0	0		1	0.960105	1.06747	0.956812	-0.0587362	0.0941968	-0.15789	-0.00495678	0.828163	0.697136	0.663636	0.988446	0	0	0	0
Tnfaip3	1	0.663822	1.14626	0.836254	-0.591131	0.196935	-0.454922	0.333143	0.294874	0.696418	0.547939	0.640715	0	0	0	0		1	1.08155	0.9867	0.987405	0.1131	-0.0193165	0.0010303	-0.131387	0.711991	0.943799	0.998	0.734569	0	0	0	0
Ier3	1	1.24648	0.70299	0.878606	0.317858	-0.508424	0.321712	-0.50457	0.223875	0.0296206	0.358849	0.126913	0	1	0	0		1	1.14329	0.689972	0.944556	0.193196	-0.535391	0.453098	-0.275488	0.539364	0.0572133	0.283307	0.488989	0	0	0	0
Legend: Pol II signals (FPKM) for 45 neuronal early response (NER) genes were normalized versus signals from untreated wildtype mice as the standard in each experiment; then geometric means (GM) were estimated for WT and TOP3B-KO (4 replications), WT-fear and TOP3B-KO-fear (5 replications). Log2 ratios and p-values are calculated between different samples and shown in the table.
	Sigificance score (Sig): 0, p>0.05; 1, p<0.05; 2, p<0.01; 3, p<0.001.
