# Supplementary material for: Topoisomerase 3β knockout mice show transcriptional and behavioural impairments associated with neurogenesis and synaptic plasticity
Source: Nat Commun. 2020 Jun 19;11:3143. doi: 10.1038/s41467-020-16884-4 (PMC7305123; doi:10.1038/s41467-020-16884-4)
Supplement: Supplementary file 4 — Supplemental Table 2 [file 41467_2020_16884_MOESM4_ESM.xlsx]

## Sheet: Sheet1
Supplementary table 2. Genes with fear conditioning-induced TDRD3 binding strongly overlap with the genes
that show reduction in Top3β-KO mice under fear conditioning fear-dependend POLII binding
*) Binding of TDRD3 and POLII was identified at TSS (±700 bp) from ChIP-seq experiments; thresholds for TDRD3 binding: 1 for set 27 and 3 for set 17
Gene_id	Symbol	WT control TDRD3-ChIP TSS rep1	WT fear TDRD3-ChIP TSS rep1	WT control TDRD3-ChIP TSS rep2	WT fear TDRD3-ChIP TSS rep2	GM WT fear POLII-ChIP TSS 5 reps	GM KO fear POLII-ChIP TSS 5 reps	LR2 POLII KO-fear/WT-fear	t POLII (Student)	p-value POLII	FDR POLII	TDRD3 consistent increase in WT fear/control	POLII 2-fold signif. decrease KO-fear/WT-fear	Overlap of POLII and TDRD3
NM_012058	Srp9	1.2199	1.098	1.7585	6.6305	1.62302	0.688547	-0.538373	-6.24737	4.17427e-10	9.72188e-06	1	1	1
NM_026550	Pak1ip1	0.6796	2.3396	2.6033	5.1853	1.66858	0.710464	-0.493166	-5.53548	3.1037e-08	0.000361426	1	1	1
NM_001033457	Nom1	0.635	1.1626	1.3703	3.3152	1.8073	0.655251	-0.609881	-5.50344	3.7246e-08	0.000289153	1	1	1
NM_001047604	Ttc21b	1.103	2.153	2.261	6.3329	1.33283	0.627709	-0.671833	-5.3563	8.49417e-08	0.000494573	1	1	1
NM_028840	Armc1	1.3369	2.3683	5.664	9.3082	1.59181	0.810781	-0.302617	-5.18361	2.17634e-07	0.00101374	1	1	1
NM_009502	Vcl	0.9024	2.0238	2.0555	9.9458	1.55424	0.774063	-0.369477	-4.96434	6.89343e-07	0.00178387	1	1	1
NM_011948	Map3k4	1.3035	3.4879	3.1517	8.2881	1.47392	0.601425	-0.733544	-4.89594	9.78354e-07	0.00227859	1	1	1
NM_029482	4930579G24Rik	1.103	2.7559	2.0555	4.1652	1.56434	0.669832	-0.578129	-4.81744	1.45415e-06	0.00307882	1	1	1
NR_045290	4732491K20Rik	1.3035	3.3587	3.0147	8.0331	1.48513	0.560863	-0.834279	-4.80486	1.54863e-06	0.00300563	1	1	1
NM_029825	Scfd1	1.1698	2.1961	4.0424	10.2008	1.59201	0.79411	-0.332589	-4.77511	1.79607e-06	0.00298789	1	1	1
NM_025693	Tmem41a	0.7687	1.5071	1.7129	4.8454	1.82398	0.758553	-0.398678	-4.74534	2.08161e-06	0.00323205	1	1	1
NM_025362	Dnajc30	0.9358	2.1745	4.0423	5.0152	1.55199	0.777723	-0.362671	-4.7395	2.14241e-06	0.0029351	1	1	1
NM_026110	Paxbp1	1.3035	3.1003	2.5122	10.8384	1.70803	0.694255	-0.526463	-4.68448	2.80665e-06	0.00344036	1	1	1
NM_011192	Psme3	1.1698	2.153	1.69	8.9257	1.5003	0.755117	-0.405229	-4.67782	2.89944e-06	0.0033764	1	1	1
NM_025375	Wbscr22	1.0027	2.0884	3.6997	4.5052	1.54344	0.794185	-0.332454	-4.66786	3.04358e-06	0.00337547	1	1	1
NM_025794	Etfdh	1.0361	2.7989	2.0555	4.9303	1.58654	0.67989	-0.556626	-4.65445	3.24845e-06	0.00343892	1	1	1
NM_021505	Anapc5	1.2032	2.0454	4.4078	12.2407	1.60332	0.679849	-0.556715	-4.65279	3.27469e-06	0.00331598	1	1	1
NM_001013778	Tvp23a	0.9693	1.8946	0.8222	4.2078	1.68258	0.512011	-0.965753	-4.63914	3.49859e-06	0.00339509	1	1	1
NM_145760	Arfgap1	1.1698	2.2391	0.9592	5.6953	1.68163	0.738082	-0.438146	-4.62627	3.72309e-06	0.00346843	1	1	1
NM_153116	Gtpbp10	1.0695	1.1195	1.6444	3.9528	1.9107	1.04188	0.0591928	-4.60351	4.15432e-06	0.00372131	1	1	1
NM_181048	A130010J15Rik	0.9024	1.8516	3.8369	4.8454	1.57284	0.670022	-0.577719	-4.59534	4.32038e-06	0.00372672	1	1	1
NM_133998	Fam207a	0.869	1.6363	3.6999	6.7578	1.80232	0.685878	-0.543975	-4.57017	4.87326e-06	0.00405351	1	1	1
NM_011292	Rpl9	1.5041	1.8946	4.5221	9.3082	1.69734	0.812224	-0.30005	-4.56037	5.10629e-06	0.00410088	1	1	1
NM_029309	Morn5	0.7353	1.2487	1.9869	4.9729	1.80213	0.669316	-0.579241	-4.54956	5.37574e-06	0.00417337	1	1	1
NM_019682	Dynll1	1.2144	2.7988	3.106	8.203	1.6836	0.753899	-0.407558	-4.52133	6.14522e-06	0.00461685	1	1	1
NM_024471	Lias	1.4038	1.8946	4.5906	9.1807	1.70392	0.81382	-0.297218	-4.49193	7.05821e-06	0.00513705	1	1	1
NM_177815	Rft1	1.0027	2.7559	2.5807	6.4602	1.36458	0.667445	-0.58328	-4.47335	7.70033e-06	0.00543457	1	1	1
NM_026703	Ndufa8	0.7687	1.2057	2.124	5.3554	1.78416	0.659214	-0.601182	-4.47195	7.751e-06	0.00530944	1	1	1
NM_030025	Ccdc150	0.7019	1.3348	1.3703	5.4829	1.60212	0.822206	-0.282428	-4.46711	7.92843e-06	0.0052758	1	1	1
NM_024195	Cyb5r4	0.8021	1.5286	2.398	4.9303	1.65459	0.78543	-0.348445	-4.45068	8.55977e-06	0.00538803	1	1	1
NR_015603	4930483J18Rik	1.103	1.1626	3.2202	9.8183	1.91546	0.842558	-0.247151	-4.44861	8.64276e-06	0.0052971	1	1	1
NM_001310609	Cpsf6	1.103	1.2057	2.1696	8.118	1.83384	0.722631	-0.468668	-4.44376	8.83999e-06	0.00527906	1	1	1
NR_131932	Gm13830	1.0472	2.3252	2.0097	7.4379	1.69073	0.750254	-0.41455	-4.44327	8.86011e-06	0.0051588	1	1	1
NM_028335	Zfp248	0.869	1.421	2.6036	10.3283	1.33295	0.553478	-0.853401	-4.43868	9.05104e-06	0.00514143	1	1	1
NM_054070	Afg3l1	0.7687	1.8516	2.8777	4.8454	2.07501	0.802611	-0.317227	-4.42374	9.70048e-06	0.00537915	1	1	1
NM_001035231	Zfp748	0.5347	1.3779	1.7129	3.3152	1.51639	0.641311	-0.640905	-4.41059	1.0309e-05	0.00558365	1	1	1
NM_012051	Etv3	0.5682	1.7655	2.8091	4.8454	1.76237	0.826706	-0.274553	-4.40684	1.04891e-05	0.00555206	1	1	1
NM_145927	Fntb	1.0361	2.5406	2.6036	14.0261	1.73829	0.81346	-0.297857	-4.39396	1.11302e-05	0.00576052	1	1	1
NM_027481	Sugp1	0.9024	2.7559	5.0702	10.8384	1.57553	0.555628	-0.84781	-4.38902	1.13861e-05	0.00576485	1	1	1
NM_028385	Setd5	0.869	2.153	4.4305	11.5608	1.66344	0.651607	-0.617925	-4.37822	1.1965e-05	0.00592906	1	1	1
NM_013760	Dnajb9	1.103	2.3037	3.6313	7.7781	1.61331	0.649111	-0.623463	-4.37563	1.21082e-05	0.0057551	1	1	1
NM_134063	Fam208b	1.7046	2.9712	2.5122	5.3554	1.82674	0.766504	-0.383635	-4.32209	1.54555e-05	0.00692229	1	1	1
NR_131098	9430065F17Rik	0.5347	1.3779	1.7129	3.3152	1.49854	0.634848	-0.655516	-4.31988	1.56116e-05	0.00686028	1	1	1
NM_026401	Mrpl57	0.8857	1.3348	1.7129	4.8454	1.46841	0.606132	-0.722297	-4.31686	1.58265e-05	0.00682592	1	1	1
NR_027009	Gt(ROSA)26Sor	1.0027	2.6697	5.7323	14.2386	1.64445	0.660465	-0.598445	-4.31536	1.59344e-05	0.0067475	1	1	1
NM_020295	Lmbr1	1.4372	2.4544	4.7961	9.6908	1.83929	0.742719	-0.429112	-4.3116	1.62081e-05	0.00674084	1	1	1
NM_178385	Tbcc	1.0695	1.8516	2.7863	6.3755	2.00609	0.800428	-0.321157	-4.3057	1.6646e-05	0.00680151	1	1	1
NR_015573	1700012D14Rik	1.2032	2.4544	2.8548	8.2881	1.65578	0.654993	-0.610449	-4.29278	1.76446e-05	0.00708521	1	1	1
NM_029632	Ppp1r11	0.9358	1.5501	2.2152	4.0377	1.73903	0.714999	-0.483987	-4.29119	1.7772e-05	0.00701542	1	1	1
NM_001289589	Zfp12	1.1698	1.421	1.9869	6.6305	1.85928	0.836084	-0.25828	-4.29092	1.77937e-05	0.00690693	1	1	1
NM_001167939	Mau2	0.9024	2.6697	4.7961	10.8384	1.59894	0.573666	-0.801717	-4.27492	1.91206e-05	0.00730033	1	1	1
NM_025630	Aggf1	0.8021	2.0669	3.1517	8.4157	1.70563	0.542294	-0.882853	-4.26614	1.98885e-05	0.00747102	1	1	1
NM_009088	Polr1a	0.7019	1.6937	2.5807	7.013	1.34688	0.669275	-0.579328	-4.26186	2.0273e-05	0.00749456	1	1	1
NM_001277867	Mphosph9	1.3369	2.3252	4.9332	12.6235	1.69937	0.674067	-0.569037	-4.25234	2.11552e-05	0.0076985	1	1	1
NM_031179	Sf3b1	0.8467	2.1961	2.9689	8.2456	2.03539	0.865594	-0.208238	-4.24681	2.16831e-05	0.00776924	1	1	1
NM_133757	Pgs1	1.7715	4.4352	3.7684	10.2008	1.46325	0.590284	-0.760518	-4.24184	2.217e-05	0.00782331	1	1	1
NM_024273	Timmdc1	1.2032	1.9808	2.9462	5.6104	1.78552	0.732953	-0.448207	-4.23269	2.30914e-05	0.00802684	1	1	1
NM_198605	Ska3	0.8968	1.2918	1.7129	4.8454	1.47554	0.611062	-0.71061	-4.23161	2.32026e-05	0.00794688	1	1	1
NM_134017	Mat2b	1.1364	1.421	2.2381	4.8454	1.55851	0.754905	-0.405633	-4.2175	2.4703e-05	0.00833817	1	1	1
NM_001002895	AI413582	1.1364	2.9712	2.0555	5.1004	1.71822	1.02574	0.0366694	-4.21698	2.47593e-05	0.00823777	1	1	1
NM_001168248	Rmi1	0.9526	2.6051	4.8418	17.7239	1.69746	0.678546	-0.559481	-4.21605	2.48614e-05	0.00815525	1	1	1
NM_001301343	Hnrnpk	1.0027	2.885	5.2757	19.084	1.6911	0.670508	-0.576674	-4.20775	2.57921e-05	0.00822874	1	1	1
NM_001039493	Plekhm3	0.6016	1.2918	2.1696	5.993	1.74086	0.761848	-0.392424	-4.20512	2.6094e-05	0.00821256	1	1	1
NM_001146024	Zfp444	1.0361	1.9377	2.7406	4.9729	1.59136	0.687791	-0.539957	-4.20337	2.62972e-05	0.00816616	1	1	1
NM_001305643	Kifap3	1.1698	2.842	3.9739	5.9504	2.08458	1.01734	0.0247949	-4.19166	2.76918e-05	0.00848607	1	1	1
NM_009761	Bnip3l	0.7186	1.5071	2.398	7.8199	1.54802	0.534672	-0.903274	-4.17741	2.94845e-05	0.00880378	1	1	1
NM_001134717	2810006K23Rik	1.1698	2.4114	4.7961	12.3685	1.71568	0.675087	-0.566856	-4.17225	3.01604e-05	0.00889159	1	1	1
NM_016692	Incenp	0.7687	1.3779	1.9184	3.8253	1.68617	0.947489	-0.0778188	-4.1694	3.05397e-05	0.00889087	1	1	1
NM_020483	Sap30bp	1.103	1.7655	4.1566	11.7309	1.50894	0.635222	-0.654667	-4.167	3.08636e-05	0.008766	1	1	1
NM_178873	Adck2	1.1698	1.5501	1.4615	7.098	1.40382	0.646302	-0.629719	-4.16596	3.10042e-05	0.00869987	1	1	1
NM_001243307	Ccdc85b	1.0027	2.4975	2.6721	6.6305	1.7657	0.672671	-0.572027	-4.16485	3.11551e-05	0.00863813	1	1	1
NR_033148	Gm20605	1.3035	1.9377	4.4992	11.7309	1.4073	0.587071	-0.768393	-4.15944	3.19024e-05	0.00874125	1	1	1
NM_146164	Lrch4	1.3035	1.9377	4.4992	11.7309	1.4073	0.587071	-0.768393	-4.15944	3.19024e-05	0.00863961	1	1	1
NM_011293	Polr2j	1.0695	1.8516	2.8777	11.2209	1.95679	0.519612	-0.944493	-4.15857	3.20247e-05	0.00857305	1	1	1
NM_024258	Usp16	1.2032	2.1961	2.6036	7.3956	1.746	0.824918	-0.277677	-4.15007	3.32368e-05	0.00879641	1	1	1
NR_015549	Trmt61b	1.3035	2.7559	2.5351	5.7379	1.76577	0.659939	-0.599595	-4.15001	3.32465e-05	0.00870013	1	1	1
NM_153547	Gnl3	0.7353	1.6147	2.1925	6.8855	1.80162	0.730013	-0.454006	-4.1417	3.44743e-05	0.00892118	1	1	1
NM_026528	2700060E02Rik	2.3898	3.7463	4.9332	7.2681	1.63688	0.71578	-0.482411	-4.13754	3.51048e-05	0.00898452	1	1	1
NM_011343	Sec61g	0.5682	1.464	1.4388	3.6978	1.89955	0.588597	-0.764649	-4.13345	3.57353e-05	0.00904647	1	1	1
NM_001285493	Gnb1l	1.1364	1.8085	2.5351	5.993	1.56634	0.673304	-0.570671	-4.13276	3.58436e-05	0.00897632	1	1	1
NM_001081251	Pbrm1	0.7019	1.6147	2.261	6.8855	1.81543	0.722199	-0.469531	-4.13094	3.6128e-05	0.00895129	1	1	1
NM_025294	Natd1	0.9693	1.421	3.0147	7.5231	1.86071	0.56994	-0.811119	-4.11301	3.90535e-05	0.00957428	1	1	1
NM_001001884	Nckap5l	0.635	1.7655	2.398	7.013	1.4532	0.673146	-0.571008	-4.10664	4.01456e-05	0.00973949	1	1	1
NM_008211	H3f3b	1.1809	1.22	2.8548	7.99	1.80626	0.756376	-0.402825	-4.10478	4.04704e-05	0.00971707	1	1	1
NM_001081086	Ppig	0.7353	1.7439	3.1517	10.1582	1.67945	0.749	-0.416963	-4.10137	4.10708e-05	0.00976061	1	1	1
NM_028365	Zfp839	0.8356	1.464	1.7129	4.7178	2.01687	0.76001	-0.39591	-4.08152	4.47423e-05	0.0105257	1	1	1
NM_172560	Cntrob	1.0361	1.3779	3.0832	7.3956	1.37499	0.638229	-0.647853	-4.07874	4.5281e-05	0.0105459	1	1	1
NM_001289701	Pde4dip	1.103	1.5071	2.6036	5.4829	1.49123	0.766251	-0.38411	-4.07545	4.59264e-05	0.0104865	1	1	1
NM_001013381	Rsad1	0.8021	1.5932	2.124	9.3082	1.47342	0.760965	-0.394098	-4.0737	4.62716e-05	0.0104628	1	1	1
NM_024451	Sun1	1.0361	1.5932	2.6492	9.5207	1.67649	0.860279	-0.217124	-4.06767	4.74848e-05	0.0106339	1	1	1
NM_026827	Tmem219	1.4706	1.7655	2.5351	6.758	1.82155	0.773259	-0.370977	-4.06149	4.87595e-05	0.0108153	1	1	1
NM_027472	5730455P16Rik	1.2367	1.8516	1.5073	8.4157	1.63526	0.902861	-0.147424	-4.06136	4.87878e-05	0.0107195	1	1	1
NM_001024206	Trappc1	1.103	1.1626	3.1517	6.6305	1.36596	0.636562	-0.651628	-4.06108	4.88458e-05	0.010632	1	1	1
NM_007450	Slc25a4	1.6712	2.4114	4.0424	12.241	1.53036	0.612304	-0.707679	-4.05323	5.05163e-05	0.0108937	1	1	1
NM_010718	Limk2	1.1698	1.6363	2.9462	3.9102	1.59577	0.71304	-0.487945	-4.04982	5.12576e-05	0.0109522	1	1	1
NM_009149	Glg1	0.635	2.0669	3.6313	8.1606	1.46593	0.503663	-0.989471	-4.04821	5.16111e-05	0.0109275	1	1	1
NM_177870	Slc5a6	1.0361	1.6363	3.3573	5.993	1.72481	0.657832	-0.604208	-4.04635	5.20228e-05	0.0109154	1	1	1
NM_001144987	Spg20	0.6684	2.4975	1.4388	4.2078	1.70312	0.790877	-0.338474	-4.0406	5.33149e-05	0.0109885	1	1	1
NM_008197	H1f0	1.1698	2.9281	4.1795	9.6908	1.83505	0.722008	-0.469914	-4.03782	5.39503e-05	0.0110219	1	1	1
NM_145614	Dlat	1.3369	2.0669	2.6036	13.7711	1.48519	0.665028	-0.588513	-4.03626	5.43102e-05	0.010999	1	1	1
NM_026487	Atad1	1.1698	2.1961	5.1387	5.2279	1.53734	0.72494	-0.464067	-4.03183	5.53444e-05	0.0111118	1	1	1
NM_009096	Rps6	1.0695	2.3683	4.0424	6.758	1.68526	0.711631	-0.490799	-4.02875	5.6073e-05	0.0111619	1	1	1
NM_019790	Tmeff2	1.6378	3.1434	1.7129	6.9279	1.59257	0.676135	-0.564616	-4.02845	5.61454e-05	0.0110816	1	1	1
NM_198606	Dcaf13	2.6071	2.1099	3.4029	14.706	1.49196	0.593563	-0.752527	-4.0244	5.71209e-05	0.0111794	1	1	1
NM_145604	D230025D16Rik	1.1698	1.9377	3.0374	4.2078	1.57258	0.574162	-0.800469	-4.02091	5.79734e-05	0.0112517	1	1	1
NM_001007573	Maneal	0.8356	1.5071	1.0962	4.6753	1.94954	0.958347	-0.0613805	-4.01764	5.87841e-05	0.0113147	1	1	1
NM_145597	Tmem161a	0.8523	1.2918	2.5122	4.8454	1.62236	0.744384	-0.425881	-4.01657	5.90501e-05	0.0112728	1	1	1
NM_010948	Nudc	0.7019	1.1626	1.3018	8.0331	1.82156	0.670512	-0.576665	-4.01563	5.92876e-05	0.0112261	1	1	1
NM_029711	Arpc2	1.103	2.0669	3.0147	7.6506	1.42235	0.653928	-0.612795	-4.01061	6.05613e-05	0.0113748	1	1	1
NM_011930	Clcn7	0.8857	1.7655	3.0832	8.2881	1.70798	0.799337	-0.323124	-4.00532	6.19325e-05	0.0115393	1	1	1
NM_146150	Nrd1	1.5709	2.2391	2.9462	5.7379	1.56311	0.679953	-0.556492	-3.99145	6.56707e-05	0.0121387	1	1	1
NM_172402	Slc25a32	2.5068	2.0238	3.3573	14.9187	1.48551	0.584482	-0.77477	-3.98787	6.66689e-05	0.0122261	1	1	1
NM_028221	Fam192a	0.9024	2.1961	3.3573	7.6506	2.01155	0.882139	-0.180921	-3.98735	6.68162e-05	0.0121574	1	1	1
NM_013792	Naglu	0.6684	1.3779	2.9462	3.3152	1.61266	0.606558	-0.721282	-3.98503	6.74713e-05	0.0121814	1	1	1
NM_175004	Ptrh2	0.7353	1.7655	2.6036	6.3755	1.99305	0.84558	-0.241987	-3.9843	6.76789e-05	0.0121249	1	1	1
NM_175180	Wdr44	0.7687	1.2487	1.8499	3.5702	1.53703	0.543747	-0.878994	-3.978	6.94978e-05	0.0122622	1	1	1
NM_026274	Rspry1	0.9358	2.1961	3.3573	7.6506	1.98657	0.867803	-0.20456	-3.97212	7.12366e-05	0.0124744	1	1	1
NM_133973	Cog4	0.9358	2.5406	1.6444	4.3353	1.69234	0.746975	-0.420869	-3.96806	7.24599e-05	0.012594	1	1	1
NM_001142642	Fbrsl1	1.2367	2.0238	1.5758	7.3956	2.05359	0.89631	-0.15793	-3.9652	7.3333e-05	0.0126513	1	1	1
NM_009091	Rps15	0.9637	1.5501	1.5073	11.9008	1.71236	0.836342	-0.257836	-3.9648	7.34567e-05	0.0125795	1	1	1
NM_027275	Ptcd3	0.635	1.7655	2.4893	9.0532	1.37715	0.667674	-0.582785	-3.96479	7.34597e-05	0.0124882	1	1	1
NM_008487	Arhgef2	1.0361	1.5501	0.6851	4.3353	1.52103	0.758514	-0.398752	-3.96334	7.39094e-05	0.0124736	1	1	1
NM_207228	Tsga10	1.1698	2.5406	6.9658	16.8314	1.66795	0.649986	-0.621519	-3.96315	7.39687e-05	0.0123937	1	1	1
NR_002445	BC002163	0.8356	1.3779	1.9641	5.2279	1.51961	0.647549	-0.626939	-3.95929	7.51726e-05	0.0125055	1	1	1
NM_001030274	Ndufs5	0.8356	1.3779	1.9641	5.2279	1.51961	0.647549	-0.626939	-3.95929	7.51726e-05	0.0124168	1	1	1
NM_026014	Cdt1	0.8355	1.9951	0.9592	6.503	1.93362	0.758227	-0.399299	-3.95822	7.5511e-05	0.0123849	1	1	1
NM_001128609	Dedd	1.2367	2.1099	4.248	6.0779	1.6933	0.759101	-0.397637	-3.95816	7.55295e-05	0.0123013	1	1	1
NM_130454	Recql5	1.1698	1.7655	4.1566	11.7309	1.50529	0.617409	-0.695703	-3.95633	7.6109e-05	0.0123096	1	1	1
NM_009837	Cct4	0.9024	2.153	2.8777	12.496	1.9327	0.814973	-0.295175	-3.95473	7.66211e-05	0.0123069	1	1	1
NM_001272024	Sema6c	1.0361	1.0765	2.8091	4.3353	1.29773	0.652608	-0.615711	-3.953	7.71759e-05	0.0123111	1	1	1
NM_134025	Pex12	0.9358	2.0669	4.6591	7.098	1.51843	0.838517	-0.254089	-3.95199	7.75053e-05	0.0122796	1	1	1
NM_024475	Ublcp1	0.7353	1.5932	3.3573	7.2681	1.6317	0.665809	-0.586819	-3.95179	7.75703e-05	0.0122068	1	1	1
NM_001142950	Nars	0.4679	2.3683	2.6036	7.5231	1.63152	0.589957	-0.761318	-3.94988	7.81892e-05	0.0121402	1	1	1
NM_029478	Vmp1	0.7019	1.8085	2.6036	6.8855	1.9977	0.831043	-0.267005	-3.94867	7.85874e-05	0.0121212	1	1	1
NM_027855	Atraid	1.2032	1.6363	3.8369	7.4805	1.69419	0.65072	-0.619891	-3.94739	7.90092e-05	0.0121061	1	1	1
NM_007913	Egr1	1.3035	2.3252	6.0751	12.496	1.71123	0.665804	-0.586831	-3.94487	7.98421e-05	0.0121537	1	1	1
NM_026689	Mul1	1.4372	1.421	2.0555	10.5407	1.66185	0.857887	-0.22114	-3.93551	8.30207e-05	0.0124745	1	1	1
NM_145414	Nsun5	0.9024	1.3707	3.0147	7.013	1.46797	0.674258	-0.568628	-3.93078	8.46711e-05	0.0125604	1	1	1
NR_040371	Gm14023	0.5347	1.5932	1.7585	3.6126	1.41911	0.540676	-0.887163	-3.93027	8.48508e-05	0.0125074	1	1	1
NM_001013414	Neurl4	1.6378	3.574	3.6085	8.4157	1.36706	0.686423	-0.542831	-3.92947	8.51335e-05	0.0124702	1	1	1
NM_172878	Ttc34	1.8049	2.7128	2.7406	7.7355	1.16729	0.497834	-1.00626	-3.92666	8.61352e-05	0.0125381	1	1	1
NM_009410	Top3a	1.0027	1.2918	1.5073	5.3551	2.01802	0.976264	-0.0346561	-3.92488	8.67714e-05	0.0125522	1	1	1
NM_001286384	Kars	0.9024	1.8085	2.261	4.9729	1.89074	0.759798	-0.396312	-3.91927	8.88165e-05	0.0127687	1	1	1
NM_028132	Pgm2	0.5013	1.5501	2.3295	8.118	1.66128	0.639799	-0.644309	-3.91908	8.88884e-05	0.0127007	1	1	1
NM_144954	Ppil2	0.8523	1.6363	0.6166	4.2927	1.48818	0.597355	-0.74334	-3.91695	8.9676e-05	0.0127351	1	1	1
NM_023665	Rsrp1	0.9693	2.0238	3.4943	7.2681	1.59653	0.627353	-0.672651	-3.91389	9.0822e-05	0.0128197	1	1	1
NM_020584	Terf2ip	0.9024	2.0238	2.398	5.2279	1.89832	0.761939	-0.392252	-3.91311	9.11168e-05	0.0127838	1	1	1
NM_011777	Zyx	1.1698	1.9808	4.1566	4.8454	1.41267	0.496122	-1.01123	-3.91251	9.13424e-05	0.0127387	1	1	1
NM_001293768	Pygo2	0.8356	1.3851	2.0782	7.353	1.83937	0.855708	-0.224809	-3.91251	9.13434e-05	0.012663	1	1	1
NM_001167963	G2e3	1.3704	2.0669	5.4128	7.9905	2.13989	0.684671	-0.546517	-3.91076	9.2005e-05	0.0126793	1	1	1
NM_133224	Atp13a1	0.7353	2.3252	2.1925	5.2279	1.19224	0.391996	-1.35109	-3.90996	9.23108e-05	0.0126466	1	1	1
NM_001033225	Pnrc1	1.0695	1.9808	3.9739	8.5432	1.75428	0.678685	-0.559187	-3.90989	9.23377e-05	0.0125763	1	1	1
NM_028299	Hpf1	0.8356	1.7224	1.6444	6.8855	1.58355	0.480693	-1.05681	-3.90983	9.23623e-05	0.0125065	1	1	1
NM_029868	Gpbp1l1	1.0194	2.7774	5.801	6.8855	1.46976	0.671182	-0.575224	-3.90982	9.23661e-05	0.0124347	1	1	1
NM_172116	Pddc1	0.869	2.2391	3.4029	5.5678	1.56529	0.528264	-0.92067	-3.90617	9.377e-05	0.0125512	1	1	1
NM_013902	Fkbp3	1.2367	2.6267	3.9739	7.1405	1.75289	0.762341	-0.391492	-3.89518	9.81239e-05	0.0130589	1	1	1
NR_038162	Stamos	0.9358	1.6793	1.8499	7.5231	1.5079	0.665224	-0.588089	-3.89055	0.000100018	0.0132353	1	1	1
NM_001081054	Qrsl1	0.8356	1.5932	1.5758	3.4427	1.2422	0.565359	-0.822761	-3.88534	0.000102188	0.013446	1	1	1
NM_001081365	Cystm1	0.8021	1.0334	4.3165	5.1004	1.51086	0.574961	-0.798464	-3.88066	0.000104174	0.0136303	1	1	1
NM_133953	Sf3b3	0.9358	2.7128	1.7814	4.0803	1.68653	0.715739	-0.482495	-3.877	0.000105752	0.0137596	1	1	1
NM_011184	Psma3	0.5236	1.7367	1.3245	5.6953	1.58988	0.696389	-0.522034	-3.87631	0.000106051	0.0137218	1	1	1
NM_009075	Rpia	1.4706	2.4544	2.7405	9.0106	1.33327	0.617029	-0.69659	-3.87435	0.000106908	0.0137563	1	1	1
NM_019764	Amotl2	0.9024	1.7224	3.1288	5.8654	1.48473	0.595145	-0.748687	-3.87358	0.000107247	0.0137241	1	1	1
NM_145578	Ube2m	0.9358	2.1099	2.6036	4.5903	1.83152	0.624867	-0.678379	-3.87178	0.000108044	0.0137506	1	1	1
NM_025283	Mob4	1.5709	1.9377	4.248	11.2209	1.36539	0.667725	-0.582674	-3.87095	0.000108414	0.0137226	1	1	1
NM_023231	Stoml2	1.2534	2.4544	3.1974	7.7355	1.42354	0.658367	-0.603036	-3.86532	0.000110945	0.0138919	1	1	1
NM_025578	Mrps25	0.8021	2.4975	3.2659	7.3104	1.47995	0.686236	-0.543222	-3.86435	0.000111386	0.0138726	1	1	1
NM_023852	Rab3c	1.3035	2.2391	2.0555	4.9729	1.57098	0.654268	-0.612046	-3.8632	0.00011191	0.0138638	1	1	1
NM_025863	Trim59	0.6684	1.0765	1.69	3.6978	1.40235	0.560724	-0.834637	-3.85504	0.000115709	0.0142586	1	1	1
NM_011062	Pdpk1	0.401	1.3779	3.0832	6.5879	1.72545	0.738859	-0.436629	-3.85267	0.000116836	0.0143216	1	1	1
NM_023646	Dnaja3	1.2032	1.8085	2.1011	4.5903	1.31227	0.486444	-1.03965	-3.85056	0.00011785	0.0143704	1	1	1
NM_011421	Smpd1	0.869	1.9377	3.4485	6.0779	1.52787	0.68617	-0.543362	-3.85013	0.000118057	0.0143205	1	1	1
NM_177045	Cc2d1b	1.2701	1.421	4.0424	6.758	1.93699	0.675726	-0.565489	-3.84245	0.00012181	0.0146235	1	1	1
NM_054088	Pnpla3	0.6016	1.6793	3.8369	7.9056	1.69881	0.766738	-0.383195	-3.83835	0.000123865	0.0147184	1	1	1
NM_001139513	Raly	0.9358	2.2391	3.3344	18.8713	1.58046	0.655003	-0.610426	-3.83692	0.000124585	0.0147289	1	1	1
NM_025677	Tsen15	0.7687	1.3779	1.8955	3.5702	1.77495	0.61664	-0.6975	-3.83178	0.000127222	0.0149646	1	1	1
NM_016688	Pdcd7	0.6517	1.6363	1.8955	5.8654	1.70003	0.661712	-0.595726	-3.83081	0.000127722	0.0149479	1	1	1
NM_011484	Stam	1.1364	1.7655	2.261	7.5231	1.49504	0.66052	-0.598326	-3.82973	0.000128282	0.0149384	1	1	1
NM_026975	Bola1	1.0695	1.7224	1.9869	7.9056	1.79988	0.740503	-0.433422	-3.82737	0.000129519	0.0149331	1	1	1
NM_144867	Slmo1	1.4706	1.8516	3.7684	9.3082	1.41145	0.717301	-0.479349	-3.82368	0.000131477	0.0150843	1	1	1
NM_001033305	Ndufb6	1.0027	2.3683	2.375	11.2209	1.39132	0.742481	-0.429573	-3.81948	0.000133733	0.0152679	1	1	1
NM_028131	Cenpn	0.8356	1.6363	1.9869	3.8253	1.61859	0.711565	-0.490932	-3.81786	0.000134616	0.0152937	1	1	1
NM_145524	Mettl8	0.635	2.5836	3.5169	6.5879	1.69745	0.608405	-0.716895	-3.81266	0.000137477	0.0155429	1	1	1
NM_028658	Ppp1r21	0.9358	1.8946	1.4159	8.7982	1.47471	0.596413	-0.745616	-3.81266	0.000137481	0.0154682	1	1	1
NM_172671	Lgr4	0.8356	1.9377	1.4388	4.4628	1.6992	0.757515	-0.400654	-3.81116	0.000138316	0.0154875	1	1	1
NM_026144	Dhdds	1.0695	1.6363	2.0555	3.9528	1.27419	0.564737	-0.824349	-3.80849	0.000139818	0.0155807	1	1	1
NM_144527	Cep85	0.7353	1.5501	2.3295	3.8253	1.50675	0.693786	-0.527437	-3.80502	0.000141792	0.0156509	1	1	1
NM_026454	Ube2f	3.5597	6.9758	9.2037	23.0784	1.61615	0.738466	-0.437397	-3.80191	0.000143585	0.015774	1	1	1
NM_001165981	Dcaf17	0.6016	2.6267	2.6947	6.5879	1.70317	0.617327	-0.695893	-3.7996	0.00014493	0.015773	1	1	1
NM_145836	Irf2bpl	1.6712	2.9712	1.9184	10.4558	1.66034	0.569607	-0.811962	-3.79797	0.000145885	0.015803	1	1	1
NM_130892	Rtn4ip1	0.7687	1.464	1.5758	3.2726	1.25457	0.582127	-0.780594	-3.7976	0.000146105	0.0157537	1	1	1
NR_045057	Gm20337	0.4456	1.9808	1.9412	5.0152	1.7437	0.617398	-0.695728	-3.79599	0.000147055	0.0157106	1	1	1
NM_027541	Prpf3	1.2701	1.3348	1.7814	6.1205	1.23052	0.554464	-0.850834	-3.79337	0.000148614	0.0158047	1	1	1
NM_001317217	Myl6	0.9358	2.5836	4.7732	9.2656	1.9827	0.80769	-0.308127	-3.79277	0.000148977	0.0157713	1	1	1
NM_029545	Dtd2	0.8021	1.7798	2.1925	5.8229	1.64641	0.753108	-0.409071	-3.79092	0.000150088	0.0157457	1	1	1
NM_021421	Angel2	0.7353	1.421	3.3573	9.5633	1.58734	0.685295	-0.545204	-3.78803	0.000151846	0.0158587	1	1	1
NR_003519	Pisd-ps2	0.8077	1.4209	1.7129	4.42	1.37552	0.516946	-0.951916	-3.78751	0.000152162	0.0158208	1	1	1
NM_013646	Rora	1.103	1.3348	2.2381	3.5702	1.98034	0.691025	-0.533191	-3.78213	0.00015549	0.0158832	1	1	1
NM_177633	Ubxn7	0.8356	1.5071	2.6947	5.7379	1.54183	0.718255	-0.477433	-3.7805	0.000156512	0.0159178	1	1	1
NM_177819	Fam135b	0.8021	1.5071	1.0277	4.8028	2.65188	1.06488	0.0906866	-3.78028	0.000156649	0.0158624	1	1	1
NM_029083	Ddit4	1.4372	3.531	4.9103	8.1604	1.85887	0.729148	-0.455716	-3.77981	0.00015695	0.0158241	1	1	1
NM_001035526	AU040320	1.4038	2.2391	2.0782	6.3752	1.71773	0.74049	-0.433448	-3.77908	0.00015741	0.015802	1	1	1
NM_001305264	Nub1	1.4706	1.7224	4.111	12.5383	1.64729	0.878702	-0.186555	-3.77886	0.000157549	0.0157481	1	1	1
NM_001035854	Ap2b1	1.1698	1.8085	2.124	13.3031	1.8699	0.844623	-0.24362	-3.77818	0.00015798	0.0157237	1	1	1
NM_029578	Tgds	0.9358	1.8516	4.1566	8.6707	1.50939	0.548096	-0.867499	-3.76985	0.000163344	0.0161884	1	1	1
NM_019936	Cript	0.5682	1.0334	2.8548	3.9102	1.58792	0.691327	-0.532559	-3.76973	0.000163421	0.0161275	1	1	1
NM_001081122	Cep63	1.4038	2.5406	3.2888	7.4379	2.167	0.82629	-0.27528	-3.76934	0.000163682	0.016085	1	1	1
NM_172887	Fry	1.0027	1.5932	3.3115	4.9729	1.91283	0.642722	-0.637733	-3.76517	0.000166439	0.0162872	1	1	1
NM_011030	P4ha1	1.3704	2.1961	4.385	11.0934	1.86107	0.755214	-0.405043	-3.75983	0.000170031	0.0165001	1	1	1
NM_010418	Herc2	1.4372	1.7224	1.6444	10.4558	1.79879	0.71667	-0.480619	-3.75948	0.000170266	0.0164544	1	1	1
NM_008838	Pigf	0.635	1.1626	2.7177	4.1652	1.58916	0.692327	-0.530474	-3.75751	0.000171614	0.0164481	1	1	1
NM_001080977	Rsbn1l	0.8356	2.0669	3.3573	8.4157	1.60576	0.723474	-0.466988	-3.7565	0.000172303	0.0163793	1	1	1
NM_001077696	Hdac5	0.7353	1.464	2.261	13.1759	1.62028	0.685272	-0.545252	-3.7491	0.00017747	0.0165995	1	1	1
NM_181394	Anapc13	1.4706	2.2391	3.2888	8.713	2.17992	0.820523	-0.285384	-3.74663	0.000179226	0.0166967	1	1	1
NM_001079695	Srsf5	0.5459	2.7128	2.4208	8.5855	1.75219	0.625297	-0.677387	-3.73596	0.000187004	0.017283	1	1	1
NM_028459	Wasl	1.4038	2.4114	4.8646	7.4805	2.04109	0.92548	-0.111727	-3.73446	0.00018812	0.0173175	1	1	1
NM_133934	Isy1	1.8049	2.153	5.0472	11.6034	1.71871	0.658049	-0.603733	-3.73332	0.00018897	0.0173272	1	1	1
NM_026844	Cmc2	0.9024	1.5932	1.7814	3.8253	1.62218	0.712308	-0.489428	-3.73044	0.000191142	0.0173218	1	1	1
NM_001289720	Ampd2	1.0695	1.8946	1.4388	6.2903	1.2909	0.607565	-0.71889	-3.72498	0.000195329	0.0176326	1	1	1
NM_133796	Arhgdia	0.635	2.153	2.5351	10.0733	1.81248	0.875873	-0.191207	-3.72476	0.0001955	0.0175799	1	1	1
NM_011986	Ncdn	1.3704	2.5836	1.8954	6.1202	1.73332	0.764891	-0.386674	-3.72408	0.000196028	0.0175596	1	1	1
NM_194446	Cdk10	0.9024	1.9377	3.4258	4.7178	1.55297	0.564207	-0.825704	-3.72285	0.000196989	0.0175781	1	1	1
NM_023190	Acin1	0.9024	1.421	2.9462	8.2881	1.52399	0.745445	-0.423826	-3.72248	0.000197277	0.0175366	1	1	1
NM_001172071	Senp8	1.1364	2.9712	6.7146	12.241	1.63957	0.687409	-0.54076	-3.71924	0.000199825	0.0176955	1	1	1
NR_003517	Pisd-ps1	0.3565	1.3563	1.1875	3.1023	1.41185	0.616893	-0.696908	-3.71812	0.000200709	0.0177064	1	1	1
NM_019641	Stmn1	0.7687	2.0238	2.3295	7.863	1.64625	0.651589	-0.617966	-3.71731	0.000201352	0.0176962	1	1	1
NM_145215	Abhd11	1.2701	2.4544	5.3899	11.3484	1.38047	0.676088	-0.564717	-3.71486	0.000203319	0.0178019	1	1	1
NM_019795	Dnajc7	1.103	2.0238	2.6036	10.3283	1.45451	0.725559	-0.462835	-3.71462	0.000203506	0.0177515	1	1	1
NM_009127	Scd1	1.5041	1.7224	1.9641	4.5477	1.47945	0.655008	-0.610415	-3.71445	0.000203649	0.0176977	1	1	1
NM_175654	Hist1h4d	1.8049	3.9902	5.3896	12.1555	1.76613	0.613548	-0.704753	-3.71043	0.000206911	0.0179143	1	1	1
NM_172429	Smndc1	1.5375	2.4544	3.2201	10.5831	2.10035	0.813287	-0.298164	-3.70986	0.000207371	0.0178876	1	1	1
NM_009185	Stil	0.6016	1.0765	2.0555	3.5702	1.65865	0.756129	-0.403296	-3.70788	0.000208998	0.0179615	1	1	1
NM_008841	Pik3r2	1.4372	1.8085	2.6721	8.6707	1.60412	0.665171	-0.588203	-3.70584	0.000210689	0.0180402	1	1	1
NM_022997	Vps35	1.0361	1.5932	3.9739	5.1004	1.8891	0.84399	-0.244703	-3.70537	0.00021108	0.0180075	1	1	1
NM_021433	Stx6	0.7019	1.2487	0.7536	5.3554	1.52228	0.668022	-0.582033	-3.70471	0.000211632	0.0179887	1	1	1
NM_198664	Tbc1d2	1.103	1.8516	2.8091	5.4829	1.39735	0.612526	-0.707156	-3.70359	0.000212573	0.018003	1	1	1
NM_029998	6030458C11Rik	0.9024	1.2487	3.2888	6.1205	1.75555	0.851646	-0.231675	-3.70285	0.000213194	0.0179902	1	1	1
NM_025661	Ormdl3	0.5347	1.6363	1.4388	7.1405	2.20827	0.688172	-0.539159	-3.70194	0.000213957	0.0179894	1	1	1
NM_001001985	Nat8l	1.1364	2.3252	3.4943	5.8654	1.60006	0.615778	-0.699518	-3.70104	0.000214714	0.0179881	1	1	1
NM_021523	Huwe1	0.7687	1.7224	2.9918	4.8454	1.79124	0.782884	-0.353129	-3.69919	0.000216285	0.0180548	1	1	1
NM_019502	Timm10b	1.103	1.5717	1.1647	6.503	1.45241	0.563711	-0.826972	-3.69871	0.000216699	0.0180247	1	1	1
NM_013528	Gfpt1	1.3035	1.5501	4.2251	7.1405	1.63896	0.601292	-0.733863	-3.69608	0.000218958	0.0181478	1	1	1
NM_182991	Tmem59l	0.401	1.2057	2.0782	4.5903	1.46627	0.698449	-0.517773	-3.69542	0.00021952	0.0180658	1	1	1
NM_007589	Calm2	1.6043	3.7893	4.8644	7.863	1.68547	0.694065	-0.526857	-3.68628	0.000227552	0.0186608	1	1	1
NM_001081112	Ankrd26	1.103	1.5932	2.0326	5.4829	1.49757	0.633434	-0.658733	-3.68508	0.000228627	0.0186832	1	1	1
NM_172404	Kyat1	1.5375	1.5501	2.8777	5.8654	1.29771	0.67956	-0.557327	-3.68422	0.000229402	0.018681	1	1	1
NM_025302	Mrpl2	0.8356	2.4544	4.4992	7.9056	1.96619	0.794852	-0.331242	-3.68417	0.000229445	0.0186194	1	1	1
NM_019716	Orc6	1.1364	1.5932	2.7406	5.3554	1.89242	0.851235	-0.232371	-3.6817	0.000231688	0.0187361	1	1	1
NM_033072	Mbd6	1.0361	2.1099	1.69	9.2656	1.78496	0.854875	-0.226215	-3.6814	0.000231958	0.0186931	1	1	1
NM_023066	Asph	1.1698	2.7989	3.7225	8.7982	1.65566	0.72979	-0.454447	-3.6811	0.00023223	0.0186505	1	1	1
NM_019785	Actr10	0.9693	1.2057	2.8777	5.8654	1.55688	0.653848	-0.612973	-3.67904	0.000234112	0.018737	1	1	1
NM_172865	Manea	0.9693	1.3348	3.6999	4.5903	1.46799	0.84548	-0.242158	-3.67841	0.000234693	0.0187192	1	1	1
NM_021372	Sertad2	0.9024	2.5836	1.4159	9.4357	1.56804	0.618486	-0.693186	-3.6754	0.000237473	0.0188763	1	1	1
NM_181395	Pxdn	0.7687	1.5501	0.9592	4.8454	2.18509	1.30353	0.382426	-3.67354	0.000239213	0.0189499	1	1	1
NM_182716	Nfasc	1.1698	1.6363	3.2202	3.6978	1.78831	0.7717	-0.373888	-3.6732	0.000239532	0.0189108	1	1	1
NM_009702	Aqr	0.869	2.1961	2.6036	5.8654	1.48315	0.766632	-0.383394	-3.67118	0.000241431	0.0189964	1	1	1
NM_026697	Rab14	1.3035	3.1003	2.7177	5.8654	1.28128	0.550947	-0.860013	-3.67001	0.000242545	0.0190198	1	1	1
NM_026510	Mrm2	0.8356	1.421	1.7129	4.0803	1.8308	0.738347	-0.437629	-3.66772	0.000244721	0.019126	1	1	1
NM_001163570	Exosc8	1.103	2.0669	2.6721	9.3082	1.34677	0.528038	-0.921285	-3.66187	0.000250377	0.0194376	1	1	1
NM_010140	Epha3	1.1364	1.5071	1.3018	4.9729	1.44984	0.734748	-0.444679	-3.66072	0.000251506	0.0194604	1	1	1
NM_010073	Dpm2	0.9024	1.8085	1.5758	7.7781	2.01358	1.11728	0.159986	-3.66032	0.000251898	0.0194262	1	1	1
NM_001081343	3110043O21Rik	1.2701	2.3252	3.0147	9.4357	1.4439	0.468701	-1.09326	-3.65841	0.000253783	0.019507	1	1	1
NR_108026	Gm16740	0.9358	3.1003	4.5906	7.3956	1.76791	0.83013	-0.268591	-3.65554	0.00025664	0.0196617	1	1	1
NM_001085440	Smcr8	0.869	1.2487	1.5073	4.8451	2.0717	0.950368	-0.0734412	-3.65319	0.000259001	0.0197775	1	1	1
NM_001136104	Abl2	1.2478	1.5932	2.7406	5.3554	1.73802	0.635223	-0.654664	-3.65148	0.000260733	0.0198447	1	1	1
NM_001081081	Gls	1.4372	2.4975	4.5221	8.3731	1.75946	0.61167	-0.709175	-3.64962	0.000262633	0.0199242	1	1	1
NM_198607	Them6	0.8021	1.5932	2.124	6.1205	1.93613	0.731671	-0.450732	-3.64832	0.000263959	0.0199597	1	1	1
NM_008637	Nudt1	0.8021	1.3348	1.7129	3.4427	1.83696	0.736816	-0.440623	-3.6479	0.00026439	0.0199277	1	1	1
NM_001163449	Mapk8ip3	1.1809	2.2391	2.0555	4.3353	1.91519	0.725809	-0.462338	-3.64769	0.000264612	0.0198801	1	1	1
NR_045282	Gm10433	0.8021	2.4114	2.9462	12.751	1.60958	0.692044	-0.531064	-3.6455	0.00026687	0.0199852	1	1	1
NM_009418	Tpp2	1.3369	3.1434	4.1795	8.5432	1.59497	0.644928	-0.632791	-3.64536	0.000267013	0.0199318	1	1	1
NM_001161413	Slc3a2	1.2367	1.8085	6.0294	6.3755	1.62897	0.706631	-0.500972	-3.64411	0.000268319	0.0199653	1	1	1
NR_040318	2500004C02Rik	1.2701	2.0238	3.1974	9.2656	1.66659	0.964735	-0.0517954	-3.64396	0.000268477	0.0199135	1	1	1
NM_026453	Mak16	0.7019	2.4975	3.0603	9.4357	1.60293	0.57663	-0.794282	-3.64362	0.000268833	0.0198766	1	1	1
NM_026799	Drosha	0.9693	1.3133	3.2888	6.1205	1.75202	0.845701	-0.24178	-3.64012	0.000272508	0.0200845	1	1	1
NM_198671	Gse1	0.8356	1.2918	2.1696	6.5879	2.5705	1.00521	0.00750287	-3.63951	0.000273161	0.0200692	1	1	1
NM_010569	Invs	1.2367	1.421	4.9332	8.1606	1.44788	0.638743	-0.646693	-3.63928	0.000273406	0.020024	1	1	1
NM_025442	Alg5	1.0361	1.8946	2.7406	9.3082	1.3641	0.53454	-0.903629	-3.63485	0.000278139	0.0203068	1	1	1
NM_001293694	Cept1	1.4706	1.9808	2.8777	7.0551	1.72618	0.739837	-0.43472	-3.63485	0.000278145	0.0202437	1	1	1
NM_007455	Ap1g2	1.3035	3.1434	2.3752	8.8831	1.56029	0.689856	-0.535633	-3.63402	0.000279038	0.0202454	1	1	1
NM_130884	Idh3b	1.103	2.153	2.1925	7.353	1.75059	0.727324	-0.459329	-3.63338	0.000279735	0.020233	1	1	1
NM_177150	Cenpt	0.4679	1.0334	1.6444	4.7602	1.62888	0.689991	-0.535351	-3.6288	0.000284742	0.020468	1	1	1
NM_133950	Kdelr1	1.1364	1.9377	0.9592	4.5477	1.45569	0.683955	-0.548027	-3.62814	0.000285474	0.0204575	1	1	1
NM_139227	Atxn7	0.7687	1.5071	0.4796	4.4628	1.82219	0.862234	-0.213849	-3.62686	0.000286886	0.0204956	1	1	1
NM_146001	Hip1	0.8021	1.3348	2.3295	5.8654	1.64049	0.812861	-0.298919	-3.62671	0.00028705	0.0204447	1	1	1
NM_011239	Ranbp1	2.5736	6.5022	5.8239	28.4348	1.64284	0.772513	-0.372369	-3.62611	0.000287718	0.0203676	1	1	1
NM_177342	Taf5	0.869	1.9377	5.0017	10.8804	1.78108	0.697822	-0.519069	-3.62572	0.000288156	0.0203368	1	1	1
NM_001003908	Cltc	2.206	3.9185	6.8287	13.7711	1.74253	0.756521	-0.402548	-3.62565	0.00028824	0.0202813	1	1	1
NM_016716	Cul3	0.7019	2.2391	1.6213	7.8202	1.37083	0.634878	-0.655449	-3.62536	0.000288565	0.020243	1	1	1
NM_026129	Erp29	1.0695	1.6793	4.0424	4.6753	1.66318	0.624019	-0.680338	-3.61884	0.000295931	0.0206974	1	1	1
NM_001163024	Mon2	0.7353	1.2487	2.8319	4.5903	1.58175	0.696294	-0.522231	-3.61795	0.000296944	0.0207061	1	1	1
NM_015735	Ddb1	1.4372	3.4448	3.5628	11.7733	1.9929	0.775746	-0.366345	-3.61549	0.000299782	0.0207796	1	1	1
NM_023117	Cdc25b	0.635	1.2057	1.7814	3.9528	1.55719	0.774035	-0.369529	-3.61429	0.000301176	0.0208142	1	1	1
NM_026521	Zfp706	0.6016	1.6793	4.0881	6.3329	1.30258	0.688589	-0.538284	-3.61196	0.000303895	0.02094	1	1	1
NM_178601	Imp4	1.2199	1.9377	3.4485	6.6305	1.36314	0.643007	-0.637094	-3.6117	0.000304199	0.0208991	1	1	1
NR_027388	1700096K18Rik	1.4706	2.9712	3.2888	12.6235	1.6173	0.621487	-0.686205	-3.61022	0.000305939	0.0209568	1	1	1
NM_198308	Pdpr	0.7353	1.2631	2.6492	3.0176	1.7924	0.537635	-0.895301	-3.60978	0.000306459	0.0209308	1	1	1
NM_026220	Mfap1a	1.0974	1.6291	1.0733	5.2274	1.92671	0.471735	-1.08395	-3.6062	0.000310716	0.0210979	1	1	1
NM_026886	Srrm4	1.2032	1.8516	3.0832	3.5702	1.94646	0.828817	-0.270875	-3.60564	0.000311382	0.0210816	1	1	1
NM_173018	Myo9a	0.9693	3.2295	6.235	11.3058	1.60739	0.669367	-0.579131	-3.60145	0.000316449	0.0213626	1	1	1
NM_001114541	Pced1a	1.7046	1.5932	2.6721	8.9257	1.51604	0.612761	-0.706605	-3.5996	0.000318709	0.021453	1	1	1
NR_073359	5830454E08Rik	0.4345	1.421	1.4388	7.4805	1.81687	0.752864	-0.40954	-3.59597	0.00032318	0.0216913	1	1	1
NM_025793	Wdr45b	1.1364	2.2391	4.3165	8.5006	1.62881	0.680168	-0.556036	-3.59487	0.000324548	0.0216582	1	1	1
NM_146244	Rps6kl1	0.7353	1.2057	4.2251	4.1652	1.64607	0.62256	-0.683715	-3.59315	0.000326707	0.0216781	1	1	1
NM_139308	Stard7	0.9693	1.8085	4.7961	7.6506	1.83483	0.805755	-0.311587	-3.59298	0.000326912	0.02163	1	1	1
NM_007479	Arf4	1.5375	2.6267	5.2985	8.2881	1.58941	0.708713	-0.496726	-3.59212	0.000328004	0.0216408	1	1	1
NM_001110145	Ssb	0.9693	1.2918	1.1647	5.3554	1.7974	0.504462	-0.987181	-3.58987	0.000330841	0.0217663	1	1	1
NM_001110013	Tmtc3	2.2394	3.4018	7.5368	14.7912	1.40852	0.700916	-0.512687	-3.58891	0.000332067	0.0217854	1	1	1
NM_001081000	Trmt2a	2.8076	6.7175	6.235	28.3073	1.61137	0.747812	-0.419252	-3.58858	0.000332478	0.0217511	1	1	1
NR_045686	Gm16062	0.6907	1.6793	2.1925	10.0733	1.65385	0.669676	-0.578464	-3.58346	0.000339076	0.0219974	1	1	1
NM_026774	Lamtor5	0.9693	1.2703	2.1011	5.1853	1.26133	0.671619	-0.574285	-3.58343	0.000339112	0.0219387	1	1	1
NM_025473	Fam3a	1.103	1.2057	0.9592	4.2078	2.01066	0.554776	-0.850022	-3.58294	0.000339749	0.021919	1	1	1
NM_001163571	Senp3	1.0361	2.0669	4.7961	6.248	1.85837	0.799558	-0.322725	-3.58257	0.000340234	0.0218896	1	1	1
NM_133247	Usp33	0.5682	1.2487	1.8499	5.6104	1.94212	0.701535	-0.511413	-3.58009	0.000343472	0.0220371	1	1	1
NM_030234	Wdr76	1.0974	1.7152	1.119	5.2274	1.9264	0.473119	-1.07972	-3.57961	0.000344107	0.0220172	1	1	1
NM_008945	Psmb4	0.7353	1.5071	1.8499	3.0602	1.65961	0.636521	-0.651721	-3.57915	0.000344719	0.0219959	1	1	1
NM_007570	Btg2	1.2367	2.2822	4.2936	16.0663	1.62481	0.676937	-0.562908	-3.57762	0.000346739	0.0220643	1	1	1
NM_009296	Supt4a	1.0027	1.5717	0.9363	6.6728	1.44547	0.785819	-0.347731	-3.57363	0.000352063	0.0222813	1	1	1
NM_028876	Tmed5	0.9024	2.4114	2.398	8.9257	1.54325	0.797179	-0.327025	-3.57165	0.000354736	0.0223897	1	1	1
NM_029802	Arfip2	0.9526	1.421	1.1647	6.8855	1.46541	0.574957	-0.798474	-3.57088	0.000355777	0.0223947	1	1	1
NM_027419	2810408A11Rik	1.6378	1.6793	2.5122	4.3353	1.41967	0.702243	-0.509957	-3.57021	0.000356694	0.0223919	1	1	1
NM_027159	Ccdc115	1.1531	1.7224	3.4485	6.6305	1.36103	0.637214	-0.650151	-3.56945	0.000357732	0.0223967	1	1	1
NM_178337	Tbce	0.8189	1.464	1.4844	8.5432	1.92641	0.788119	-0.343515	-3.56882	0.000358599	0.0223908	1	1	1
NM_009963	Cry2	1.3035	1.1195	3.6999	6.503	1.59724	0.656688	-0.606719	-3.56351	0.000365936	0.022727	1	1	1
NM_173392	Zfyve16	1.0027	1.3779	3.5856	7.2681	1.5883	0.710002	-0.494105	-3.56347	0.000365989	0.0226699	1	1	1
NR_002896	Snhg1	1.3035	1.8946	5.8924	6.1205	1.6603	0.727716	-0.458552	-3.56343	0.000366041	0.022613	1	1	1
NM_026377	Sfr1	1.0027	1.9808	2.5806	6.1628	2.00672	0.804058	-0.314628	-3.5622	0.000367756	0.0226588	1	1	1
NM_013827	Mtf2	1.3369	3.6171	5.4128	6.9705	1.6822	0.598326	-0.740998	-3.56199	0.000368057	0.0226175	1	1	1
NM_144815	Cecr5	1.0027	1.2057	3.7684	3.5702	1.61754	0.728235	-0.457524	-3.56027	0.000370467	0.0227057	1	1	1
NM_178930	Gbf1	0.6016	1.2487	1.3703	7.9056	1.85676	0.877419	-0.188662	-3.55885	0.000372477	0.0227094	1	1	1
NM_053208	Egln2	0.7687	1.3779	2.6036	8.5006	1.50833	0.642619	-0.637965	-3.5579	0.000373836	0.0227327	1	1	1
NM_028018	Ist1	0.635	2.1961	2.261	7.7781	2.03869	0.89394	-0.16175	-3.55785	0.000373897	0.0226773	1	1	1
NM_024472	Cptp	0.5347	1.0765	1.7814	5.3554	1.65861	0.683081	-0.549871	-3.55762	0.000374227	0.0226383	1	1	1
NR_002847	Malat1	1.4818	2.2391	3.3344	7.5231	1.7156	0.664717	-0.589189	-3.55759	0.000374267	0.0225821	1	1	1
NM_029836	Tspyl2	0.8356	1.1626	3.4029	9.4355	1.72602	0.777263	-0.363525	-3.55734	0.000374622	0.022487	1	1	1
NM_016805	Hnrnpu	0.9358	3.1865	5.23	11.1783	1.5874	0.666008	-0.586389	-3.55692	0.000375225	0.0224653	1	1	1
NM_026107	Zkscan6	0.7687	1.5501	0.9592	4.7178	1.35265	0.601687	-0.732915	-3.5559	0.000376687	0.022495	1	1	1
NM_028696	Nabp1	1.2032	1.6793	5.23	8.1606	1.75211	0.550581	-0.860974	-3.55556	0.000377172	0.0224663	1	1	1
NM_001005342	Ypel4	0.7353	1.9808	2.398	4.2927	1.50717	0.701661	-0.511154	-3.55518	0.000377715	0.0224413	1	1	1
NM_009439	Psmd3	1.2367	1.9808	7.9479	10.3283	1.81441	0.761058	-0.393921	-3.5536	0.00038	0.0225196	1	1	1
NM_146002	Rhbdd2	1.1698	1.6363	2.8777	4.5903	1.67557	0.878932	-0.186176	-3.55116	0.00038354	0.0225572	1	1	1
NM_022986	Irak1bp1	0.9024	1.464	2.0555	7.5231	1.89215	0.841969	-0.24816	-3.55021	0.000384927	0.0225818	1	1	1
NM_013506	Eif4a2	1.2367	2.7989	5.6411	11.7309	1.82984	0.730026	-0.453981	-3.54803	0.00038813	0.0227124	1	1	1
NM_001310841	Cadm1	0.9358	2.153	3.8825	10.3281	1.84598	0.795318	-0.330396	-3.54525	0.000392243	0.0228956	1	1	1
NM_008748	Dusp8	0.9358	1.0334	0.9592	4.5903	1.63796	0.620439	-0.688639	-3.54458	0.000393236	0.0228962	1	1	1
NM_011908	Ubl3	1.3369	2.6267	4.0424	8.6704	1.31001	0.577824	-0.791299	-3.54256	0.000396267	0.0230151	1	1	1
NM_008095	Gbas	0.6684	1.6363	2.7863	4.9729	1.58237	0.719349	-0.475236	-3.54166	0.000397617	0.023036	1	1	1
NM_026141	Ppil4	1.2701	1.8085	3.0147	9.9458	1.77391	0.846435	-0.24053	-3.54084	0.000398853	0.0230503	1	1	1
NM_145422	Rtcb	0.9358	1.3348	2.8777	3.5702	1.56073	0.743373	-0.427842	-3.5385	0.000402408	0.0231982	1	1	1
NM_001099738	Dnajc28	0.6016	1.5932	3.38	3.9528	1.68046	0.739911	-0.434576	-3.53726	0.0004043	0.0232498	1	1	1
NM_145377	Trim41	0.7687	2.5836	2.6721	9.6056	1.7285	0.843819	-0.244994	-3.53708	0.000404572	0.0232081	1	1	1
NM_009224	Snrnp70	1.1698	2.3252	3.1974	11.3058	1.50662	0.659328	-0.600933	-3.53561	0.000406834	0.0232235	1	1	1
NM_172512	Gabpb2	0.9358	3.1003	4.5906	7.3956	1.7518	0.936201	-0.0951102	-3.53472	0.00040821	0.0231883	1	1	1
NM_030096	Ddx52	0.7687	2.2391	2.4666	11.986	1.32432	0.861806	-0.214565	-3.53222	0.000412089	0.0233517	1	1	1
NM_026013	Dram2	1.4372	1.9808	2.8777	7.0551	1.72235	0.721118	-0.471693	-3.53093	0.000414097	0.0234085	1	1	1
NM_008989	Pura	1.0695	1.8085	3.0147	7.098	1.54148	0.692049	-0.531055	-3.529	0.000417133	0.0235231	1	1	1
NM_026503	Sdhaf4	1.0361	1.3348	0.9592	4.3353	1.5615	0.671898	-0.573686	-3.52862	0.000417735	0.0235001	1	1	1
NM_033563	Klf7	0.9024	2.2822	3.5628	6.4604	1.47889	0.627171	-0.673069	-3.52584	0.000422137	0.0236905	1	1	1
NM_009740	Bcl10	1.0027	3.1219	3.2202	10.1582	1.69896	0.841629	-0.248743	-3.52463	0.000424079	0.0237423	1	1	1
NM_009128	Scd2	1.0361	2.7989	3.5628	9.5633	1.75603	0.764794	-0.386857	-3.52454	0.000424216	0.023693	1	1	1
NM_029572	Erp44	1.2367	1.464	4.9788	8.4157	1.42977	0.640081	-0.643673	-3.52175	0.000428707	0.0237728	1	1	1
NM_011401	Slc2a3	0.8356	1.2057	1.4388	4.7178	1.91126	0.764685	-0.387063	-3.52045	0.00043082	0.0238333	1	1	1
NM_177296	Tnpo3	1.3704	2.6482	4.6591	8.6281	1.516	0.693861	-0.527281	-3.51175	0.000445166	0.0245685	1	1	1
NM_016800	Vti1b	1.4706	2.2822	3.5171	8.8831	1.85106	0.767213	-0.382302	-3.50847	0.000450692	0.0248147	1	1	1
NM_026962	Kbtbd3	1.3369	3.3587	7.3998	11.4759	1.57992	0.669102	-0.579701	-3.50825	0.000451064	0.0247766	1	1	1
NM_197940	Wipf2	0.9693	2.3898	2.4666	11.4759	1.8027	0.671261	-0.575053	-3.5078	0.000451831	0.0247022	1	1	1
NM_001253848	Cbll1	1.3035	2.1961	4.8418	9.5207	1.60932	0.584489	-0.774752	-3.50555	0.000455663	0.0248534	1	1	1
NM_019573	Wwox	0.5682	1.464	2.6721	6.6305	1.47959	0.713298	-0.487422	-3.50485	0.000456858	0.0248603	1	1	1
NM_001252494	Rapgef6	1.2367	1.8085	2.3295	5.2279	1.4415	0.621291	-0.68666	-3.5038	0.000458672	0.0249008	1	1	1
NM_016759	Rundc3a	1.4038	2.7989	3.1288	7.5231	1.76841	0.732481	-0.449136	-3.50375	0.000458756	0.0248475	1	1	1
NM_030084	Gpr108	0.869	1.3779	2.3295	3.6978	1.49572	0.731888	-0.450305	-3.50352	0.000459158	0.0248116	1	1	1
NM_025527	Srp19	0.713	1.3635	3.4485	4.6327	1.23911	0.55621	-0.846298	-3.50313	0.000459826	0.0247902	1	1	1
NR_131983	Magef1	0.9024	1.9808	5.2072	5.6104	1.54582	0.589224	-0.763111	-3.50173	0.00046225	0.0248633	1	1	1
NM_030559	Vps16	1.6712	1.6793	2.9462	9.4357	1.54763	0.612076	-0.708217	-3.50006	0.000465149	0.0249615	1	1	1
NM_026646	Slc25a22	0.7687	1.7655	1.553	3.3152	1.74134	0.714739	-0.484511	-3.49668	0.000471079	0.0252217	1	1	1
NM_028777	Sec14l1	1.2032	2.5836	1.9869	9.8183	1.81805	0.702139	-0.510171	-3.49309	0.000477463	0.0253884	1	1	1
NM_010500	Ier5	0.5347	2.842	3.9054	8.4157	1.55962	0.672319	-0.572783	-3.49305	0.000477535	0.0253344	1	1	1
NM_145999	Rhot2	1.3704	1.8516	2.1925	8.203	1.73681	0.662847	-0.593253	-3.49242	0.000478669	0.0253368	1	1	1
NM_011817	Gadd45g	0.7353	2.4544	2.8777	9.4357	2.0882	0.726162	-0.461637	-3.49194	0.000479528	0.0253247	1	1	1
NM_001319203	Zfp873	1.0528	1.2631	1.1647	3.2301	1.35141	0.593647	-0.752323	-3.49177	0.000479835	0.0252836	1	1	1
NM_172683	Pogz	0.7353	2.3252	3.8825	10.0307	1.58457	0.670086	-0.577581	-3.49118	0.000480896	0.0252823	1	1	1
NM_177462	Zmym6	1.3536	2.7559	5.2529	9.6908	2.02776	0.905395	-0.14338	-3.49032	0.000482436	0.0253062	1	1	1
NR_029440	2010320M18Rik	1.4038	2.1099	2.6721	10.3283	1.62313	0.670792	-0.576064	-3.48955	0.000483839	0.0253227	1	1	1
NM_027410	Tecpr1	0.8356	1.2918	1.7814	4.7178	1.5027	0.56377	-0.826822	-3.48929	0.000484305	0.0252903	1	1	1
NM_001024474	Diras2	0.9024	2.5836	1.4388	5.9078	1.47627	0.542292	-0.882857	-3.4879	0.000486836	0.0253656	1	1	1
NM_011289	Rpl27	3.4761	8.8633	8.359	38.8902	1.8261	1.01452	0.0207951	-3.4872	0.00048811	0.0253752	1	1	1
NM_026276	Aasdhppt	1.103	3.2295	7.3998	10.9659	1.57419	0.663429	-0.591986	-3.48694	0.000488581	0.0253431	1	1	1
NM_027658	Hexim2	1.0695	2.6267	2.4666	11.2209	1.54968	0.69886	-0.516924	-3.48689	0.000488663	0.025291	1	1	1
NM_175466	Zfp770	1.0027	2.1099	1.4844	6.8855	1.53613	0.782924	-0.353056	-3.48573	0.000490794	0.025345	1	1	1
NM_001045553	Zfp868	0.7353	1.421	3.1974	4.2078	1.50294	0.723829	-0.466279	-3.48501	0.000492127	0.0253016	1	1	1
NM_021434	Gpr180	0.5347	1.1195	2.1925	5.1004	1.53514	0.649402	-0.622815	-3.48457	0.000492934	0.0252873	1	1	1
NM_001313934	Calm1	2.6405	3.574	4.248	19.3816	1.74763	0.679111	-0.558281	-3.48401	0.000493969	0.0252847	1	1	1
NM_053075	Rheb	0.6016	2.3252	3.3115	11.1773	1.97339	0.741513	-0.431457	-3.48179	0.000498082	0.0254393	1	1	1
NM_009796	Capn7	1.2032	1.7655	3.0147	7.1405	1.78628	0.805395	-0.312231	-3.47789	0.000505369	0.0256988	1	1	1
NM_010123	Eif3a	1.0695	1.6793	3.6999	6.758	1.51057	0.542863	-0.88134	-3.47538	0.000510133	0.0258845	1	1	1
NM_172595	Arl15	0.9024	2.5406	3.6541	6.2054	1.65982	0.684015	-0.5479	-3.47292	0.000514829	0.026066	1	1	1
NM_026753	Fam96b	1.2199	1.421	2.5122	7.0554	1.64719	0.760839	-0.394338	-3.4691	0.000522196	0.0263816	1	1	1
NM_001146308	Dbnl	0.9024	2.1099	2.6721	6.1205	1.30819	0.603632	-0.728258	-3.4663	0.000527671	0.0266006	1	1	1
NM_146083	Srsf7	1.3369	3.0142	3.7684	10.2008	1.63799	0.699507	-0.51559	-3.46407	0.000532063	0.0267063	1	1	1
NM_001031808	Mrpl41	0.9859	1.6362	3.1743	6.7149	1.71704	0.676332	-0.564197	-3.46399	0.000532219	0.0266567	1	1	1
NM_001308464	Smim4	0.635	1.421	1.8499	6.8855	1.71765	0.733564	-0.447005	-3.4634	0.000533402	0.0266587	1	1	1
NM_026604	Fam135a	0.7019	1.6793	5.2757	7.5654	1.74423	0.780486	-0.357556	-3.46305	0.000534095	0.0266361	1	1	1
NM_133349	Zfand2a	1.0027	2.0238	3.2202	4.7178	2.17664	0.739776	-0.434839	-3.4621	0.000535981	0.0266731	1	1	1
NM_026211	Tmed9	0.9693	2.2391	2.4666	7.3527	1.63459	0.675785	-0.565365	-3.46199	0.000536197	0.0266269	1	1	1
NM_145531	Spg11	0.8021	2.9281	3.6313	6.8855	1.66296	0.711505	-0.491055	-3.46158	0.000537014	0.0266108	1	1	1
NM_025979	Mastl	1.1364	1.8731	1.4388	9.0532	1.42965	0.623295	-0.682012	-3.46131	0.000537544	0.0265805	1	1	1
NM_008258	Hn1	0.7353	2.153	1.9183	3.5277	1.60499	0.63291	-0.659927	-3.45962	0.00054094	0.0266917	1	1	1
NM_001004154	Rragb	0.9693	1.5932	1.0733	3.1877	1.61814	0.515499	-0.955957	-3.45929	0.00054161	0.0266683	1	1	1
NM_001080706	Btaf1	1.3369	4.3491	3.5628	7.9056	1.31405	0.550096	-0.862244	-3.45823	0.000543741	0.0267167	1	1	1
NM_027223	Cinp	1.3369	2.1099	4.1795	6.4604	2.3691	0.712597	-0.488841	-3.4578	0.000544614	0.0266472	1	1	1
NM_001289510	Tecpr2	1.3369	2.0238	4.1795	5.9504	2.39251	0.715414	-0.48315	-3.45749	0.000545225	0.0266211	1	1	1
NM_001252580	Usp8	1.1698	1.7655	5.2529	7.9056	1.67081	0.768922	-0.379091	-3.45678	0.000546662	0.0265245	1	1	1
NM_025382	Tmem57	0.8021	1.421	4.8646	7.013	1.63511	0.757872	-0.399974	-3.45124	0.000558008	0.0270187	1	1	1
NM_026012	Nradd	0.6684	1.5501	1.9869	3.0602	1.86859	0.805237	-0.312514	-3.45051	0.000559534	0.0270364	1	1	1
NM_026142	3632451O06Rik	0.6684	1.421	1.69	3.5277	1.207	0.574491	-0.799643	-3.44884	0.000563004	0.0270917	1	1	1
NR_029468	Snhg12	0.8133	1.3348	3.0147	4.7178	1.48904	0.577197	-0.792864	-3.44669	0.000567493	0.0272514	1	1	1
NM_172462	Zfp11	1.103	2.5836	2.8777	4.5903	1.70545	0.697475	-0.519787	-3.4463	0.000568329	0.0272353	1	1	1
NM_144907	Sesn2	0.9024	1.8946	2.0555	6.6305	1.7971	0.740579	-0.433275	-3.44532	0.000570377	0.0272774	1	1	1
NM_001142681	Chid1	1.3369	1.7655	2.124	8.5432	1.22585	0.569943	-0.811112	-3.44443	0.000572273	0.027312	1	1	1
NM_177263	Zhx3	0.8021	2.4544	2.261	4.0803	2.03362	0.865942	-0.207657	-3.44426	0.000572624	0.0272728	1	1	1
NM_001289798	Hadhb	0.6684	1.8946	2.8319	9.0106	1.69994	0.660936	-0.597418	-3.44013	0.000581435	0.027636	1	1	1
NM_007988	Fasn	0.8021	1.8946	4.111	15.1737	1.54991	0.804532	-0.313778	-3.4398	0.000582154	0.0276138	1	1	1
NM_008254	Hmgcl	0.9693	2.0669	3.1517	5.3554	1.44071	0.767789	-0.381218	-3.43954	0.000582707	0.0275838	1	1	1
NM_173865	Slc41a1	0.9693	2.3252	2.1925	11.4759	1.56233	0.67737	-0.561984	-3.4382	0.000585596	0.0276644	1	1	1
NM_026878	Rasl11b	0.7353	1.1195	3.6313	6.3755	1.74115	0.77152	-0.374224	-3.43398	0.00059478	0.0280413	1	1	1
NM_001253694	Zfp219	1.103	2.153	3.0147	7.7781	1.62779	0.681562	-0.553083	-3.43367	0.000595465	0.0280169	1	1	1
NM_028398	Phykpl	0.6016	1.8085	1.7814	9.0532	1.89396	0.735866	-0.442485	-3.43361	0.000595596	0.0279666	1	1	1
NM_172694	Megf9	0.869	1.8516	3.1974	9.3082	1.73051	0.66648	-0.585367	-3.43354	0.000595755	0.0279178	1	1	1
NM_145534	Btbd3	0.9358	1.8946	2.4893	5.2702	1.4864	0.648698	-0.62438	-3.43311	0.000596698	0.0279058	1	1	1
NM_001081058	Cdk13	1.103	1.7655	4.9332	7.7781	1.7342	0.640301	-0.643177	-3.4325	0.000598048	0.0279129	1	1	1
NM_013507	Eif4g2	1.1698	3.4448	5.1158	11.4759	1.56595	0.695625	-0.523618	-3.43035	0.0006028	0.0280784	1	1	1
NM_177846	Lcmt2	1.1698	1.1195	5.8924	11.3058	1.54657	0.530391	-0.914871	-3.42984	0.000603938	0.0280753	1	1	1
NM_016676	Rab10	0.8021	2.2391	3.1517	5.5678	1.86161	0.75313	-0.409028	-3.42969	0.000604276	0.0280351	1	1	1
NM_175552	Wdr3	1.0027	1.464	2.1011	8.9257	1.70638	0.763172	-0.389921	-3.42824	0.000607501	0.0281286	1	1	1
NM_010864	Myo5a	1.4706	2.2822	2.0555	6.6305	1.55813	0.709781	-0.494554	-3.42764	0.000608858	0.0281355	1	1	1
NM_028710	Arsg	0.9693	1.464	1.5073	3.5702	1.34423	0.607862	-0.718185	-3.42579	0.000613006	0.0282711	1	1	1
NM_001290995	Kif1b	0.9693	2.6697	3.4029	9.5633	1.92424	0.741773	-0.430951	-3.42505	0.000614676	0.0282921	1	1	1
NM_001085492	Rere	0.7687	1.8516	3.4029	9.4357	1.46826	0.576088	-0.795638	-3.42476	0.000615354	0.0282674	1	1	1
NM_175311	Zfp513	1.3704	2.153	3.3573	12.8359	1.54092	0.887032	-0.172942	-3.4202	0.00062574	0.0286879	1	1	1
NM_173012	Letm2	1.4706	2.7559	3.2202	7.6506	1.408	0.686811	-0.542014	-3.41991	0.000626408	0.0286622	1	1	1
NM_013493	Cnbp	1.1364	2.3252	4.4992	6.8855	1.52178	0.669036	-0.579844	-3.4179	0.000631057	0.0288183	1	1	1
NM_009686	Apbb2	1.2032	2.885	2.9462	5.6104	1.79152	0.754566	-0.406281	-3.41746	0.000632078	0.0288084	1	1	1
NM_153774	Ipo9	1.1698	2.1961	4.111	10.9233	1.64397	0.745589	-0.423548	-3.41561	0.000636397	0.0289486	1	1	1
NM_012019	Aifm1	0.9024	1.3779	1.3474	3.4427	1.46531	0.798944	-0.323834	-3.41485	0.000638163	0.0289723	1	1	1
NM_008379	Kpnb1	1.3369	2.5406	3.1517	14.2386	1.75222	0.79502	-0.330938	-3.41378	0.000640687	0.0290304	1	1	1
NM_001081017	Unc79	0.9358	1.464	1.5073	4.9729	1.82946	0.934104	-0.0983445	-3.4114	0.000646305	0.029228	1	1	1
NM_009681	Ap3s1	0.7687	1.7869	2.8777	3.5702	1.97785	0.876249	-0.190588	-3.41096	0.000647352	0.0292187	1	1	1
NM_001037741	Gpx4	0.6852	1.8013	4.0652	5.3126	1.67624	0.687577	-0.540407	-3.40964	0.000650496	0.0293038	1	1	1
NM_001039939	Asxl1	1.2032	2.0238	2.6492	9.2656	1.60465	0.939679	-0.0897605	-3.40956	0.000650686	0.0292558	1	1	1
NM_001284359	Nprl3	0.869	1.7224	3.2202	7.7781	1.68921	0.698381	-0.517914	-3.40917	0.000651615	0.0292411	1	1	1
NM_145943	Sde2	1.2701	2.7559	5.2529	15.6412	1.57891	0.723779	-0.466379	-3.40637	0.000658337	0.0294859	1	1	1
NM_181585	Pik3r3	1.0695	2.2391	6.0751	7.7355	1.70109	0.609563	-0.714153	-3.40609	0.000659013	0.0294595	1	1	1
NM_019767	Arpc1a	1.1364	1.5071	2.1696	5.4829	1.49896	0.571509	-0.807152	-3.40567	0.000660017	0.0294479	1	1	1
NM_020588	Tmem183a	0.9024	1.3133	4.5903	8.8405	1.41568	0.678706	-0.559141	-3.40431	0.000663322	0.0295387	1	1	1
NM_178878	Hadha	0.4679	2.0238	2.9689	8.4157	1.7003	0.662957	-0.593012	-3.40413	0.000663762	0.0295019	1	1	1
NM_001079814	Glyr1	0.5347	2.7559	2.9918	6.758	1.57743	0.543158	-0.880556	-3.40405	0.000663952	0.0294542	1	1	1
NM_001081975	Mfap1b	0.9637	1.1123	2.1011	7.6501	1.67679	0.56321	-0.828255	-3.40338	0.000665579	0.0294702	1	1	1
NM_001033528	Usp36	0.8021	2.2822	3.1517	5.7379	1.62637	0.706194	-0.501864	-3.40332	0.000665711	0.0294201	1	1	1
NM_025589	Rpl36al	0.7019	1.8085	3.4943	4.0803	1.71406	0.623366	-0.681849	-3.4033	0.000665762	0.0293666	1	1	1
NM_199251	Kcnk12	1.1698	1.2057	2.261	4.8454	1.32489	0.573938	-0.801032	-3.40148	0.000670224	0.0295076	1	1	1
NM_177981	Hap1	0.8021	1.2487	2.0555	3.6978	1.63739	0.750545	-0.41399	-3.40136	0.000670508	0.0294644	1	1	1
NM_029582	Txndc11	0.6684	2.0669	2.7406	9.1807	2.09954	0.908924	-0.137769	-3.40064	0.00067228	0.0294866	1	1	1
NM_016857	Exoc7	1.5041	2.5836	4.5906	8.2881	1.6416	0.75535	-0.404783	-3.40044	0.000672781	0.0294531	1	1	1
NM_133985	Oxsr1	0.9024	1.6363	1.4388	5.3554	1.56384	0.828365	-0.271662	-3.40009	0.000673636	0.0294352	1	1	1
NM_001291068	Polr2a	1.5375	5.2534	12.6756	25.5021	1.60702	0.735786	-0.442642	-3.40002	0.000673798	0.0293872	1	1	1
NM_001029842	Slc16a6	0.9358	1.464	1.7814	3.8253	1.32814	0.608848	-0.715846	-3.39735	0.000680412	0.0296202	1	1	1
NM_172707	Ppp1cb	0.8021	2.4975	3.1974	8.9257	1.65692	0.745884	-0.422977	-3.39612	0.000683485	0.0296431	1	1	1
NM_178608	Reep1	1.0695	1.2057	1.2333	4.8454	1.86349	0.955482	-0.0656993	-3.39393	0.000688981	0.0297706	1	1	1
NM_029528	Fam131b	0.7353	1.1195	1.7129	4.2078	1.77162	0.756595	-0.402407	-3.39183	0.000694266	0.0299435	1	1	1
NM_010282	Ggps1	1.1698	2.0454	3.5399	8.9254	1.67277	0.799964	-0.321993	-3.39044	0.000697816	0.0300409	1	1	1
NM_001313919	Hif1a	1.1364	2.5406	4.7504	10.4132	1.52794	0.524636	-0.930612	-3.39042	0.000697846	0.0299868	1	1	1
NM_028369	Mon1a	0.7687	1.8085	2.5351	6.4604	1.59288	0.817303	-0.291058	-3.39016	0.000698507	0.0299599	1	1	1
NR_040649	1700045H11Rik	0.6684	2.0238	4.248	7.7355	1.74898	0.630486	-0.665464	-3.38991	0.000699151	0.0299324	1	1	1
NM_023131	Rce1	0.9358	1.7655	4.3621	10.5407	1.77112	0.914383	-0.129129	-3.3898	0.000699425	0.0298892	1	1	1
NM_001033630	2310061I04Rik	0.9693	1.464	1.9412	9.8183	1.91388	0.770274	-0.376555	-3.38899	0.000701509	0.0298686	1	1	1
NM_019781	Pex14	0.9024	1.5932	0.7307	7.9056	1.56123	0.745251	-0.424202	-3.38866	0.000702359	0.0298503	1	1	1
NM_133887	Stx12	0.8356	1.464	2.5351	4.7178	1.75801	0.674898	-0.567259	-3.38678	0.000707188	0.0299462	1	1	1
NM_001271496	Chka	1.0695	1.3348	3.3344	7.4805	1.47475	0.652096	-0.616843	-3.38606	0.000709031	0.0299698	1	1	1
NM_181412	Zbed4	0.9526	2.0238	1.4159	8.7553	1.76572	0.906247	-0.142024	-3.38556	0.000710343	0.0299708	1	1	1
NM_001200023	Zfp963	0.5682	1.7224	2.6263	5.8654	1.39773	0.598023	-0.741728	-3.38531	0.000710971	0.029889	1	1	1
NM_173874	Clcn3	1.0027	1.8516	3.4258	8.6707	1.37163	0.617239	-0.6961	-3.38377	0.000714972	0.0299491	1	1	1
NM_028504	Clhc1	0.986	1.2703	2.6036	7.013	1.63007	0.658451	-0.602852	-3.38191	0.000719826	0.0300443	1	1	1
NM_024277	Rps27a	0.986	1.2703	2.6036	7.013	1.63007	0.658451	-0.602852	-3.38191	0.000719826	0.0299906	1	1	1
NR_040452	A430035B10Rik	0.8021	1.6793	2.9918	8.7553	1.68415	0.704548	-0.50523	-3.38162	0.00072061	0.0299697	1	1	1
NM_001177527	Zfp964	0.8021	1.1195	1.0962	3.4427	1.72781	0.754033	-0.407301	-3.37995	0.000724989	0.030098	1	1	1
NM_009061	Rgs2	0.9693	1.1626	2.261	5.6104	1.86452	0.833799	-0.262229	-3.37851	0.000728792	0.030095	1	1	1
NM_133753	Errfi1	0.635	2.1099	4.111	9.0106	1.75484	0.632431	-0.661021	-3.37767	0.000731019	0.0301335	1	1	1
NM_146175	Zfp282	1.0695	1.421	1.1419	3.4002	1.31924	0.671341	-0.574882	-3.37744	0.000731628	0.0301053	1	1	1
NM_019772	1110004F10Rik	0.7353	1.6291	1.7355	5.2276	1.96467	0.770277	-0.376551	-3.37624	0.000734829	0.0301306	1	1	1
NM_001110500	Canx	0.8356	1.0334	5.0702	7.6506	1.3551	0.605445	-0.723931	-3.37622	0.00073488	0.0300797	1	1	1
NM_019439	Gabbr1	0.9024	2.3683	3.4943	8.1606	1.47219	0.666313	-0.585727	-3.37617	0.000735019	0.0300326	1	1	1
NM_177129	Cntn2	0.635	1.7224	3.0146	7.2681	1.65528	0.639666	-0.64461	-3.37603	0.000735407	0.0299958	1	1	1
NM_146035	Mgat2	0.7353	1.7655	3.6313	4.2078	1.72007	0.621165	-0.686951	-3.37588	0.000735799	0.0299594	1	1	1
NM_001024851	Ankrd34a	1.0027	1.9808	2.0555	5.7803	1.89155	0.812841	-0.298955	-3.37475	0.000738822	0.0299776	1	1	1
NM_018796	Eef1b2	1.1364	2.5406	5.7554	9.6908	1.47818	0.647632	-0.626755	-3.37417	0.000740388	0.0299369	1	1	1
NM_013771	Yme1l1	1.2367	1.7439	1.5073	10.8384	1.39548	0.622319	-0.684275	-3.37383	0.000741298	0.0299217	1	1	1
NM_010880	Ncl	1.3035	1.5932	3.4258	4.3353	1.57896	0.712793	-0.488445	-3.37351	0.000742175	0.0299053	1	1	1
NR_028538	Scarna2	1.3704	3.1865	5.3899	17.4263	1.5833	0.648498	-0.624826	-3.37257	0.000744702	0.0299553	1	1	1
NM_001160039	Ndufs1	1.103	2.5836	5.3443	9.4357	1.47333	0.642946	-0.63723	-3.37069	0.000749811	0.030057	1	1	1
NM_001033196	Znfx1	1.0027	2.0238	5.2755	8.7982	1.65027	0.665069	-0.588424	-3.37054	0.000750215	0.0300215	1	1	1
NM_028481	Ccdc18	0.869	2.2822	2.0555	8.4157	1.50417	0.793497	-0.333703	-3.36875	0.000755087	0.0301646	1	1	1
NM_009497	Vamp2	0.752	1.8085	4.5906	6.503	1.79408	0.785393	-0.348513	-3.36459	0.000766581	0.0305191	1	1	1
NM_026396	Brix1	1.4706	2.1099	2.6721	6.6305	1.81322	0.719581	-0.47477	-3.36427	0.000767473	0.0304505	1	1	1
NM_019537	Psmg1	1.0027	1.5501	4.4992	8.1606	1.58907	0.782223	-0.354348	-3.3639	0.000768493	0.0304391	1	1	1
NM_001081016	Zc3h7b	0.5347	1.2918	1.2333	3.6978	1.8788	0.950028	-0.0739575	-3.36376	0.000768874	0.0304025	1	1	1
NM_183392	Nup54	1.2701	2.5836	2.8777	6.9705	1.57203	0.614353	-0.702861	-3.36357	0.000769414	0.0303723	1	1	1
NM_009832	Ccnk	1.0361	2.7559	5.1158	14.5362	1.70994	0.791174	-0.337933	-3.36346	0.000769734	0.0303335	1	1	1
NM_001127177	Ptpn2	0.9358	1.5932	3.4258	6.6305	1.51204	0.632419	-0.661048	-3.36247	0.000772492	0.0303908	1	1	1
NM_026574	Ino80	1.0695	2.1099	3.1517	10.5407	1.44278	0.690551	-0.53418	-3.36209	0.000773557	0.0303813	1	1	1
NM_020270	Scamp5	1.1698	1.6363	2.4666	8.2881	1.34664	0.596062	-0.746465	-3.36146	0.000775317	0.0303992	1	1	1
NM_009872	Cdk5r2	1.0027	1.8085	1.7129	4.5903	1.2872	0.574486	-0.799657	-3.36058	0.000777782	0.0304446	1	1	1
NM_028349	Sass6	0.9024	2.0669	4.385	7.7781	1.13874	0.748947	-0.417065	-3.36019	0.000778888	0.0303857	1	1	1
NM_054078	Baz2a	0.8021	1.7224	3.0832	4.0803	1.54727	0.765298	-0.385907	-3.35923	0.000781612	0.030441	1	1	1
NM_001145902	Arhgap1	1.3369	2.1099	1.5758	7.863	1.70291	0.7562	-0.40316	-3.35894	0.000782423	0.0304217	1	1	1
NM_010072	Dpm1	1.103	1.6793	2.7406	5.9504	1.70665	0.75153	-0.412097	-3.35706	0.000787756	0.0305781	1	1	1
NR_132310	Dpm1-adnp	1.103	1.6793	2.7406	5.9504	1.70665	0.75153	-0.412097	-3.35706	0.000787756	0.0305272	1	1	1
NM_007569	Btg1	1.1364	2.0669	4.385	7.6506	1.52091	0.656948	-0.606149	-3.35695	0.00078807	0.0304886	1	1	1
NM_170592	Ntmt1	0.869	2.0238	3.2888	11.986	1.97299	0.887696	-0.171863	-3.35667	0.000788872	0.030469	1	1	1
NM_026666	Ubn1	0.635	2.6697	3.4029	6.758	1.57989	0.527538	-0.922653	-3.35635	0.000789779	0.0304535	1	1	1
NM_011432	Snrpc	1.1364	1.9951	3.0603	10.0307	2.04372	1.14276	0.192522	-3.35599	0.000790828	0.0304436	1	1	1
NM_027799	Ankrd40	1.0361	2.4544	3.7455	9.8183	1.89552	0.704377	-0.50558	-3.3554	0.0007925	0.0304075	1	1	1
NM_001284328	Syncrip	0.8857	1.8085	1.9638	8.5429	1.4609	0.697445	-0.51985	-3.35483	0.000794148	0.0304206	1	1	1
NR_125891	Aup1	1.8383	3.0142	3.6313	9.6482	1.44322	0.716287	-0.481391	-3.35452	0.000795024	0.0304041	1	1	1
NM_019752	Htra2	1.8383	3.0142	3.6313	9.6482	1.44322	0.716287	-0.481391	-3.35452	0.000795024	0.0303543	1	1	1
NM_001039562	Ankrd37	1.3369	2.9712	2.9462	8.0331	1.81119	0.785262	-0.348754	-3.35419	0.00079599	0.0303414	1	1	1
NM_001128086	Anks1b	0.869	1.6793	1.9412	3.9528	1.32799	0.594278	-0.750791	-3.35267	0.000800375	0.0304587	1	1	1
NR_135158	Mmp16	0.9693	1.83	1.9184	5.2279	1.1003	0.524177	-0.931873	-3.3509	0.000805493	0.0306035	1	1	1
NR_045945	Tomm6os	1.5041	2.3683	3.2888	13.1336	2.17913	0.900611	-0.151024	-3.34988	0.000808459	0.0306662	1	1	1
NM_184053	Calu	0.9693	2.0238	2.5351	8.6707	1.59765	0.681585	-0.553034	-3.34987	0.000808485	0.0306172	1	1	1
NM_001136058	Crmp1	0.7019	2.1099	1.667	4.8028	1.46716	0.616957	-0.696758	-3.34833	0.000812994	0.0306882	1	1	1
NM_009451	Tubb4a	0.869	2.9712	0.6166	6.1628	1.73606	0.627458	-0.672409	-3.34822	0.00081331	0.0306505	1	1	1
NM_146016	Eml6	0.8021	2.3252	3.9739	6.3755	2.1133	0.69718	-0.520396	-3.34787	0.00081436	0.030591	1	1	1
NM_008202	Slc39a7	1.738	2.7559	4.7276	10.3707	1.49731	0.72524	-0.463469	-3.3476	0.000815153	0.0305715	1	1	1
NM_170669	Rps15a	1.3704	1.9808	4.0424	4.7176	1.69955	0.694811	-0.525308	-3.34631	0.00081895	0.0306645	1	1	1
NM_007888	Dvl2	0.9024	2.0238	3.4258	6.503	1.72042	0.747663	-0.41954	-3.34616	0.000819384	0.0306315	1	1	1
NM_010591	Jun	1.3369	2.9712	8.0164	7.3956	1.76045	0.799277	-0.323232	-3.34567	0.000820855	0.0306373	1	1	1
NM_026165	Slc25a46	0.7353	2.3252	2.1925	6.1205	1.67168	0.771199	-0.374826	-3.34415	0.00082535	0.0307559	1	1	1
NM_001317241	Mtch2	1.2701	2.1099	3.4029	8.5432	1.32105	0.627633	-0.672006	-3.34358	0.000827034	0.0307694	1	1	1
NM_027352	Gorasp2	1.3704	3.1003	4.7961	14.7486	1.39483	0.73182	-0.450439	-3.3435	0.000827275	0.0307292	1	1	1
NM_001256517	Zfp672	1.3035	3.0142	4.0424	8.4157	1.78826	0.645169	-0.63225	-3.34268	0.000829732	0.0307714	1	1	1
NM_022331	Herpud1	1.2367	1.9377	2.124	8.6707	1.61885	0.693173	-0.528712	-3.34247	0.00083036	0.0307458	1	1	1
NM_001081203	Sbno1	0.8189	1.6363	4.6591	7.863	1.5437	0.84697	-0.239617	-3.34027	0.000836976	0.0308925	1	1	1
NM_133236	Glcci1	0.8356	1.8085	2.9233	7.9903	1.64558	0.708554	-0.49705	-3.34003	0.000837683	0.0308697	1	1	1
NR_015581	5430402O13Rik	1.1364	2.2822	2.4666	7.2681	1.90241	0.783838	-0.351373	-3.3391	0.000840513	0.030925	1	1	1
NM_027728	Enkur	0.635	1.3348	2.124	6.3752	1.97985	0.901446	-0.149687	-3.33846	0.000842449	0.0309474	1	1	1
NM_030235	Avl9	0.9526	1.7224	3.2202	3.9102	1.88176	0.695329	-0.524232	-3.33732	0.000845907	0.0310255	1	1	1
NM_172779	Ddx26b	0.7687	1.2918	1.2333	4.0803	1.76327	0.626487	-0.674644	-3.33661	0.000848072	0.031056	1	1	1
NM_011989	Slc27a4	1.103	1.5932	2.5122	5.5252	1.58612	0.71112	-0.491834	-3.3361	0.000849639	0.0310645	1	1	1
NM_172740	Zfp420	1.1698	1.1195	1.2789	4.9729	1.79523	0.779841	-0.358748	-3.33566	0.00085097	0.0310158	1	1	1
NM_001289471	Klf10	0.869	1.8516	2.7863	6.7154	1.60752	0.699263	-0.516093	-3.33542	0.000851706	0.0309941	1	1	1
NM_027375	Gcc2	0.6684	1.3779	0.6166	7.9056	1.47772	0.682834	-0.550393	-3.33483	0.000853522	0.0309634	1	1	1
NM_011232	Rad1	1.4706	2.0238	2.9462	6.758	1.79954	0.730953	-0.45215	-3.33434	0.000855011	0.0309692	1	1	1
NM_008775	Pafah1b2	0.7687	1.7224	1.4388	6.8855	1.87596	0.742081	-0.430351	-3.33187	0.000862636	0.0311485	1	1	1
NM_001045964	Mink1	0.9024	1.5501	2.8777	11.986	1.49493	0.657095	-0.605827	-3.33148	0.000863848	0.031144	1	1	1
NM_001309460	Sptan1	1.0695	2.3252	3.2888	11.6034	1.65049	0.654713	-0.611064	-3.33077	0.000866048	0.0311751	1	1	1
NM_001008785	Kbtbd8	0.7687	1.421	2.6721	5.8654	1.85614	0.821329	-0.283968	-3.33067	0.000866377	0.0311388	1	1	1
NM_009009	Rad21	0.9358	2.7559	2.8091	5.1004	1.66251	0.727778	-0.458429	-3.3303	0.000867511	0.0311315	1	1	1
NM_001005916	Zbtb9	1.0695	1.0334	2.1011	9.1807	1.84629	0.715357	-0.483265	-3.32927	0.000870733	0.0311033	1	1	1
NM_016783	Pgrmc1	0.6684	1.421	1.5758	3.8253	1.60248	0.708473	-0.497215	-3.3284	0.000873457	0.0311529	1	1	1
NM_010269	Gdap2	0.9693	1.421	2.0326	8.7982	1.71264	0.773335	-0.370834	-3.32761	0.000875948	0.0311939	1	1	1
NM_153125	Sec16a	0.9358	2.3683	2.6036	7.6506	1.56813	0.747218	-0.420399	-3.32746	0.000876413	0.0311628	1	1	1
NM_199447	Rrp12	0.6016	1.2487	0.9592	6.758	1.39966	0.707979	-0.498221	-3.32689	0.000878223	0.0311796	1	1	1
NM_008894	Pold2	0.8356	1.5071	1.8499	6.758	1.9007	0.621713	-0.685679	-3.3265	0.000879448	0.0311282	1	1	1
NM_028339	Tmx1	1.0027	1.9808	2.8091	8.9257	1.47574	0.68809	-0.539332	-3.32497	0.000884275	0.0312515	1	1	1
NM_001163774	Taok2	1.1364	2.1099	3.0147	12.5809	1.86387	0.771869	-0.373572	-3.32407	0.000887132	0.031305	1	1	1
NM_007808	Cycs	1.103	2.0669	2.7406	7.2681	1.91346	0.790425	-0.3393	-3.32308	0.000890298	0.0313692	1	1	1
NM_026217	Atg12	0.7353	1.3994	1.2104	3.3152	2.00219	0.891439	-0.165792	-3.32217	0.000893203	0.031424	1	1	1
NM_001290716	Suv39h1	0.5013	1.6363	1.1647	3.1877	1.53139	0.745455	-0.423807	-3.31874	0.000904249	0.0317647	1	1	1
NM_001242419	Susd6	1.2367	1.8516	5.0702	12.2831	1.76585	0.672334	-0.57275	-3.31779	0.000907313	0.0318243	1	1	1
NM_001025102	Arl14ep	1.0027	1.9808	1.9869	9.1807	1.07309	0.684008	-0.547915	-3.31749	0.000908307	0.0318112	1	1	1
NM_013919	Usp21	0.6016	1.5071	2.1925	6.1205	1.6917	0.795817	-0.329491	-3.31727	0.000909018	0.0317883	1	1	1
NM_027196	Pold4	0.8356	1.8516	0.6851	4.1652	1.62158	0.786693	-0.346128	-3.31717	0.00090935	0.0317523	1	1	1
NM_028056	1600002H07Rik	0.7353	1.9377	1.7814	8.5432	1.96094	1.11913	0.162373	-3.31709	0.000909614	0.0317139	1	1	1
NM_025546	Rsl1d1	1.0361	1.2057	2.9462	4.4628	1.42509	0.651414	-0.618353	-3.31665	0.000911022	0.0317156	1	1	1
NM_207215	Mycbp2	1.0027	3.4879	3.0832	7.3956	2.02263	0.89725	-0.156418	-3.31627	0.000912278	0.0317119	1	1	1
NM_009196	Slc16a1	0.9358	1.5501	2.5351	8.2881	1.45905	0.525892	-0.927162	-3.31583	0.0009137	0.031714	1	1	1
NM_001040400	Tet2	1.103	1.8516	1.4388	4.675	2.44577	1.00955	0.0137091	-3.31542	0.000915061	0.0317139	1	1	1
NM_009786	Cacybp	1.3369	2.6697	4.0424	10.5833	1.8124	0.784187	-0.35073	-3.31528	0.000915503	0.0316821	1	1	1
NM_153178	Ago2	0.7353	1.0334	2.0326	5.2279	1.92831	1.17265	0.22977	-3.31307	0.000922771	0.031839	1	1	1
NM_010878	Nck1	1.3035	2.4544	3.0147	7.1405	1.75575	0.688476	-0.538521	-3.3115	0.000927971	0.0319711	1	1	1
NM_026350	Ccdc130	0.635	1.0765	1.9184	6.1628	1.70415	0.727353	-0.459273	-3.31133	0.000928534	0.0319432	1	1	1
NM_007622	Cbx1	0.869	1.2918	1.553	3.1451	1.65133	0.667106	-0.584012	-3.31119	0.000928988	0.0319117	1	1	1
NM_198022	Tnrc6c	1.4372	2.0669	5.5269	7.7781	1.36958	0.609725	-0.713769	-3.31049	0.000931323	0.0318978	1	1	1
NM_008416	Junb	1.5375	1.6793	4.248	16.4488	1.97718	0.749334	-0.41632	-3.30973	0.000933853	0.0319375	1	1	1
NM_138599	Tomm70a	1.8049	4.0046	4.1795	11.8584	1.63251	0.716221	-0.481523	-3.30936	0.000935082	0.0319326	1	1	1
NM_153563	Strip1	0.7353	1.7655	1.9869	6.6305	1.46589	0.615164	-0.700956	-3.30839	0.000938339	0.0319969	1	1	1
NM_015751	Abce1	1.5041	2.4544	4.5448	11.7307	1.50621	0.488636	-1.03317	-3.30826	0.000938781	0.0319652	1	1	1
NM_012032	Serinc3	1.103	1.9808	1.3703	7.2681	1.38912	0.584238	-0.775372	-3.30694	0.000943202	0.0320221	1	1	1
NM_010476	Hsd17b7	0.5013	1.2057	2.4437	6.503	1.61653	0.619053	-0.691864	-3.30624	0.000945556	0.0320553	1	1	1
NM_018820	Sertad1	0.5682	1.6793	5.8239	11.6034	1.41821	0.615266	-0.700719	-3.30591	0.000946672	0.0320465	1	1	1
NM_009294	Stx4a	1.3369	2.4975	3.0832	7.9056	1.73546	0.872246	-0.197193	-3.30553	0.000947973	0.032044	1	1	1
NM_021278	Tmsb4x	1.0695	1.464	0.6851	4.9729	2.03743	0.721911	-0.470107	-3.30408	0.000952895	0.0321637	1	1	1
NM_026760	2310036O22Rik	1.4706	3.0573	3.5628	15.5563	1.61567	0.641624	-0.6402	-3.30404	0.000953037	0.0321219	1	1	1
NM_025699	Oser1	0.7687	2.2822	2.8091	8.8831	1.90673	0.719405	-0.475123	-3.30355	0.000954675	0.0321306	1	1	1
NR_029433	1700003G18Rik	0.869	1.7152	1.804	4.7176	1.99746	0.805147	-0.312676	-3.30107	0.00096316	0.0323694	1	1	1
NM_010121	Eif2ak3	0.9024	1.464	2.0555	4.5903	1.45369	0.730257	-0.453524	-3.30056	0.000964931	0.0323822	1	1	1
NM_198031	Tubgcp3	1.3369	1.5071	3.8369	9.4357	1.47776	0.643415	-0.636177	-3.29968	0.000967941	0.0324365	1	1	1
NM_025945	Polr3d	0.8021	1.421	3.6313	9.8183	1.8618	0.639055	-0.645988	-3.29943	0.000968823	0.0324194	1	1	1
NM_001010825	Ficd	0.869	1.5501	2.4666	4.9729	1.70132	0.810091	-0.303843	-3.29877	0.000971106	0.0324491	1	1	1
NM_007483	Rhob	1.5041	3.9185	2.5351	11.3907	1.88225	0.714732	-0.484525	-3.29531	0.000983127	0.0328038	1	1	1
NM_177222	Casc1	1.1698	2.3683	1.9869	7.2681	1.88471	0.719519	-0.474895	-3.29498	0.000984296	0.0327958	1	1	1
NM_177588	Thnsl1	0.7687	1.3779	2.0555	6.5027	1.96197	0.900568	-0.151093	-3.29439	0.000986361	0.0328176	1	1	1
NM_025600	Dda1	0.8857	1.0765	1.5758	6.1628	1.54076	0.878252	-0.187293	-3.29378	0.000988511	0.0328423	1	1	1
NM_021876	Eed	1.4038	1.8516	4.0424	6.7154	1.60455	0.664943	-0.588698	-3.2925	0.000993011	0.0328979	1	1	1
NM_001289826	Clock	1.2701	2.0238	2.7406	6.6305	1.47817	0.648296	-0.625276	-3.29231	0.000993665	0.0328728	1	1	1
NM_001039214	Mex3c	0.7353	2.6267	2.2381	8.118	1.53485	0.645085	-0.632438	-3.29181	0.000995444	0.0328849	1	1	1
NM_001033204	Rpusd3	0.7019	1.1626	1.3703	3.5702	1.74168	0.731081	-0.451897	-3.29079	0.000999059	0.0329576	1	1	1
NM_011931	Rfwd2	1.5041	1.7224	2.1696	9.5202	1.47457	0.728717	-0.456569	-3.29042	0.00100039	0.032955	1	1	1
NM_001033312	Fbxl18	0.635	1.464	1.3018	6.7154	1.4336	0.910235	-0.135689	-3.29013	0.00100141	0.032942	1	1	1
NM_001291444	Pacs2	0.5347	1.3348	1.9184	6.3755	1.84906	0.696504	-0.521797	-3.28988	0.00100229	0.0329244	1	1	1
NM_026854	Dtwd2	1.3704	1.8946	3.8369	7.6506	1.67716	0.629226	-0.66835	-3.28988	0.0010023	0.0328781	1	1	1
NM_008730	Nptx1	0.5347	1.3779	1.3703	4.4628	1.48263	0.625381	-0.677192	-3.28923	0.00100464	0.0329085	1	1	1
NM_025596	Prelid1	1.2199	1.5932	0.8675	4.3776	1.44712	0.617366	-0.695802	-3.28919	0.00100475	0.0328662	1	1	1
NM_145972	Nepro	0.8021	1.8516	3.6999	10.1582	1.45912	0.688167	-0.539169	-3.28814	0.00100853	0.0329435	1	1	1
NM_024465	Abhd12	1.0361	2.6697	1.7814	8.7982	1.58788	0.660577	-0.598201	-3.28677	0.00101344	0.0330574	1	1	1
NM_007692	Chkb	0.6294	2.0669	1.8499	8.118	1.96716	0.868461	-0.203467	-3.28646	0.00101457	0.033048	1	1	1
NR_004843	Gm44502	0.6294	2.0669	1.8499	8.118	1.96716	0.868461	-0.203467	-3.28646	0.00101457	0.0330018	1	1	1
NM_009562	Zfp62	1.2032	2.7128	1.8955	6.9705	1.36931	0.578853	-0.788731	-3.28621	0.00101545	0.0329846	1	1	1
NM_007840	Ddx5	1.6712	3.208	6.372	17.4689	1.84218	0.835756	-0.258847	-3.28588	0.00101665	0.0329774	1	1	1
NM_177333	Exoc3	1.2032	1.3348	1.6444	4.7178	1.74153	0.679847	-0.556718	-3.28553	0.00101792	0.0329727	1	1	1
NM_026519	Emc4	0.4679	1.2487	2.0555	8.7982	1.45444	0.662611	-0.593765	-3.28499	0.00101986	0.0329896	1	1	1
NM_001310702	Armc9	0.9024	1.8946	1.5073	4.7178	1.48268	0.657998	-0.603845	-3.28417	0.00102285	0.0330405	1	1	1
NM_001163628	Lyrm5	1.1364	2.3683	1.9869	7.5231	1.86874	0.716529	-0.480904	-3.28363	0.0010248	0.0330576	1	1	1
NM_146169	Paip2b	0.9024	1.5071	2.124	4.8454	1.61321	0.711356	-0.491357	-3.28315	0.00102653	0.0330677	1	1	1
NM_009721	Atp1b1	1.2701	3.1865	5.6183	11.4759	1.90132	0.760545	-0.394895	-3.28282	0.00102775	0.0330612	1	1	1
NM_001081195	Arid4a	0.9693	1.9808	2.8777	5.7379	1.87775	0.889015	-0.16972	-3.28211	0.00103033	0.0330986	1	1	1
NM_027947	Zbtb43	0.986	1.464	1.8499	3.1877	1.69682	0.732343	-0.449408	-3.28062	0.0010358	0.0331827	1	1	1
NM_173423	Fem1c	1.2032	1.7655	4.4535	10.4558	1.41821	0.789358	-0.341248	-3.28046	0.00103637	0.0331554	1	1	1
NM_138585	Cherp	1.2367	2.4544	3.8369	8.5432	1.82941	0.713861	-0.486285	-3.27968	0.00103923	0.0332013	1	1	1
NM_028364	Puf60	1.7715	2.3683	4.5221	14.0261	1.51119	0.692518	-0.530076	-3.27948	0.00104	0.0331804	1	1	1
NM_172863	Zfp697	0.8356	1.8085	1.7814	5.0578	2.1843	0.970277	-0.0435313	-3.27919	0.00104106	0.0331686	1	1	1
NM_007477	Arf2	0.7019	1.5932	3.4029	6.248	1.34409	0.664713	-0.589197	-3.27891	0.00104208	0.0331105	1	1	1
NM_008377	Lrig1	0.9693	1.6793	2.7406	3.3152	1.72024	0.710571	-0.492949	-3.27876	0.00104264	0.0330832	1	1	1
NM_011069	Pex11b	1.3035	2.7128	2.7177	10.0733	1.48418	0.640282	-0.64322	-3.27852	0.00104353	0.0330663	1	1	1
NM_152804	Plk2	0.9693	2.3683	2.2381	10.4558	1.83067	0.667631	-0.582876	-3.27812	0.00104502	0.0330688	1	1	1
NM_008794	Pcsk7	0.7019	1.5501	2.8548	7.7355	1.78951	0.646016	-0.630357	-3.27666	0.00105045	0.0331952	1	1	1
NM_025964	Mettl21a	0.9693	2.0238	2.398	6.248	1.60473	0.764128	-0.388115	-3.2763	0.00105176	0.0331918	1	1	1
NM_001163818	Ppp1r10	1.4038	2.3252	3.0832	10.8384	1.62429	0.657965	-0.603918	-3.27524	0.00105573	0.033227	1	1	1
NM_025602	Ccdc59	1.738	2.6267	5.2072	16.5763	2.05346	0.964369	-0.0523431	-3.27516	0.00105602	0.0331913	1	1	1
NM_175337	Mlh3	0.6016	2.1961	1.9869	3.8253	1.43351	0.762157	-0.391839	-3.27512	0.00105618	0.0331516	1	1	1
NM_025835	Pccb	0.7019	1.464	2.3752	3.9528	1.57594	0.762968	-0.390305	-3.27344	0.00106248	0.0332149	1	1	1
NR_015507	C130036L24Rik	1.2367	1.3348	3.2202	3.6978	1.57743	0.730488	-0.453068	-3.27331	0.00106296	0.0331855	1	1	1
NM_023554	Nol7	1.0361	1.9377	3.2202	11.5608	1.32313	0.793153	-0.334329	-3.27319	0.00106341	0.033155	1	1	1
NM_027654	Pcgf6	1.0695	1.464	2.3752	4.4202	1.54062	0.774572	-0.368528	-3.27256	0.00106579	0.0331849	1	1	1
NR_038156	2610020C07Rik	0.8356	1.2918	2.9462	4.4628	1.44389	0.632323	-0.661267	-3.27044	0.0010738	0.0333451	1	1	1
NM_145552	Gnl2	0.7687	1.1195	1.3018	5.7379	1.77676	0.691266	-0.532687	-3.26961	0.00107696	0.0333544	1	1	1
NM_022891	Rpl23	1.1364	2.2535	3.3571	10.4979	1.35512	0.593163	-0.753499	-3.26836	0.00108172	0.0334573	1	1	1
NM_001134480	Plcxd2	0.7353	1.5071	3.7911	9.5633	1.61791	0.63273	-0.660339	-3.26742	0.00108531	0.0335238	1	1	1
NM_027149	Wdr20	0.9358	1.7224	3.4029	4.9726	1.68189	0.929958	-0.104762	-3.26712	0.00108649	0.0335157	1	1	1
NM_198613	Ap2s1	1.7046	2.0238	1.1647	6.4604	1.79177	0.808303	-0.307033	-3.26588	0.00109123	0.0335729	1	1	1
NM_175124	Lrrc28	1.1364	1.8085	4.111	10.2008	1.6801	0.783936	-0.351192	-3.26576	0.00109171	0.0335435	1	1	1
NM_153583	Atg4d	0.7687	1.8516	1.5073	9.3932	1.83666	0.721442	-0.471045	-3.26518	0.00109396	0.0335683	1	1	1
NM_178214	Hist2h2be	0.4957	1.9879	1.4388	5.0149	1.75541	0.870399	-0.200251	-3.26407	0.00109826	0.0336559	1	1	1
NM_019966	Mlycd	1.0027	2.1099	2.0097	7.5231	1.50647	0.665072	-0.588417	-3.26381	0.00109926	0.0336421	1	1	1
NM_008846	Pip5k1b	0.9024	1.2487	1.7814	3.8253	1.7317	0.730037	-0.453958	-3.26287	0.00110289	0.033709	1	1	1
NM_001271357	Flcn	0.9358	1.421	2.261	9.4357	1.90077	0.73903	-0.436295	-3.26248	0.0011044	0.0337111	1	1	1
NM_013853	Abcf2	1.4372	2.2822	3.0374	11.7309	1.75957	0.600842	-0.734944	-3.2621	0.00110588	0.033712	1	1	1
NR_040441	Gm16023	1.7715	2.7989	5.0702	18.6165	1.48043	0.704515	-0.505298	-3.26177	0.00110719	0.0337076	1	1	1
NM_001039967	Zfp869	0.9693	1.0765	1.9869	7.3956	1.89356	0.641504	-0.640471	-3.26164	0.00110768	0.0336786	1	1	1
NM_198102	Tra2a	0.6796	1.5645	3.9739	6.8855	1.86446	0.615279	-0.700687	-3.26143	0.00110853	0.0336167	1	1	1
NM_001163434	Hspa5	0.8356	1.8516	6.0065	7.2681	1.90421	0.785274	-0.348732	-3.2611	0.00110979	0.0336113	1	1	1
NR_028113	0610039K10Rik	1.1364	2.1099	1.2333	7.7781	1.39082	0.587243	-0.76797	-3.26092	0.0011105	0.033589	1	1	1
NM_001005419	Ado	0.8021	2.153	2.9462	7.6506	1.56478	0.884352	-0.177308	-3.26079	0.00111101	0.033561	1	1	1
NM_001177945	Aamdc	1.3704	3.3587	7.4683	9.9458	1.99435	0.821767	-0.283199	-3.26053	0.00111202	0.033548	1	1	1
NM_144802	Hnrnpll	1.2367	4.0046	2.7863	5.5678	1.73814	0.799172	-0.323422	-3.2581	0.00112161	0.0337933	1	1	1
NM_009443	Tgoln1	0.869	1.9377	3.0603	14.0261	1.57314	0.630012	-0.666548	-3.25746	0.00112415	0.0338263	1	1	1
NR_033782	4921531C22Rik	0.7353	1.421	2.4666	4.2078	1.63469	0.673523	-0.570201	-3.25733	0.00112466	0.0337979	1	1	1
NM_001014995	Fam189b	1.4706	2.1961	3.5628	7.9054	1.71033	0.805415	-0.312196	-3.25665	0.00112734	0.0338346	1	1	1
NM_001293707	Pip5k1a	0.6684	2.0669	4.0424	11.5608	1.34534	0.694209	-0.526559	-3.25567	0.00113126	0.0339086	1	1	1
NM_139149	Fus	1.1364	2.0669	5.367	7.4805	1.51111	0.650259	-0.620914	-3.25461	0.00113547	0.0339476	1	1	1
NM_133693	Rbm42	1.0863	1.6363	0.8222	6.3755	1.41132	0.593688	-0.752223	-3.25404	0.00113775	0.0339721	1	1	1
NM_033596	Hist2h4	1.6545	3.4448	5.6411	9.1807	1.80579	0.759181	-0.397485	-3.25377	0.00113883	0.0339606	1	1	1
NR_015586	A330035P11Rik	1.0027	1.8085	3.2888	10.9659	1.73866	0.63188	-0.662278	-3.25218	0.00114524	0.0341083	1	1	1
NM_001310840	Rnf214	0.6684	1.5071	2.7634	6.8855	1.79343	0.65544	-0.609464	-3.2512	0.0011492	0.034139	1	1	1
NM_001311138	1700037H04Rik	0.5013	1.5501	2.6721	5.7379	1.42689	0.612277	-0.707744	-3.25108	0.00114968	0.0341097	1	1	1
NM_025305	Mrps7	1.3704	2.6267	2.8548	8.8831	1.46561	0.626892	-0.673712	-3.25024	0.00115306	0.0341664	1	1	1
NM_001038619	Dnm3	1.0027	1.8946	1.7129	5.2702	1.50477	0.621453	-0.686283	-3.25015	0.00115345	0.0341345	1	1	1
NM_001310470	Tceb1	1.3704	2.4544	4.0652	7.9054	1.64994	0.873288	-0.19547	-3.24904	0.00115796	0.0342245	1	1	1
NM_175656	Hist1h4i	1.231	2.4829	1.0958	3.6967	1.78131	0.935955	-0.0954889	-3.2489	0.00115851	0.0341974	1	1	1
NM_025411	Pithd1	0.7687	1.5501	1.8955	4.5477	1.47473	0.551074	-0.859683	-3.24729	0.00116508	0.0343478	1	1	1
NM_001081092	Taf4	0.7353	1.2487	2.3752	4.3776	1.63574	0.677788	-0.561093	-3.24653	0.00116822	0.0343534	1	1	1
NM_172839	Ccnj	0.6016	1.9808	2.1925	3.5702	1.36009	0.707916	-0.498349	-3.24562	0.00117197	0.0343768	1	1	1
NM_172712	Uba6	1.103	1.6363	2.398	4.7178	1.67107	0.623047	-0.682588	-3.24519	0.00117373	0.0343851	1	1	1
NM_007916	Ddx19a	1.1364	1.5932	0.8222	13.1336	1.45118	0.750901	-0.413305	-3.24513	0.00117397	0.034349	1	1	1
NR_045299	2900076A07Rik	1.2032	1.421	4.3621	7.1405	1.72471	0.681355	-0.553522	-3.24498	0.0011746	0.0343243	1	1	1
NM_016658	Galt	1.0695	1.2487	2.3295	4.9729	1.62044	0.86159	-0.214926	-3.24469	0.00117578	0.0343157	1	1	1
NM_024196	Tbc1d20	0.7353	1.1626	3.0147	6.2054	1.33445	0.704218	-0.505906	-3.24435	0.00117718	0.0342706	1	1	1
NM_001285893	Vps8	1.0027	1.0334	0.8907	4.5903	1.58061	0.713479	-0.487058	-3.24431	0.00117737	0.0342333	1	1	1
NM_144525	Tmem214	1.8383	2.1099	1.4159	7.5231	2.27236	0.989918	-0.0146197	-3.2438	0.00117947	0.0342518	1	1	1
NM_010721	Lmnb1	1.2032	2.5406	2.1011	5.0152	1.54589	0.652652	-0.615614	-3.24165	0.00118841	0.0344682	1	1	1
NM_027722	Nudt4	0.869	1.6793	1.9184	4.9729	1.48486	0.518217	-0.948371	-3.24143	0.00118933	0.034452	1	1	1
NM_172280	Emsy	1.4706	2.5406	2.9918	13.5161	1.61611	0.76481	-0.386827	-3.24092	0.00119146	0.0344708	1	1	1
NM_001081154	Marf1	1.103	2.5406	8.8386	13.9835	1.48772	0.718041	-0.477862	-3.2406	0.00119278	0.0344663	1	1	1
NM_199080	Ddx17	0.869	2.1961	5.8924	11.2209	1.49579	0.71245	-0.489139	-3.23968	0.00119665	0.0344927	1	1	1
NM_009444	Tgoln2	0.869	1.7655	3.2888	14.5362	1.59309	0.63608	-0.65272	-3.23948	0.0011975	0.0344743	1	1	1
NM_001029979	Safb2	0.8356	1.8085	6.6461	13.1336	1.5779	0.685627	-0.544505	-3.23909	0.00119911	0.034478	1	1	1
NM_012024	Ppp2r5e	1.5041	2.6267	3.1517	5.3554	2.1577	0.901162	-0.150141	-3.23693	0.00120822	0.0346973	1	1	1
NR_045055	3110056K07Rik	1.0695	1.8946	4.1337	6.503	1.87262	0.885987	-0.174643	-3.23668	0.00120929	0.0346853	1	1	1
NM_203319	Dhx37	0.8021	1.3779	2.5807	9.6908	2.01895	0.758811	-0.398188	-3.23666	0.00120936	0.0346447	1	1	1
NM_001024504	Dcun1d2	1.2367	2.1099	3.2202	8.9257	1.92316	0.757889	-0.399942	-3.23624	0.00121114	0.0346104	1	1	1
NM_172282	Tmco3	1.2367	2.1099	3.2202	8.9257	1.92316	0.757889	-0.399942	-3.23624	0.00121114	0.034568	1	1	1
NM_029020	Abcb8	0.9358	2.4114	1.3703	10.4558	1.89733	0.952702	-0.0699023	-3.23452	0.00121845	0.0346493	1	1	1
NM_001007568	Zfp251	0.9693	1.3348	2.6492	3.3152	1.57105	0.762263	-0.391638	-3.23429	0.00121944	0.0346351	1	1	1
NM_175312	Bmt2	0.7353	1.6793	1.3474	6.758	1.78782	0.518318	-0.94809	-3.23381	0.00122152	0.034652	1	1	1
NM_001160219	Pum2	0.6684	1.1626	3.3573	13.5161	1.62064	0.672929	-0.571473	-3.23361	0.00122236	0.0346335	1	1	1
NM_203507	Rwdd4a	0.7687	1.8516	2.398	3.1451	1.52177	0.751144	-0.412838	-3.2336	0.00122241	0.0345928	1	1	1
NM_009000	Rab24	0.986	1.5932	0.8675	4.5477	1.44862	0.640841	-0.641963	-3.23321	0.00122409	0.0345983	1	1	1
NM_001081045	Kansl1	1.1364	2.7128	2.6033	10.2857	1.61552	0.714024	-0.485955	-3.2327	0.00122625	0.0346175	1	1	1
NR_040438	3110045C21Rik	0.4679	1.1626	2.4437	6.248	1.62604	0.608427	-0.716844	-3.23256	0.00122685	0.0345925	1	1	1
NM_026420	Paip2	1.3704	1.7655	2.7634	10.9659	1.7292	0.800058	-0.321824	-3.2324	0.00122755	0.0345703	1	1	1
NM_009441	Ttc3	1.1698	2.2607	4.8646	13.2185	1.50305	0.620556	-0.688366	-3.23212	0.00122877	0.0345627	1	1	1
NM_033568	Snf8	0.9693	1.1626	2.124	6.6305	1.60581	0.685282	-0.545231	-3.23203	0.00122916	0.0345322	1	1	1
NM_001271468	Gabpb1	0.6016	2.2822	1.7129	9.4357	1.77128	0.598936	-0.739526	-3.23184	0.00122996	0.0345128	1	1	1
NM_173378	Trp53bp2	1.2367	2.7128	4.0424	8.6707	1.71632	0.685644	-0.544467	-3.23022	0.00123694	0.034667	1	1	1
NM_024216	Gpn3	1.2701	2.7989	3.1517	6.3755	1.60671	0.662841	-0.593265	-3.23007	0.00123762	0.0346444	1	1	1
NM_177240	Trappc11	0.7019	1.8516	2.124	3.1451	1.53593	0.755071	-0.405317	-3.22909	0.00124185	0.0347212	1	1	1
NM_178208	Hist1h4c	1.4038	5.0022	5.7774	9.0093	1.54915	0.76518	-0.386129	-3.22872	0.00124346	0.0347245	1	1	1
NM_011992	Rcn2	0.7019	1.5932	1.8041	5.5678	1.67276	0.71574	-0.482492	-3.22868	0.00124363	0.0346876	1	1	1
NM_019927	Arih1	1.738	1.7655	5.8239	11.5608	1.57949	0.644562	-0.633608	-3.22861	0.00124391	0.034654	1	1	1
NM_027081	Dennd6b	1.4038	3.574	2.7406	10.2008	1.58608	0.717512	-0.478925	-3.22807	0.0012463	0.034679	1	1	1
NM_023900	Plekhj1	1.2032	3.1434	7.3998	9.4357	1.48376	0.626314	-0.675043	-3.22678	0.00125194	0.0347943	1	1	1
NM_026883	Fam216a	1.2144	2.842	2.8777	6.8855	1.53175	0.628991	-0.668888	-3.22651	0.00125309	0.0347848	1	1	1
NR_024093	Gm44505	1.1698	3.2726	3.1517	6.503	1.6621	0.584429	-0.774899	-3.22608	0.001255	0.0347964	1	1	1
NM_053009	Zfp91	1.1698	3.2726	3.1517	6.503	1.6621	0.584429	-0.774899	-3.22608	0.001255	0.0347551	1	1	1
NM_001003953	Kdm2b	1.0361	1.3348	0.5481	3.9951	1.868	0.980321	-0.0286741	-3.22551	0.00125748	0.0347412	1	1	1
NM_025297	Mecr	0.7019	1.3348	2.8777	6.248	1.89485	0.947087	-0.0784319	-3.22547	0.00125764	0.0347043	1	1	1
NM_145412	Chtf8	0.4345	1.3779	2.124	3.4002	1.40756	0.631919	-0.662188	-3.22538	0.00125808	0.0346753	1	1	1
NM_025431	Llph	0.7019	2.2391	2.1696	3.4851	2.01752	0.784553	-0.350056	-3.22507	0.00125943	0.0346716	1	1	1
NM_024222	Stt3b	1.3035	2.9281	3.2659	9.8606	1.67082	0.731382	-0.451303	-3.22373	0.00126533	0.0347927	1	1	1
NM_011653	Tuba1a	2.1726	2.3683	4.1789	10.2006	1.68138	0.633533	-0.658509	-3.22295	0.00126877	0.0348463	1	1	1
NM_134141	Ciapin1	0.869	2.4114	3.4258	7.013	1.73878	0.701261	-0.511977	-3.22265	0.0012701	0.0348419	1	1	1
NM_008999	Rab23	1.2701	1.7224	3.0147	5.3554	1.80763	0.804638	-0.313588	-3.22229	0.00127171	0.034845	1	1	1
NM_001110309	Zfp426	0.6684	2.0238	3.2202	7.2681	1.60495	0.566084	-0.820913	-3.2218	0.00127387	0.0348631	1	1	1
NM_023626	Ing3	0.9693	1.8085	3.4711	8.5006	1.97053	0.959413	-0.0597755	-3.22167	0.00127445	0.034838	1	1	1
NM_025624	Pomp	0.7353	1.5932	1.8499	5.2279	1.45757	0.54465	-0.876599	-3.22129	0.00127617	0.0348032	1	1	1
NM_080556	Tm9sf2	1.0027	1.7655	2.8777	10.8384	1.74421	0.649089	-0.623512	-3.22097	0.00127758	0.034801	1	1	1
NM_007591	Calr	0.9358	2.5406	2.8091	6.248	1.56811	0.637033	-0.650561	-3.22097	0.00127759	0.0347607	1	1	1
NM_172371	Slc16a13	1.0695	2.2391	2.7406	4.9729	1.42219	0.5999	-0.737206	-3.2207	0.00127878	0.0347524	1	1	1
NM_172517	Rbbp5	0.9358	1.9592	2.3295	5.6953	1.51978	0.65669	-0.606717	-3.21968	0.00128332	0.0348352	1	1	1
NM_007598	Cap1	1.2701	1.9808	3.8369	13.091	1.66593	0.635696	-0.653592	-3.21948	0.00128424	0.0348196	1	1	1
NM_026545	Psmd8	1.0027	1.8516	2.2381	9.6482	1.80227	0.738962	-0.436429	-3.21869	0.00128776	0.0348743	1	1	1
NM_001297591	Inpp4b	0.9693	1.2918	1.7129	4.2078	1.3282	0.580711	-0.784108	-3.21785	0.00129154	0.0349361	1	1	1
NM_153570	Noc4l	0.9358	2.0669	2.8777	9.9458	1.82975	0.846234	-0.240871	-3.21773	0.0012921	0.0349106	1	1	1
NM_019920	Lamtor3	1.0361	1.421	1.8727	5.1004	1.93188	0.659743	-0.600024	-3.21619	0.00129904	0.0350575	1	1	1
NM_207522	Mettl25	1.8049	2.6697	5.3443	16.3213	2.02182	0.931194	-0.102846	-3.21594	0.00130017	0.0350474	1	1	1
NM_178898	Zfp956	0.9024	1.0334	1.7129	4.0803	1.4544	0.657126	-0.605757	-3.21524	0.00130334	0.0350921	1	1	1
NM_026904	Anapc10	1.5041	2.4544	4.5448	11.6032	1.49428	0.468668	-1.09336	-3.21471	0.00130577	0.0351169	1	1	1
NM_175195	Sppl2b	1.2032	1.586	2.0782	3.1877	1.87889	0.945159	-0.0813716	-3.21268	0.00131503	0.0353252	1	1	1
NM_018749	Eif3d	1.2701	2.3252	2.8091	8.0329	2.14874	0.922807	-0.1159	-3.21206	0.00131786	0.0353605	1	1	1
NM_001163300	Safb	1.0361	2.1099	6.0979	13.6436	1.58749	0.687357	-0.540869	-3.21206	0.00131788	0.0353203	1	1	1
NM_029327	Lyrm7	0.869	1.5501	2.9918	6.8004	1.4822	0.654595	-0.611325	-3.21136	0.00132107	0.0353653	1	1	1
NM_011350	Sema4f	0.7019	1.6363	0.8678	4.4628	1.80521	0.912193	-0.132589	-3.21091	0.00132314	0.03538	1	1	1
NM_172468	Snx30	0.6684	1.5932	3.1517	5.2279	1.89002	0.768062	-0.380705	-3.21082	0.00132359	0.0353513	1	1	1
NM_021510	Hnrnph1	1.2367	2.1099	4.1566	8.2881	1.63261	0.661846	-0.595433	-3.21079	0.00132371	0.0353142	1	1	1
NM_172438	Thoc5	1.7046	1.6793	3.0603	4.8454	1.27986	0.467413	-1.09723	-3.20963	0.00132905	0.0354159	1	1	1
NM_025878	Mrps18b	1.0027	2.7989	3.4258	9.9458	1.64668	0.635917	-0.653091	-3.20864	0.00133363	0.0354975	1	1	1
NM_011968	Psma6	1.0361	2.5406	2.3752	7.5231	1.37806	0.682682	-0.550715	-3.20785	0.00133729	0.0355542	1	1	1
NM_001159595	Ints8	1.0194	1.9808	2.5351	5.1004	1.67718	0.721674	-0.470581	-3.20709	0.00134087	0.0356087	1	1	1
NM_146154	Ppp1r8	1.9386	3.0573	3.9739	9.6908	1.73564	0.746355	-0.422066	-3.20656	0.00134334	0.0356338	1	1	1
NM_178605	Nop16	1.4372	2.0238	2.8548	7.1405	1.52324	0.751025	-0.413067	-3.20632	0.00134445	0.0356227	1	1	1
NM_019519	Rabggta	0.7353	1.6793	1.7814	6.4178	1.81467	0.740627	-0.433181	-3.20613	0.00134534	0.0356056	1	1	1
NM_011806	Dmtf1	1.3035	2.3683	4.0424	9.2656	1.70033	0.604194	-0.726915	-3.20225	0.00136359	0.035966	1	1	1
NM_011574	Cirh1a	0.3676	1.3779	1.9869	3.1451	1.3928	0.635852	-0.653236	-3.20189	0.0013653	0.0359705	1	1	1
NM_175104	Fam53c	0.9358	1.7224	2.4666	8.2881	1.74972	0.835729	-0.258894	-3.20136	0.00136778	0.0359951	1	1	1
NM_016679	Keap1	0.7019	1.8516	1.6444	4.5903	1.55057	0.690169	-0.534978	-3.20082	0.00137035	0.0360221	1	1	1
NM_025574	Pyurf	1.103	1.4425	1.4159	5.4829	1.64074	0.725266	-0.463417	-3.20059	0.00137146	0.0360105	1	1	1
NM_022410	Myh9	1.0695	2.842	1.2333	11.0508	1.6248	0.767275	-0.382184	-3.19976	0.0013754	0.0360734	1	1	1
NM_145415	Diexf	1.5041	2.0238	3.951	9.5207	1.77714	0.810672	-0.302809	-3.19912	0.00137848	0.0360728	1	1	1
NM_008826	Pfkl	0.7687	1.8946	2.1925	6.2054	2.01575	0.764498	-0.387416	-3.19857	0.00138111	0.036101	1	1	1
NM_025349	Lsm7	1.1364	1.6721	2.0782	3.1877	1.89049	0.948042	-0.0769777	-3.19836	0.0013821	0.0360865	1	1	1
NM_031251	Ctns	0.5682	1.421	2.1925	5.7379	1.93171	0.796368	-0.328493	-3.19824	0.00138271	0.0360619	1	1	1
NM_025397	Med11	0.7019	1.1626	2.0555	7.608	1.28511	0.661321	-0.596577	-3.19786	0.00138452	0.0360687	1	1	1
NM_027326	Mllt3	0.8021	2.2391	0.8449	7.3525	1.88374	0.813712	-0.297409	-3.19733	0.00138705	0.0360943	1	1	1
NM_001302387	Clcn4	1.5375	1.7655	2.9	6.3755	1.37183	0.597045	-0.744089	-3.19645	0.00139132	0.0361649	1	1	1
NM_027156	Ddx51	1.0027	2.153	2.8091	9.4357	1.84656	0.851937	-0.231181	-3.19597	0.00139362	0.0361845	1	1	1
NM_009745	Bcl7b	1.0194	1.7009	2.6721	14.0261	1.51507	0.787599	-0.344466	-3.19596	0.00139367	0.0361454	1	1	1
NM_010119	Ehd1	1.5375	1.5501	2.7406	8.9257	1.9026	0.934567	-0.0976294	-3.19375	0.00140437	0.0363823	1	1	1
NM_026696	0610030E20Rik	0.6183	1.2918	1.9184	6.8853	1.73586	0.819439	-0.287292	-3.19328	0.00140667	0.0364015	1	1	1
NM_023328	Agtpbp1	0.5347	1.1626	3.3573	6.5879	1.89311	0.644888	-0.632879	-3.19281	0.00140894	0.0364197	1	1	1
NM_009073	Rom1	0.5347	1.7655	0.5481	4.4628	1.53922	0.596163	-0.746222	-3.19235	0.00141121	0.0364381	1	1	1
NM_001164729	Tomm6	1.5375	2.6267	4.248	15.7687	1.92912	0.849687	-0.234996	-3.19231	0.0014114	0.0364026	1	1	1
NM_025882	Pole4	1.2032	1.9664	2.4437	4.2078	1.57637	0.655335	-0.609696	-3.19152	0.00141527	0.0364619	1	1	1
NM_145482	Setd4	1.1364	2.4114	2.5122	6.3755	1.52066	0.727958	-0.458072	-3.19138	0.00141593	0.0364386	1	1	1
NM_145476	Tbc1d22a	0.8021	2.2391	2.9462	9.5633	1.60641	0.573213	-0.802857	-3.19118	0.00141695	0.0364246	1	1	1
NR_038153	1810044D09Rik	1.738	2.9281	6.9201	13.6436	1.38819	0.65089	-0.619515	-3.19083	0.00141866	0.0364284	1	1	1
NM_007661	Cdk11b	1.8049	2.842	5.0702	18.999	1.49043	0.711755	-0.490547	-3.18997	0.00142286	0.036456	1	1	1
NM_133666	Ndufv1	0.9024	2.3252	2.5122	10.3707	1.49	0.734008	-0.446133	-3.18968	0.00142431	0.0364528	1	1	1
NM_175652	Hist4h4	1.0695	2.2391	5.4813	10.5407	1.82941	0.724509	-0.464924	-3.18714	0.0014369	0.0367347	1	1	1
NM_023363	Zfp788	1.0695	2.0669	3.4943	5.9504	1.61998	0.730679	-0.45269	-3.18664	0.00143938	0.0367579	1	1	1
NM_008683	Nedd8	1.738	2.1099	4.5221	7.6506	1.73298	0.880814	-0.183091	-3.1864	0.00144056	0.0367476	1	1	1
NM_016858	Rab33b	1.6043	3.6601	3.4711	11.2209	1.72248	0.761164	-0.393722	-3.18554	0.00144482	0.0368162	1	1	1
NM_025933	Higd2a	1.6378	2.1961	2.8091	7.2681	1.53591	0.763862	-0.388617	-3.18522	0.00144646	0.0368174	1	1	1
NM_026452	Coq9	0.9024	2.2822	3.6999	7.2681	1.72358	0.697368	-0.520007	-3.18368	0.00145417	0.0369733	1	1	1
NM_001085390	Dusp5	0.5682	1.5932	2.5351	5.1004	1.88809	0.689807	-0.535736	-3.18274	0.00145889	0.0370125	1	1	1
NM_175655	Hist1h4f	0.7798	2.318	1.5523	3.9938	1.51756	0.667186	-0.583839	-3.18246	0.00146028	0.0369674	1	1	1
NM_001159864	Kctd18	0.8356	1.1195	1.6215	5.8654	1.823	0.771331	-0.374577	-3.18191	0.00146306	0.0369974	1	1	1
NM_001205214	Rxrb	1.738	2.842	4.5906	10.6257	1.53414	0.742743	-0.429065	-3.18177	0.00146377	0.0369753	1	1	1
NM_019749	Gabarap	1.4038	2.0669	4.4535	9.8183	1.77605	0.915056	-0.128068	-3.18144	0.00146547	0.0369781	1	1	1
NM_181750	R3hdm1	1.2701	1.6793	3.2202	11.3484	1.78703	0.72405	-0.465839	-3.1808	0.00146868	0.0370189	1	1	1
NM_145480	Rfc4	1.0027	2.153	4.2251	8.2456	1.47059	0.712778	-0.488475	-3.18077	0.00146887	0.0369836	1	1	1
NM_022313	Eral1	0.7353	2.0669	1.0277	8.4157	1.62618	0.706748	-0.500733	-3.18044	0.0014705	0.0369849	1	1	1
NM_001115130	Zbtb44	1.4706	2.4975	4.2248	7.6506	1.42224	0.528755	-0.919329	-3.17913	0.00147718	0.0370729	1	1	1
NM_018769	Dfna5	0.9693	2.0238	1.0277	5.2279	1.32934	0.577039	-0.793259	-3.17897	0.00147801	0.0370535	1	1	1
NM_025879	Trappc13	1.1364	2.5406	3.1517	7.4805	1.69617	0.944025	-0.0831023	-3.17813	0.00148228	0.0371209	1	1	1
NM_016981	Slc9a1	0.8356	1.6793	1.5073	7.1405	1.6051	0.599113	-0.739099	-3.17731	0.00148646	0.0371854	1	1	1
NM_021551	Slc22a17	0.7019	1.6793	1.9184	3.57	1.82532	0.671682	-0.574151	-3.17704	0.00148788	0.0371811	1	1	1
NM_053170	Trim33	0.7019	1.421	2.124	4.1226	1.29195	0.616524	-0.69777	-3.17648	0.00149073	0.0372124	1	1	1
NM_029339	Sgf29	1.0361	1.2918	2.124	8.0331	1.54198	0.701342	-0.511809	-3.17528	0.0014969	0.0372865	1	1	1
NM_153092	Nupl2	0.7353	1.9377	4.7732	5.3977	1.19966	0.557952	-0.841788	-3.17526	0.00149704	0.0372501	1	1	1
NR_030700	4831440E17Rik	1.1698	2.4544	3.6085	6.1628	1.61388	0.706132	-0.501991	-3.175	0.00149837	0.0372434	1	1	1
NM_001081368	Tbccd1	1.2367	1.421	5.4813	5.9504	1.58965	0.810218	-0.303619	-3.17484	0.00149917	0.0372234	1	1	1
NM_011638	Tfrc	0.6684	1.9808	2.0555	8.2881	1.57172	0.672809	-0.571731	-3.17324	0.00150748	0.0373901	1	1	1
NM_145511	BC003331	1.4038	3.9185	5.4128	13.6436	1.6425	0.6577	-0.604499	-3.17305	0.00150846	0.0373746	1	1	1
NM_023731	Ccdc86	0.7353	1.8085	1.9184	3.6978	1.74558	0.808514	-0.306655	-3.17283	0.00150963	0.0373637	1	1	1
NM_010106	Eef1a1	1.5375	3.0142	4.8874	13.7285	1.93422	0.892392	-0.16425	-3.1724	0.00151187	0.0373794	1	1	1
NM_133780	Tpr	1.3704	3.7463	5.5498	12.8785	1.6777	0.682965	-0.550117	-3.17124	0.00151791	0.0374891	1	1	1
NM_019921	Akap10	1.0027	3.1865	3.5628	8.5432	1.51137	0.723893	-0.466151	-3.17035	0.00152253	0.0374839	1	1	1
NM_009162	Scg5	1.4372	1.6793	2.261	7.6506	2.10826	0.798296	-0.325004	-3.16991	0.00152487	0.0375019	1	1	1
NM_178764	Fam168a	1.4372	2.4544	4.8646	10.668	1.85824	0.726549	-0.460868	-3.16982	0.00152532	0.0374733	1	1	1
NM_029031	Shpk	0.7019	1.5932	2.7406	6.503	1.92322	0.789681	-0.340658	-3.16963	0.00152633	0.0374587	1	1	1
NM_001142357	Alg12	0.8021	1.7655	2.8777	5.8654	1.54849	0.75083	-0.413442	-3.16903	0.00152947	0.0374962	1	1	1
NM_025924	Upf3a	0.869	1.7655	3.1517	10.8384	1.66835	0.710671	-0.492746	-3.168	0.00153494	0.0375511	1	1	1
NM_025948	Lsm14a	1.7213	2.1315	4.0881	9.2656	1.9458	0.626081	-0.675578	-3.16779	0.00153604	0.0375387	1	1	1
NM_178612	Cnpy4	0.8021	1.8946	2.3295	5.8654	1.57689	0.698292	-0.518097	-3.1675	0.00153757	0.0375367	1	1	1
NM_175662	Hist2h2ac	0.5626	2.074	1.7129	5.185	1.75874	0.872159	-0.197337	-3.16689	0.00154076	0.0375752	1	1	1
NM_016684	Zscan12	0.9358	1.1626	3.9739	5.6104	1.57155	0.788458	-0.342893	-3.16668	0.00154189	0.0375633	1	1	1
NM_026407	Tmem39a	0.9693	1.7224	2.6036	12.6235	1.53986	0.556375	-0.845872	-3.16648	0.00154297	0.0375503	1	1	1
NM_024473	BC005537	0.9024	2.153	2.9918	5.8654	1.81451	0.597156	-0.743821	-3.16618	0.00154455	0.0375497	1	1	1
NM_130796	Snx18	1.2367	1.6793	2.6721	6.503	2.15792	0.768258	-0.380337	-3.16572	0.00154699	0.0375698	1	1	1
NM_001013378	Uspl1	2.0556	4.1769	6.7831	22.0593	1.55906	0.700567	-0.513404	-3.16567	0.00154728	0.0375377	1	1	1
NM_007854	Slc29a2	1.0027	2.153	2.0555	6.6305	1.54546	0.794933	-0.331095	-3.16394	0.00155651	0.0377223	1	1	1
NM_008014	Ppm1g	0.8356	1.0334	2.398	7.6506	1.41002	0.733778	-0.446585	-3.16314	0.00156075	0.0377857	1	1	1
NM_018871	Ywhag	1.1698	2.4114	5.4584	12.7084	1.43302	0.625431	-0.677078	-3.16277	0.00156275	0.0377948	1	1	1
NM_033610	Sncb	1.3035	3.2726	1.553	4.8028	1.90741	0.811212	-0.301848	-3.16261	0.0015636	0.0377762	1	1	1
NM_145371	Eif2b1	1.3035	2.5406	3.6999	13.346	1.33653	0.63987	-0.64415	-3.1624	0.00156472	0.0377642	1	1	1
NM_178005	Lrrtm2	0.635	1.3779	1.4388	3.4427	2.0879	0.76769	-0.381404	-3.1618	0.00156798	0.0378037	1	1	1
NM_011273	Xpr1	0.6016	1.7655	2.8548	8.5432	1.68695	0.788268	-0.343242	-3.16096	0.00157253	0.037874	1	1	1
NM_146008	Tcp11l2	0.7687	1.7655	2.4666	5.993	1.82742	0.821185	-0.284221	-3.16057	0.00157459	0.0378845	1	1	1
NM_011790	Arih2	0.9804	1.2631	1.256	3.1877	1.78046	0.617951	-0.694435	-3.16046	0.00157518	0.0378596	1	1	1
NM_011418	Smarcb1	1.4372	1.5932	3.0147	5.8654	1.67004	0.661178	-0.596888	-3.15999	0.00157776	0.0378826	1	1	1
NM_009120	Sar1a	0.635	1.3779	2.8091	3.0602	1.3875	0.589414	-0.762647	-3.15862	0.00158517	0.0380212	1	1	1
NM_018790	Arc	1.2367	2.0238	3.814	14.7912	2.2239	0.709281	-0.49557	-3.15851	0.00158579	0.0379971	1	1	1
NR_045980	4930471M09Rik	1.7046	2.885	6.9201	13.006	1.3923	0.653619	-0.613478	-3.15784	0.00158945	0.0380065	1	1	1
NM_153136	Nudt18	0.869	1.464	1.4388	5.2279	1.38626	0.596897	-0.744445	-3.15773	0.00159	0.0379807	1	1	1
NM_001289545	Atxn7l2	1.5041	2.4114	3.6999	12.9635	1.69052	0.839558	-0.252299	-3.15526	0.00160355	0.0382651	1	1	1
NM_028944	P4htm	0.6684	1.7224	1.6444	3.0602	1.69833	0.811717	-0.30095	-3.15511	0.00160437	0.0382064	1	1	1
NM_011916	Xrn1	1.1364	1.9808	3.1974	5.4403	1.74515	0.711757	-0.490543	-3.15502	0.00160489	0.0381408	1	1	1
NM_010513	Igf1r	1.2701	1.7655	1.9641	7.013	1.93147	0.657442	-0.605065	-3.15464	0.00160696	0.0381511	1	1	1
NM_018861	Slc1a4	1.3369	2.4114	3.1972	13.3886	1.99395	0.734974	-0.444235	-3.15442	0.00160815	0.0381403	1	1	1
NM_010122	Eif2b4	1.8383	3.9616	6.6461	15.0462	1.72531	0.720923	-0.472082	-3.15363	0.00161251	0.0381659	1	1	1
NM_199199	Tmem199	0.8356	1.6147	2.8777	10.0733	1.45248	0.677803	-0.561062	-3.15338	0.00161393	0.0381609	1	1	1
NM_001163333	Cttnbp2nl	1.3035	1.7224	2.6263	4.4628	1.3692	0.752448	-0.410336	-3.15332	0.00161422	0.038129	1	1	1
NM_001310587	Mef2d	1.3369	2.5836	1.9869	10.8384	1.6247	0.741848	-0.430804	-3.15311	0.00161542	0.0381187	1	1	1
NM_021450	Trpm7	1.6712	2.1961	3.0147	7.3956	1.58801	0.549509	-0.863786	-3.15239	0.00161938	0.0381734	1	1	1
NM_011063	Pea15a	0.7353	2.3252	3.0147	7.6929	1.81004	0.674189	-0.568774	-3.15192	0.00162203	0.0381973	1	1	1
NM_026872	Ubap2	1.0027	1.464	2.6492	3.5702	1.53905	0.65866	-0.602393	-3.15191	0.00162209	0.03816	1	1	1
NM_178599	Commd8	0.7353	1.1626	1.6215	4.2927	1.77541	0.730584	-0.452879	-3.15147	0.00162453	0.0381404	1	1	1
NM_001304758	Coq7	0.8356	1.3779	1.9641	6.3755	1.52093	0.649005	-0.623698	-3.15129	0.00162549	0.0381245	1	1	1
NM_177111	Ccdc66	0.9693	1.1626	2.5122	4.4628	1.5375	0.584326	-0.775155	-3.15084	0.00162802	0.0381455	1	1	1
NM_001285839	Osgepl1	0.5013	1.3348	1.2333	3.3152	1.1416	0.456606	-1.13098	-3.15057	0.00162952	0.0381423	1	1	1
NM_009298	Surf6	0.7019	1.9377	3.0147	9.0104	1.74172	0.855652	-0.224904	-3.15004	0.0016325	0.0381736	1	1	1
NM_019965	Dnajb12	0.9024	2.7559	4.248	14.1536	1.5183	0.705983	-0.502294	-3.14948	0.0016356	0.0382076	1	1	1
NM_009768	Bsg	0.9693	2.1745	2.5807	9.0955	1.54977	0.684663	-0.546534	-3.14909	0.00163779	0.0382205	1	1	1
NM_013630	Pkd1	1.4706	2.7128	3.9054	12.3685	1.94711	0.702466	-0.509499	-3.14878	0.00163955	0.0382233	1	1	1
NM_011803	Klf6	1.0695	2.1961	4.1795	8.4157	1.39406	0.578292	-0.790129	-3.14805	0.00164366	0.0382809	1	1	1
NM_008825	Pfkfb2	0.9358	1.9808	2.6036	5.1004	1.71256	0.76452	-0.387373	-3.14675	0.00165094	0.038412	1	1	1
NM_025514	Anapc16	1.4372	2.7128	3.4714	9.0532	1.65843	0.67671	-0.56339	-3.14604	0.00165496	0.0384671	1	1	1
NM_001042634	Clk1	0.7687	1.3779	4.4078	4.4626	1.62386	0.759078	-0.397681	-3.14571	0.00165682	0.0384718	1	1	1
NM_025383	Necap2	1.0361	1.6793	1.2333	6.3755	1.28252	0.557688	-0.842469	-3.14453	0.00166354	0.0385512	1	1	1
NM_019639	Ubc	1.0695	3.0573	4.7961	10.8384	1.6919	0.666966	-0.584314	-3.1443	0.00166485	0.0385432	1	1	1
NM_028121	Adpgk	0.9693	2.153	4.385	9.4357	1.7477	0.759842	-0.396229	-3.14423	0.00166525	0.038514	1	1	1
NM_027477	Zfp398	1.6043	2.842	2.4666	6.8855	1.80185	0.752279	-0.41066	-3.14407	0.00166615	0.0384966	1	1	1
NM_013663	Srsf3	1.5041	2.1961	5.5498	6.8855	2.12445	0.847098	-0.239399	-3.14381	0.00166762	0.0384543	1	1	1
NM_001159617	Pigp	1.2701	2.2176	4.7961	12.4534	1.51301	0.628392	-0.670263	-3.14246	0.00167534	0.0385941	1	1	1
NM_021420	Stk4	0.6684	1.2918	2.1011	5.4829	1.51507	0.557958	-0.84177	-3.14202	0.00167788	0.0386145	1	1	1
NM_026824	Dus1l	1.103	1.9808	1.8955	9.4357	1.22759	0.606935	-0.720386	-3.14169	0.00167976	0.0386194	1	1	1
NM_021500	Maea	0.7353	1.3348	2.8091	4.0803	1.83418	0.760462	-0.395052	-3.14145	0.00168111	0.0386126	1	1	1
NM_144811	Cbx7	1.0695	1.5932	1.2786	6.2903	1.4802	0.725173	-0.463602	-3.14128	0.0016821	0.038597	1	1	1
NM_025880	2410002F23Rik	1.1531	2.6482	1.69	5.7379	1.64644	0.898887	-0.153788	-3.14118	0.00168271	0.0385352	1	1	1
NM_026389	Poldip2	0.8356	1.6147	2.8091	10.3283	1.46275	0.673642	-0.569947	-3.14116	0.00168281	0.0384998	1	1	1
NM_172612	Rnd1	0.8021	1.464	3.0147	3.7401	1.35561	0.595638	-0.747492	-3.13973	0.00169104	0.038612	1	1	1
NM_133937	Brk1	0.7353	1.3348	2.6492	5.3128	1.44897	0.632689	-0.660432	-3.13965	0.00169149	0.0385844	1	1	1
NM_145431	Nle1	1.1364	1.464	2.0555	3.6978	1.42785	0.596223	-0.746077	-3.13921	0.00169404	0.0386049	1	1	1
NM_145979	Chd4	0.8021	2.7128	3.1517	8.4157	1.88606	0.906663	-0.141362	-3.1382	0.00169988	0.0387001	1	1	1
NM_009383	Tial1	0.8021	2.4114	5.2072	10.3281	1.66646	0.856519	-0.223443	-3.13791	0.00170159	0.0387013	1	1	1
NM_001163319	Tubgcp6	1.3704	2.7559	3.3573	9.0532	1.41324	0.597195	-0.743725	-3.13769	0.00170288	0.0386927	1	1	1
NM_146059	Ccdc166	1.4706	1.5501	2.6721	8.7982	1.60212	0.626681	-0.674196	-3.13768	0.00170291	0.0386558	1	1	1
NM_177821	Ep300	1.1698	1.9808	4.5221	6.758	1.87611	0.72518	-0.463589	-3.13549	0.0017157	0.0388325	1	1	1
NM_016856	Cpsf2	0.7019	2.2391	3.7226	7.0551	1.61962	0.760772	-0.394465	-3.13486	0.00171936	0.0388399	1	1	1
NM_181410	Gtf2h3	1.2367	2.5406	3.6999	13.346	1.34898	0.649276	-0.623096	-3.13334	0.00172831	0.0390043	1	1	1
NM_001033451	Zfp408	1.5375	1.9377	1.4388	8.6281	1.74339	0.760521	-0.39494	-3.13208	0.00173571	0.0391334	1	1	1
NM_145541	Rap1a	0.4345	1.0765	0.5707	4.08	1.52526	0.533119	-0.907469	-3.13202	0.0017361	0.0391043	1	1	1
NM_001190911	Kirrel3	0.8021	1.3348	2.0782	4.1652	2.04853	0.756117	-0.403319	-3.13175	0.00173769	0.0391023	1	1	1
NM_030110	Micu3	1.0027	2.0238	2.9001	6.0779	1.84788	0.696222	-0.52238	-3.13122	0.00174083	0.0391351	1	1	1
NM_013666	St8sia5	1.3035	2.3252	3.2202	6.8855	1.71494	0.694746	-0.525443	-3.13039	0.00174576	0.0391702	1	1	1
NM_183016	Cdc42bpb	0.7353	1.9377	1.3703	8.7982	1.30192	0.531169	-0.912758	-3.13014	0.00174722	0.0391653	1	1	1
NM_001080129	Tmpo	1.3035	1.464	3.6313	3.8253	1.7219	0.674333	-0.568466	-3.1288	0.00175523	0.0392315	1	1	1
NM_016802	Rhoa	0.9693	1.7224	2.6721	13.6436	1.73931	0.683232	-0.549552	-3.12818	0.00175889	0.0392758	1	1	1
NM_139144	Ogt	1.0027	1.2057	2.5351	4.4628	1.60576	0.732217	-0.449658	-3.1272	0.00176478	0.0392943	1	1	1
NM_138950	Wdr81	0.7687	1.9808	2.1925	5.1004	1.99158	1.04123	0.0582916	-3.12712	0.00176531	0.0392683	1	1	1
NM_133986	Tcta	1.0361	1.8085	2.6721	13.3886	1.73998	0.678888	-0.558755	-3.12664	0.00176817	0.0392945	1	1	1
NM_172703	Eif4g3	0.7353	1.2487	3.3344	6.248	1.48388	0.809412	-0.305053	-3.12644	0.00176937	0.0392837	1	1	1
NM_172832	Pcyox1l	1.1364	2.6267	2.261	5.3554	1.61356	0.71863	-0.476679	-3.12554	0.00177477	0.0393662	1	1	1
NM_145360	Idi1	0.713	1.5932	1.2789	6.2054	1.84419	0.90343	-0.146515	-3.12425	0.00178257	0.039464	1	1	1
NM_198675	Fdxacb1	1.2032	3.1434	3.7684	12.241	1.6757	0.706056	-0.502145	-3.1242	0.0017829	0.0394337	1	1	1
NM_009537	Yy1	0.869	2.5406	2.3294	13.7283	2.06799	0.739479	-0.435419	-3.12406	0.00178376	0.0394153	1	1	1
NM_194262	Arid4b	1.1364	2.0454	2.8548	8.4154	1.72246	0.816701	-0.292119	-3.12383	0.00178512	0.039408	1	1	1
NM_026307	Cuta	1.2032	2.5406	3.0147	5.7379	1.91794	0.7821	-0.354576	-3.12326	0.00178861	0.0394477	1	1	1
NM_133242	Rbm39	1.3704	4.4352	6.052	15.5563	1.66543	0.706574	-0.501088	-3.12298	0.00179028	0.039447	1	1	1
NM_025579	Taf12	1.5375	1.6578	2.124	6.4604	1.42176	0.555154	-0.84904	-3.12275	0.00179167	0.0394405	1	1	1
NM_172635	Patl1	0.8021	1.6793	2.5351	8.9257	1.32436	0.536018	-0.899647	-3.12262	0.00179252	0.0394219	1	1	1
NM_144913	Mepce	1.4706	1.9377	4.7961	14.7912	1.59855	0.680432	-0.555476	-3.12241	0.00179379	0.0394126	1	1	1
NM_177389	Mia3	0.6016	1.8085	1.5073	6.1205	1.83053	0.727422	-0.459136	-3.12053	0.00180528	0.0395905	1	1	1
NM_026992	Dnajc24	0.8356	1.2918	2.398	11.3484	1.18812	0.584128	-0.775642	-3.11988	0.00180925	0.0396402	1	1	1
NM_010435	Hira	1.4205	1.5071	2.7406	5.5252	1.60187	0.644777	-0.633128	-3.11971	0.00181029	0.0396256	1	1	1
NM_009447	Tuba4a	1.2701	2.6267	3.5628	8.5432	1.53218	0.71958	-0.474774	-3.11805	0.00182051	0.039812	1	1	1
NM_176979	Topbp1	1.0807	2.0238	1.827	3.5702	1.55123	0.787822	-0.344058	-3.11705	0.0018267	0.0399099	1	1	1
NM_009225	Snrpb	1.2032	2.885	1.7129	6.758	1.36381	0.627708	-0.671833	-3.11689	0.00182771	0.0398945	1	1	1
NM_023060	Eefsec	0.8411	1.6793	0.9592	5.1004	1.30232	0.681619	-0.552963	-3.1165	0.00183012	0.0398722	1	1	1
NM_001122730	Tnrc18	1.4038	3.9616	6.8059	15.0036	1.73141	0.739342	-0.435687	-3.11604	0.00183295	0.0398967	1	1	1
NM_013651	Sf3a2	1.1364	2.4544	7.2627	7.7781	1.50174	0.598543	-0.740474	-3.11601	0.00183317	0.0398642	1	1	1
NM_001290726	Arid5a	0.5347	1.9377	4.0424	7.7781	1.75608	0.860867	-0.216138	-3.11549	0.00183643	0.0398977	1	1	1
NM_024287	Rab6a	1.8049	3.0573	3.8366	14.4507	1.6286	0.604338	-0.726572	-3.11507	0.00183902	0.0399169	1	1	1
NM_001311101	Rps27l	1.103	3.1865	4.5906	5.6104	1.3458	0.677431	-0.561855	-3.115	0.00183947	0.0398895	1	1	1
NM_177801	Spata32	1.2367	1.3779	1.553	3.57	1.82964	0.590298	-0.760484	-3.11446	0.00184284	0.0399252	1	1	1
NM_029090	Naa60	0.479	2.6697	2.9462	4.2078	1.34248	0.596965	-0.744281	-3.11337	0.00184967	0.0399988	1	1	1
NR_027819	1810032O08Rik	0.8021	1.3348	2.0555	7.3956	1.95489	0.811429	-0.301464	-3.11202	0.00185809	0.0401437	1	1	1
NM_053104	Rbfox2	1.4372	2.842	4.0651	6.248	1.81029	0.805231	-0.312525	-3.11202	0.00185815	0.0401078	1	1	1
NM_024209	Ppp6c	1.1865	2.0669	3.5628	14.1534	1.42739	0.67963	-0.557178	-3.11152	0.00186128	0.0401381	1	1	1
NM_027977	Apmap	0.7353	2.1961	0.9592	5.4829	1.58716	0.852974	-0.229426	-3.11145	0.00186172	0.0401105	1	1	1
NM_013876	Rnf11	0.6684	1.1195	1.4159	3.3576	1.53851	0.686358	-0.542968	-3.11135	0.00186235	0.040087	1	1	1
NM_026768	Mrps18a	0.4623	1.2057	1.6444	3.6978	1.28723	0.546173	-0.872571	-3.11048	0.00186786	0.0401685	1	1	1
NM_010922	Mrpl40	1.2868	1.421	2.5351	5.2702	1.62639	0.646177	-0.629999	-3.11043	0.00186814	0.0401374	1	1	1
NM_021462	Mknk2	0.9024	2.7989	5.6183	10.9659	1.60769	0.710206	-0.493691	-3.10976	0.00187236	0.0401911	1	1	1
NM_013647	Rps16	1.1141	1.8013	2.8775	5.3972	1.50368	0.708646	-0.496862	-3.10962	0.00187329	0.040174	1	1	1
NM_029344	Acyp2	0.7353	1.8516	1.2789	4.9303	1.36264	0.690748	-0.533769	-3.1096	0.0018734	0.0401394	1	1	1
NR_045749	Gm19710	1.1364	2.153	3.9739	6.1205	1.7182	0.820898	-0.284726	-3.10938	0.0018748	0.0401324	1	1	1
NM_011695	Vdac2	1.2199	2.1961	3.7684	7.6506	2.04658	0.918826	-0.122137	-3.10932	0.00187519	0.0401038	1	1	1
NM_001310067	Atf7	1.3369	1.9808	1.9184	10.8807	1.58637	0.824749	-0.277973	-3.10917	0.00187614	0.0400874	1	1	1
NM_198296	9130011E15Rik	1.1698	2.2822	3.4258	7.1405	1.72287	0.811043	-0.30215	-3.10851	0.00188035	0.0401405	1	1	1
NM_001012638	Acd	0.5013	1.1626	2.398	3.5702	1.54462	0.674605	-0.567885	-3.10839	0.00188111	0.04012	1	1	1
NM_001077265	Hnrnpd	1.2367	1.6363	2.5348	9.5633	1.51033	0.675313	-0.566371	-3.1081	0.00188292	0.0401218	1	1	1
NM_001039474	Tcerg1	0.9024	1.464	3.4943	4.0803	1.30302	0.730299	-0.453441	-3.10788	0.00188434	0.0401153	1	1	1
NR_015528	BC029722	1.1364	3.4879	2.6036	9.9458	1.74758	0.868593	-0.203248	-3.10763	0.00188593	0.0401126	1	1	1
NM_001112739	Kcnc1	1.0027	1.3779	1.2104	4.8454	1.12092	0.617514	-0.695457	-3.10665	0.00189221	0.0401728	1	1	1
NM_001142943	Zfp949	0.7353	1.7224	2.5351	6.1205	1.63297	0.69765	-0.519424	-3.10605	0.00189605	0.0402177	1	1	1
NM_030116	Mrpl9	0.8021	1.0765	3.8369	3.8253	1.64203	0.774791	-0.368121	-3.1057	0.00189832	0.0402293	1	1	1
NM_029688	Srxn1	0.6684	1.421	2.5122	5.2279	1.30515	0.608649	-0.716317	-3.10543	0.00190003	0.0402288	1	1	1
NM_026095	Snrpd3	1.6043	2.842	3.2202	13.4735	1.92821	0.798254	-0.325081	-3.1038	0.00191051	0.0404139	1	1	1
NM_001111111	Atg16l2	1.0361	1.7655	2.2381	7.3956	1.568	0.560014	-0.836465	-3.10373	0.00191096	0.0403868	1	1	1
NM_025679	Sike1	0.6016	1.464	1.3703	3.9102	1.59445	0.711054	-0.49197	-3.10352	0.00191235	0.0403796	1	1	1
NM_053068	Chrac1	1.0027	2.3683	3.7455	11.6883	1.19484	0.529222	-0.918054	-3.10346	0.00191271	0.0403505	1	1	1
NM_001199187	Ascc1	1.5375	2.6697	3.5399	8.7982	1.65661	0.678967	-0.558587	-3.10199	0.00192225	0.0404785	1	1	1
NM_012042	Cul1	0.7687	2.842	2.9233	5.1853	1.56266	0.702383	-0.509671	-3.10195	0.00192253	0.0404478	1	1	1
NM_153680	Snx17	1.9386	4.0477	7.0572	15.3012	1.69872	0.73662	-0.441007	-3.10178	0.0019236	0.0404337	1	1	1
NM_144896	Gatb	0.8021	2.0023	3.0832	12.3682	1.68468	0.736965	-0.440332	-3.10147	0.00192565	0.0404404	1	1	1
NR_134309	Hist3h2bb-ps	0.9135	3.4233	2.398	8.8403	1.44173	0.599814	-0.737413	-3.10133	0.00192653	0.0404224	1	1	1
NR_037957	1300002E11Rik	1.3035	1.3348	0.9592	4.4628	1.46643	0.596563	-0.745253	-3.10118	0.00192753	0.0404069	1	1	1
NM_178218	Hist3h2a	0.9804	3.6386	2.7406	9.2228	1.45153	0.593982	-0.75151	-3.10086	0.00192959	0.0404137	1	1	1
NM_028377	Bbof1	0.635	1.1195	2.1925	4.5901	1.51807	0.543805	-0.878839	-3.10084	0.00192975	0.0403808	1	1	1
NM_010234	Fos	0.5013	1.3779	2.9462	8.9257	2.41104	1.02899	0.0412348	-3.10038	0.0019327	0.0403701	1	1	1
NM_001033236	Vcpkmt	0.7353	1.5932	2.5351	5.4829	1.5989	0.794398	-0.332066	-3.10038	0.00193271	0.0403341	1	1	1
NM_008907	Ppia	1.2701	2.4544	1.5073	12.3685	1.50616	0.642475	-0.638287	-3.10021	0.00193382	0.0403212	1	1	1
NM_175937	Cpeb2	1.2701	2.6267	3.5856	12.0709	1.64475	0.657807	-0.604264	-3.09987	0.00193603	0.0403311	1	1	1
NM_028439	3110009E18Rik	0.7687	1.8085	3.5399	8.7982	1.80882	0.846695	-0.240086	-3.09927	0.00193997	0.0403769	1	1	1
NM_001167946	Zfp821	0.7019	1.2918	1.5758	9.3506	1.89571	0.816074	-0.293229	-3.09909	0.00194118	0.0403661	1	1	1
NM_175551	Dido1	0.4679	2.9712	3.6999	7.3956	1.3101	0.551347	-0.858966	-3.09717	0.00195376	0.0405914	1	1	1
NM_009828	Ccna2	0.6684	2.4975	1.553	10.4558	1.74959	0.727018	-0.459937	-3.097	0.00195493	0.0405795	1	1	1
NM_001037737	Arnt	1.103	2.2391	2.5807	6.8429	1.67449	0.780109	-0.358252	-3.09656	0.00195782	0.0406034	1	1	1
NM_001195284	Fsd1l	0.8021	2.1099	1.3018	4.2927	1.57535	0.688975	-0.537476	-3.09535	0.0019658	0.0407327	1	1	1
NM_001167799	Stx5a	1.103	1.2487	0.8678	3.6552	1.51525	0.656998	-0.606038	-3.09471	0.00197004	0.0407841	1	1	1
NR_131197	Ggnbp2os	1.0695	2.4975	2.4437	11.9434	1.55051	0.711605	-0.490852	-3.09356	0.00197773	0.0408346	1	1	1
NM_012017	Zfp346	1.0027	1.7224	1.4388	6.248	1.50975	0.717718	-0.478512	-3.09309	0.00198086	0.0408629	1	1	1
NM_010206	Fgfr1	0.7353	1.1626	4.385	8.2881	1.68139	0.727659	-0.458665	-3.09232	0.00198598	0.0409323	1	1	1
NM_001199060	Wdr12	1.3369	1.6363	5.0702	5.4829	1.91601	0.745728	-0.423279	-3.09221	0.00198671	0.0409111	1	1	1
NM_177565	Zfp3	0.9024	1.5071	2.8091	7.9056	1.64659	0.680148	-0.55608	-3.09198	0.00198827	0.040907	1	1	1
NM_007726	Cnr1	0.8356	1.5932	2.1925	3.6978	1.24752	0.568921	-0.813699	-3.0917	0.00199016	0.0409097	1	1	1
NM_001033432	Heca	0.5347	1.3348	0.6851	4.3353	1.39509	0.648964	-0.62379	-3.09147	0.00199165	0.0409043	1	1	1
NM_145964	Ap1ar	0.8356	1.464	2.7177	4.6327	1.42502	0.5419	-0.883903	-3.0913	0.0019928	0.040892	1	1	1
NM_029494	Rab30	1.103	2.6697	3.9054	11.4759	1.77996	0.707968	-0.498244	-3.0913	0.00199283	0.0408566	1	1	1
NM_009068	Ripk1	0.7353	1.5932	2.6721	5.1004	1.80544	0.721474	-0.470981	-3.09122	0.00199336	0.0408314	1	1	1
NM_026231	Gstcd	0.9024	1.7655	2.3295	5.4829	1.33365	0.681394	-0.553438	-3.09115	0.0019938	0.0408045	1	1	1
NM_001168535	Cdadc1	0.869	1.8946	3.677	4.5903	1.42096	0.655834	-0.608597	-3.09035	0.00199918	0.0408071	1	1	1
NM_025652	Gtf3a	0.9024	1.3779	1.5758	5.3554	1.79464	0.632182	-0.661588	-3.09016	0.00200051	0.0407985	1	1	1
NM_010918	Nktr	0.5682	1.7224	1.6444	9.4357	2.06579	0.976623	-0.0341264	-3.08999	0.00200164	0.0407859	1	1	1
NM_030082	Hist3h2ba	1.1809	2.0812	1.7814	6.0348	1.45286	0.638177	-0.647971	-3.08994	0.00200198	0.0407572	1	1	1
NM_001033132	Commd6	0.869	1.6793	1.4388	7.013	1.67009	0.650891	-0.619511	-3.08904	0.00200806	0.0408452	1	1	1
NM_029701	Spcs3	0.9693	1.5071	1.9641	5.7379	1.8676	0.778123	-0.36193	-3.08873	0.00201015	0.0408519	1	1	1
NM_026030	Eif2s2	1.1698	1.5071	1.9869	3.8253	2.13684	0.915081	-0.128029	-3.08871	0.00201028	0.0408189	1	1	1
NM_023168	Grina	0.8021	1.8085	2.3295	5.7379	1.59701	0.771982	-0.373361	-3.08758	0.00201794	0.0409389	1	1	1
NM_007647	Entpd5	0.635	1.0765	1.9184	4.5052	1.5163	0.547671	-0.86862	-3.08725	0.00202016	0.0409482	1	1	1
NM_031373	Ogfr	0.7687	1.6075	1.5758	5.4829	1.59002	0.864771	-0.20961	-3.08723	0.00202031	0.0409156	1	1	1
NR_033340	B930059L03Rik	1.3704	2.3683	3.2888	15.8113	1.5476	0.708048	-0.49808	-3.08664	0.0020243	0.0409608	1	1	1
NM_007798	Ctsb	1.3704	1.8085	3.0832	7.6506	1.42143	0.698477	-0.517715	-3.0866	0.0020246	0.0409313	1	1	1
NM_144941	Map7d1	1.1698	1.6363	2.9462	6.1205	1.44427	0.578095	-0.790622	-3.08657	0.00202483	0.0409005	1	1	1
NM_025893	Zcchc18	1.103	1.6363	0.6851	5.4829	1.58819	0.728915	-0.456178	-3.0857	0.00203077	0.0409849	1	1	1
NM_026364	Prpsap1	1.0027	1.2918	3.7684	4.8454	1.29581	0.541101	-0.88603	-3.08569	0.00203082	0.0409505	1	1	1
NM_133716	Smap2	0.8356	1.464	2.3523	5.8229	1.94591	0.740565	-0.433303	-3.08524	0.00203391	0.0409773	1	1	1
NM_001310748	Znhit1	0.7019	1.2487	3.1517	5.6953	1.65103	0.705292	-0.503707	-3.08416	0.0020413	0.0410907	1	1	1
NM_009968	Cryz	1.2032	2.0669	3.3573	6.503	1.57977	0.933192	-0.0997544	-3.08409	0.00204178	0.0410649	1	1	1
NR_033225	Gm13375	0.7019	2.2822	4.4535	8.2881	1.72171	0.686789	-0.542061	-3.08378	0.00204387	0.0410713	1	1	1
NM_001205043	Jarid2	0.5682	2.3683	2.7406	7.013	1.94642	0.837923	-0.255111	-3.0837	0.00204444	0.0410474	1	1	1
NM_178404	Zc3h6	2.0723	2.6267	2.9462	9.0532	1.74556	0.742166	-0.430185	-3.08322	0.00204774	0.0410783	1	1	1
NM_144937	Usp3	0.6016	1.5501	4.5906	6.758	1.83693	0.732314	-0.449466	-3.08277	0.00205083	0.0410694	1	1	1
NM_173048	Gga3	1.3035	2.5406	2.7177	7.9905	1.50053	0.657603	-0.60471	-3.08275	0.002051	0.0410376	1	1	1
NM_030692	Sacm1l	1.103	2.7989	3.3573	7.1405	1.71139	0.715849	-0.482273	-3.0819	0.00205682	0.0411187	1	1	1
NM_144872	Eml3	0.6684	1.7224	0.5481	3.6978	1.53182	0.57315	-0.803014	-3.08159	0.002059	0.0410919	1	1	1
NM_145223	Alms1	1.0695	2.0382	2.2381	3.8253	1.60521	0.623564	-0.681389	-3.08137	0.0020605	0.0410864	1	1	1
NM_027007	Zfp397	1.1698	2.2391	6.9658	7.7781	2.04506	0.77223	-0.372898	-3.08085	0.0020641	0.041123	1	1	1
NM_146190	Tubgcp5	0.8021	2.1099	2.3066	3.0602	1.41932	0.627837	-0.671537	-3.08077	0.00206466	0.0410991	1	1	1
NM_029720	Creld2	0.9024	1.7655	3.2888	5.6104	1.53251	0.747963	-0.418961	-3.08075	0.00206482	0.0410672	1	1	1
NM_027927	Ints12	1.0027	1.8516	2.398	5.993	1.33001	0.690924	-0.5334	-3.08003	0.00206979	0.0411308	1	1	1
NR_028101	Gm12191	1.4372	2.5406	3.677	8.5432	1.75107	0.770643	-0.375866	-3.07993	0.00207046	0.0411092	1	1	1
NM_009083	Rpl30	1.4372	2.5406	3.677	8.5432	1.75107	0.770643	-0.375866	-3.07993	0.00207046	0.0410741	1	1	1
NM_028516	1700056E22Rik	1.103	2.3683	3.1517	3.6978	1.40039	0.629827	-0.666974	-3.07971	0.002072	0.0410698	1	1	1
NM_001083901	Mfsd14b	1.0027	1.8516	2.9462	5.1004	1.71376	0.825817	-0.276106	-3.07919	0.00207565	0.041107	1	1	1
NM_001164089	Cops7a	1.2367	2.5406	3.1517	8.6707	1.56953	0.658657	-0.602401	-3.07847	0.00208066	0.0411014	1	1	1
NM_139059	Csnk1d	1.0027	2.6267	2.8091	7.3956	1.52891	0.763673	-0.388972	-3.07753	0.00208721	0.0411959	1	1	1
NM_172773	Slc17a5	0.7353	1.421	1.8499	5.3554	1.92787	0.956472	-0.0642053	-3.07743	0.00208794	0.0411753	1	1	1
NM_026620	Fam98b	0.5013	1.1626	2.8548	3.6552	2.03042	0.713539	-0.486937	-3.07741	0.0020881	0.0411436	1	1	1
NM_028141	Zfp661	0.869	1.8516	0.9592	6.248	1.76551	0.680007	-0.55638	-3.07588	0.00209883	0.0413202	1	1	1
NM_001037758	Btrc	1.0695	1.6793	2.4666	9.9458	1.42075	0.695092	-0.524724	-3.07531	0.00210287	0.0413647	1	1	1
NM_134139	Wdr74	0.6684	1.3348	1.2333	3.5702	1.66203	0.659499	-0.600557	-3.07485	0.00210608	0.0413929	1	1	1
NM_134024	Tubg1	1.0695	2.842	4.3165	6.8855	1.63755	0.726561	-0.460844	-3.07485	0.00210609	0.0413582	1	1	1
NM_133240	Acot8	0.5682	1.8946	3.677	6.1205	1.38525	0.691696	-0.531789	-3.07431	0.00210991	0.0413983	1	1	1
NM_027015	Rps27	1.5375	1.8085	3.243	5.3554	1.71591	0.671764	-0.573975	-3.07365	0.00211455	0.0414544	1	1	1
NM_001190258	Rps27rt	1.5375	1.8085	3.243	5.3554	1.71591	0.671764	-0.573975	-3.07365	0.00211455	0.0414196	1	1	1
NM_172713	Sdad1	1.0361	1.3779	1.4844	4.3353	1.74111	0.753485	-0.408348	-3.07339	0.00211641	0.0414212	1	1	1
NR_028573	Snora24	0.7019	2.153	9.3182	9.5207	1.64519	0.707827	-0.498532	-3.07339	0.00211642	0.0413865	1	1	1
NR_029463	9430083A17Rik	1.0027	1.6363	1.7814	8.8405	1.72584	0.625089	-0.677866	-3.07195	0.00212667	0.0415521	1	1	1
NR_040417	1810021B22Rik	0.635	2.4544	1.4388	3.4002	1.66857	0.718914	-0.476108	-3.07195	0.00212668	0.0415176	1	1	1
NM_011678	Usp4	0.9024	1.5932	4.5221	5.8654	1.55527	0.735117	-0.443954	-3.07183	0.00212751	0.0414989	1	1	1
NM_133905	Papd4	1.6545	2.3037	3.1288	8.3731	1.57464	0.601001	-0.734561	-3.07181	0.00212767	0.0414672	1	1	1
NM_001113413	Rnf13	0.9358	1.6793	2.7406	6.3755	1.88595	0.760472	-0.395032	-3.07079	0.0021349	0.0415734	1	1	1
NM_009716	Atf4	1.6712	2.5836	6.6232	12.5809	1.99395	0.859196	-0.218942	-3.07062	0.00213613	0.0415627	1	1	1
NM_001285945	Zranb3	1.0695	1.5071	2.3295	10.0733	1.79567	0.690032	-0.535265	-3.06971	0.0021427	0.0416556	1	1	1
NM_021437	1700123O20Rik	1.2701	1.2057	2.6721	6.4604	1.59974	0.793967	-0.332848	-3.06945	0.00214455	0.0416568	1	1	1
NM_172458	Zfp871	0.5013	1.0119	1.8955	3.7827	1.67503	0.779171	-0.359988	-3.06898	0.00214789	0.0416869	1	1	1
NM_027604	Usp15	1.1364	2.0238	3.677	7.8204	1.54684	0.781809	-0.355113	-3.06844	0.00215179	0.0416931	1	1	1
NM_016796	Vamp4	1.738	2.0669	5.664	4.5903	1.39114	0.631835	-0.66238	-3.06716	0.002161	0.0418367	1	1	1
NM_026186	Cwc25	0.7353	2.4114	1.3018	4.9729	1.21815	0.548188	-0.867257	-3.06705	0.00216182	0.0418179	1	1	1
NM_001160330	Mocs3	1.3035	1.5071	3.1517	6.7154	1.71025	0.781014	-0.35658	-3.06665	0.00216475	0.0418398	1	1	1
NM_175480	Zfp612	0.6684	1.8516	1.5758	4.2078	1.49922	0.738244	-0.43783	-3.06658	0.0021652	0.0418138	1	1	1
NM_029999	Lbh	1.0027	1.8516	3.951	6.758	1.80221	0.576934	-0.793522	-3.06655	0.00216543	0.0417836	1	1	1
NR_015577	Ube2d-ps	0.9693	2.3683	4.248	13.8986	1.44402	0.652521	-0.615904	-3.06652	0.00216568	0.0417539	1	1	1
NR_030676	Phtf1os	0.869	1.7224	4.0424	8.4157	1.22678	0.578291	-0.790132	-3.06644	0.00216628	0.0417309	1	1	1
NM_001282055	Ddx46	0.8356	1.6363	2.8777	6.8855	1.94208	0.694466	-0.526024	-3.06574	0.00217132	0.0417934	1	1	1
NM_019695	Pard6a	0.6684	1.5932	2.7406	3.4002	1.59532	0.674782	-0.567507	-3.06517	0.00217543	0.041838	1	1	1
NR_028574	Snhg8	0.9358	2.5406	10.0034	10.0307	1.64746	0.706767	-0.500693	-3.06425	0.00218218	0.0419332	1	1	1
NM_027772	Pdss2	1.4706	2.0669	2.8091	8.6707	1.61486	0.639635	-0.64468	-3.06422	0.00218239	0.0419026	1	1	1
NM_028260	Immp1l	0.8189	1.098	2.398	3.3152	1.77958	0.641022	-0.641555	-3.06392	0.0021846	0.0419104	1	1	1
NM_001161822	Rgs17	0.9024	1.6793	1.2789	3.1877	2.20398	1.14062	0.189819	-3.06356	0.0021872	0.0419259	1	1	1
NM_026849	Mtmr14	0.8356	1.2487	2.8091	4.8454	1.61322	0.673511	-0.570227	-3.0623	0.00219647	0.0419653	1	1	1
NM_012029	Ecsit	0.4345	1.2057	2.1011	6.1205	1.94239	0.884114	-0.177695	-3.06216	0.00219743	0.0419493	1	1	1
NM_001025614	Otud7b	0.9358	1.421	1.9869	7.2252	1.75947	0.698176	-0.518337	-3.06122	0.00220435	0.042047	1	1	1
NM_198014	Slain1	1.0361	1.2057	2.3295	9.8178	1.79924	0.771337	-0.374566	-3.05967	0.00221581	0.0421965	1	1	1
NM_178375	Zswim3	0.6684	1.9377	3.677	6.1205	1.38706	0.678253	-0.560104	-3.05951	0.00221701	0.0421848	1	1	1
NM_025859	Arl1	1.2199	2.3252	3.4258	6.4604	1.54466	0.79421	-0.332407	-3.05933	0.00221835	0.0421757	1	1	1
NM_013765	Rps26	1.0361	1.3348	2.1011	5.1853	1.96859	0.863373	-0.211945	-3.05867	0.00222324	0.0422343	1	1	1
NM_026623	Nudt21	0.7687	1.3779	1.69	5.993	1.48051	0.568103	-0.815775	-3.05856	0.00222407	0.0422156	1	1	1
NM_144793	Slc25a38	0.9693	2.2822	3.1517	5.4829	1.81253	0.728931	-0.456145	-3.05813	0.00222727	0.0422419	1	1	1
NM_009077	Rpl18	1.1698	1.8085	4.7276	7.3956	1.43776	0.715664	-0.482646	-3.05792	0.00222877	0.0422361	1	1	1
NM_025814	Serbp1	1.2701	2.4975	2.4666	11.2206	1.95915	0.837153	-0.256436	-3.0578	0.00222966	0.0422185	1	1	1
NM_008541	Smad5	0.8021	1.5501	1.7129	4.9303	1.38377	0.593553	-0.752552	-3.05741	0.00223257	0.0422392	1	1	1
NM_029081	C2cd5	0.8133	1.8946	3.6313	8.6281	1.70755	0.788286	-0.343209	-3.0573	0.00223339	0.0422205	1	1	1
NR_027485	Psmd2	0.9358	2.2607	2.4666	11.8584	1.4541	0.669015	-0.579889	-3.0566	0.00223865	0.0422855	1	1	1
NR_015510	4632427E13Rik	1.0027	2.5836	3.4943	11.7309	1.77869	0.715839	-0.482292	-3.05625	0.00224125	0.0423005	1	1	1
NM_007489	Arntl	1.103	2.5406	1.1647	10.4556	1.55807	0.647062	-0.628025	-3.05622	0.00224146	0.0422701	1	1	1
NM_010436	H2afx	0.6016	2.4688	2.0555	6.8429	1.76886	0.717753	-0.478441	-3.05601	0.00224305	0.0422658	1	1	1
NM_030561	BC004004	1.0361	1.5071	2.5351	8.0329	1.62072	0.72892	-0.456167	-3.0557	0.00224534	0.0422749	1	1	1
NM_172549	Cabin1	0.7019	1.8946	2.261	6.7154	1.64932	0.782287	-0.354231	-3.05522	0.00224896	0.0423087	1	1	1
NM_025770	Atg10	0.869	2.5406	3.5856	7.863	1.53368	0.647417	-0.627233	-3.0543	0.00225588	0.0424046	1	1	1
NM_027494	Zcchc8	1.0027	2.1961	2.7634	6.9279	1.4331	0.695428	-0.524027	-3.05425	0.00225626	0.0423776	1	1	1
NM_023815	Trp53rkb	0.8523	2.0884	3.0603	4.6753	1.9233	0.93465	-0.0975022	-3.0536	0.00226116	0.0424355	1	1	1
NM_028844	Aven	0.635	1.421	1.3703	3.1877	1.11236	0.451151	-1.14832	-3.05343	0.00226241	0.0424248	1	1	1
NM_009297	Supt6	0.869	1.8085	2.1925	4.8028	1.75471	0.712911	-0.488206	-3.05299	0.00226572	0.0424527	1	1	1
NM_013629	Phtf1	0.8356	1.6793	4.0424	8.4157	1.23439	0.587412	-0.767555	-3.05237	0.00227043	0.0425067	1	1	1
NM_001024458	Add1	1.0361	2.3683	4.385	9.6482	1.48338	0.621185	-0.686904	-3.05229	0.00227102	0.0424836	1	1	1
NM_134007	Cisd1	0.6684	1.3779	2.7406	7.013	1.3958	0.577346	-0.792491	-3.05214	0.00227214	0.0424704	1	1	1
NM_053089	Naa15	1.2367	2.0238	3.5627	8.6281	1.89337	0.757848	-0.40002	-3.05197	0.00227341	0.0424601	1	1	1
NM_011956	Nubp2	1.1698	2.3683	3.6313	7.6506	1.62958	0.85623	-0.22393	-3.05048	0.00228479	0.0426385	1	1	1
NM_011034	Prdx1	1.2367	2.519	2.6949	9.6482	2.19054	1.00288	0.00415587	-3.05044	0.00228508	0.0426096	1	1	1
NM_001159637	Nadk	0.9358	2.2391	3.0603	8.7556	1.3584	0.706	-0.50226	-3.04914	0.00229494	0.0427593	1	1	1
NM_177992	Gmpr2	1.7046	2.0238	4.4535	8.2881	1.73737	0.910648	-0.135034	-3.04895	0.00229643	0.0427529	1	1	1
NR_045627	1700120C14Rik	0.9358	1.4856	1.9869	12.9635	1.75246	0.885005	-0.176242	-3.04826	0.0023017	0.0427825	1	1	1
NM_011826	Hax1	1.1698	2.1961	3.9739	6.1205	1.75002	0.828665	-0.271138	-3.04816	0.0023025	0.0427634	1	1	1
NM_023565	Cse1l	1.2032	2.3683	2.5351	6.1205	1.86353	0.756647	-0.402309	-3.04803	0.00230348	0.0427475	1	1	1
NM_007476	Arf1	1.3369	2.4975	2.3752	7.2255	1.67391	0.85742	-0.221927	-3.0473	0.00230908	0.0428173	1	1	1
NM_026244	Slc39a9	1.0361	2.1961	3.5628	8.2881	2.15017	0.92632	-0.110417	-3.04701	0.00231126	0.0428236	1	1	1
NM_019719	Stub1	1.2367	2.2822	1.7814	10.4558	1.7239	0.812726	-0.299159	-3.04672	0.00231353	0.0427976	1	1	1
NM_001081267	Rsf1	1.5041	3.4018	8.2905	12.1135	1.9899	0.790718	-0.338764	-3.04629	0.00231684	0.0428247	1	1	1
NM_145430	Fam222b	0.5682	1.2487	3.1517	5.6104	1.53832	0.662914	-0.593106	-3.04625	0.00231718	0.042797	1	1	1
NM_001081114	Clip3	0.6016	2.1961	3.4714	6.3329	1.79471	0.726854	-0.460262	-3.0451	0.00232602	0.0428923	1	1	1
NM_007764	Crkl	1.103	1.8946	5.7325	5.8654	1.44973	0.566369	-0.820187	-3.04502	0.00232663	0.0428696	1	1	1
NM_178362	Sorbs1	1.1698	1.8516	2.3295	10.8384	2.02706	0.889934	-0.168229	-3.04481	0.0023283	0.0428665	1	1	1
NM_019704	Tmem115	1.2367	2.0238	4.5221	11.1357	1.3615	0.616861	-0.696982	-3.04431	0.00233217	0.0429038	1	1	1
NM_007393	Actb	1.3369	2.4975	3.814	6.758	1.87951	0.7239	-0.466137	-3.04358	0.00233784	0.0429741	1	1	1
NM_153144	Ggnbp2	1.3704	2.9712	3.1745	14.2383	1.58496	0.733024	-0.448067	-3.04209	0.00234938	0.0431523	1	1	1
NM_029157	Sf3a3	0.9191	2.1099	4.111	5.3554	1.47164	0.83966	-0.252123	-3.04072	0.00236016	0.0433162	1	1	1
NM_153058	Mapre2	0.5347	1.8516	3.2202	8.1606	1.43371	0.662757	-0.593448	-3.0407	0.00236027	0.043284	1	1	1
NM_027117	Klhdc2	1.4372	2.7989	3.8368	5.3554	1.41812	0.572177	-0.805467	-3.04017	0.00236443	0.0432922	1	1	1
NM_021538	Cope	0.401	1.3779	3.677	8.6281	1.27759	0.660709	-0.597913	-3.04001	0.0023657	0.0432814	1	1	1
NR_002840	Gas5	1.4038	1.6363	4.9332	14.6637	1.53414	0.686527	-0.542611	-3.0397	0.00236811	0.0432915	1	1	1
NM_175749	Nup153	0.8356	3.531	4.5677	17.3414	1.64901	0.872563	-0.196669	-3.03861	0.0023767	0.0433125	1	1	1
NM_008062	G6pdx	0.9024	1.421	1.1647	3.4427	1.38403	0.663354	-0.592149	-3.03847	0.00237784	0.0432993	1	1	1
NM_145475	Cerk	1.4038	1.2057	2.8319	3.6552	1.61637	0.619516	-0.690787	-3.03811	0.00238068	0.0433171	1	1	1
NM_001033192	Fam8a1	0.9358	1.464	2.5122	4.7178	1.38825	0.64502	-0.632585	-3.03806	0.00238103	0.0432898	1	1	1
NM_013684	Tbp	0.9693	1.7224	4.0424	5.6104	1.88067	0.813403	-0.297957	-3.03789	0.00238242	0.0432812	1	1	1
NM_028291	Pan3	1.1197	2.1961	2.8091	5.6104	1.63509	0.740208	-0.433997	-3.03772	0.00238376	0.0432382	1	1	1
NM_001289575	Tsc1	0.869	2.1961	3.2202	8.118	1.85166	0.901293	-0.149932	-3.0375	0.00238547	0.0432355	1	1	1
NM_133658	Ercc3	0.8021	2.153	0.6166	4.8454	1.88702	0.885984	-0.174647	-3.03617	0.00239602	0.0433928	1	1	1
NM_001271359	Arrb2	0.869	2.4544	4.1795	11.986	1.35546	0.711926	-0.490201	-3.03562	0.00240041	0.0434386	1	1	1
NM_011929	Clcn6	0.6684	1.3779	1.9869	6.8855	1.99186	0.833423	-0.26288	-3.0348	0.00240698	0.0435238	1	1	1
NM_025447	Dimt1	1.4205	1.7439	2.5351	6.3329	1.51329	0.710311	-0.493476	-3.03441	0.00241007	0.0435458	1	1	1
NM_026501	Fam134c	0.9358	2.7989	4.385	7.2681	1.62595	0.724899	-0.464148	-3.03432	0.00241078	0.0434911	1	1	1
NM_009095	Rps5	0.9693	2.1961	2.8777	5.8654	1.81187	0.765977	-0.384627	-3.03301	0.00242124	0.0435785	1	1	1
NM_028769	Syvn1	0.8356	1.5501	2.8777	4.5903	1.8804	0.888868	-0.169959	-3.03276	0.00242326	0.0435812	1	1	1
NR_077226	Gm6297	1.6489	3.0714	3.0374	8.713	1.64257	0.684127	-0.547663	-3.0327	0.00242377	0.0435567	1	1	1
NM_001042557	Map2k7	1.6378	2.0238	4.1795	4.7178	1.42246	0.646143	-0.630074	-3.03242	0.00242602	0.0435636	1	1	1
NM_008980	Ptpra	1.3035	1.5932	3.1974	6.1202	1.49344	0.636081	-0.652717	-3.03113	0.00243641	0.0436829	1	1	1
NM_080635	Eif3h	0.8356	1.5932	0.959	4.2927	2.04007	0.936061	-0.0953249	-3.03013	0.00244452	0.0437609	1	1	1
NM_011728	Xpa	0.7687	1.7224	2.8777	9.1379	1.36098	0.666959	-0.584331	-3.02992	0.00244617	0.0437568	1	1	1
NM_153407	Csrnp2	1.4372	2.3683	5.8924	12.496	1.45328	0.763797	-0.388739	-3.02916	0.00245235	0.0438337	1	1	1
NM_172474	Tyw3	1.3035	2.2822	3.2202	6.6305	1.52975	0.904582	-0.144676	-3.02879	0.00245536	0.0438538	1	1	1
NM_053257	Rpl31	1.2144	1.421	1.7355	8.6281	1.62014	0.745497	-0.423726	-3.02804	0.00246142	0.0439283	1	1	1
NM_016927	Pkd2l2	0.8356	1.5501	3.1974	3.3152	1.58133	0.609957	-0.71322	-3.02781	0.00246329	0.0439281	1	1	1
NM_133761	Dcp1a	2.0054	2.0166	3.4258	6.248	1.621	0.6664	-0.58554	-3.0276	0.002465	0.0439249	1	1	1
NM_134082	Farp1	1.1698	2.0669	3.0603	4.4202	1.73688	0.605447	-0.723927	-3.02556	0.00248177	0.0441224	1	1	1
NM_009427	Tob1	1.1364	2.9281	5.7325	13.091	1.60108	0.753841	-0.407667	-3.02528	0.002484	0.0441284	1	1	1
NM_016910	Ppm1d	0.9693	1.6793	4.385	8.118	1.56212	0.595005	-0.749026	-3.02505	0.00248592	0.0441289	1	1	1
NM_001037999	Dbi	1.103	2.5406	3.2888	9.5633	1.81201	0.838622	-0.253908	-3.02438	0.00249147	0.0441936	1	1	1
NM_020600	Rps14	1.5375	2.3683	2.7406	5.9504	1.68996	0.732127	-0.449834	-3.0242	0.00249289	0.0441852	1	1	1
NM_007837	Ddit3	1.3704	2.7128	4.1795	12.1135	1.83256	0.771294	-0.374647	-3.02384	0.00249592	0.0442053	1	1	1
NM_001205391	Atg16l1	0.8021	1.5501	2.9462	8.0331	1.35088	0.641759	-0.639897	-3.02317	0.00250142	0.044269	1	1	1
NM_148948	Dicer1	0.869	1.6793	2.261	5.2279	1.31565	0.5383	-0.893518	-3.02233	0.0025084	0.044359	1	1	1
NM_197982	Ddx39	1.1642	1.2272	2.1925	7.1405	1.46592	0.567755	-0.81666	-3.02162	0.00251423	0.0444283	1	1	1
NM_001081371	Dmxl1	0.869	1.464	2.9462	5.3554	1.60243	0.664755	-0.589105	-3.02154	0.00251496	0.0444074	1	1	1
NM_027949	Phf7	1.4372	2.1099	2.5122	9.0532	1.84543	0.84616	-0.240997	-3.02125	0.00251733	0.044382	1	1	1
NM_011045	Pcna	0.9693	1.6578	3.9054	5.993	1.73414	0.852343	-0.230494	-3.02091	0.00252015	0.0443645	1	1	1
NM_001122829	Upf1	0.8356	1.2918	2.0555	3.8253	1.38535	0.509235	-0.973597	-3.02091	0.0025202	0.0443319	1	1	1
NM_029561	Ndfip2	0.5347	1.2918	2.5807	3.4427	1.79597	0.631772	-0.662523	-3.02066	0.00252223	0.0443341	1	1	1
NM_020585	Golga7	1.3648	2.7343	2.6035	8.2881	1.71133	0.783953	-0.351161	-3.02024	0.00252571	0.0443284	1	1	1
NM_153553	Npas4	0.635	1.6793	3.9739	11.7309	1.73832	0.688671	-0.538112	-3.01996	0.00252807	0.0443365	1	1	1
NM_030705	Mesdc1	1.0695	1.8516	2.8777	8.2881	2.17017	0.987638	-0.0179455	-3.01984	0.00252907	0.0443207	1	1	1
NM_001253814	Ankle2	1.6043	2.7559	3.677	8.7556	1.49257	0.565357	-0.822765	-3.01967	0.00253049	0.0443121	1	1	1
NM_009143	Sdf2	0.9024	1.8516	2.3295	5.0578	1.75581	0.719171	-0.475594	-3.01961	0.00253103	0.0442883	1	1	1
NM_007835	Dctn1	0.9693	1.8516	1.0962	5.7379	1.9714	0.915896	-0.126745	-3.01943	0.0025325	0.0442475	1	1	1
NM_177049	Jph4	0.9358	1.8085	2.2838	3.7827	1.79548	0.722938	-0.468056	-3.01754	0.00254836	0.0444913	1	1	1
NM_011668	Ube3a	2.0723	3.9185	5.6183	13.5161	1.80918	0.737686	-0.43892	-3.01752	0.00254849	0.0444602	1	1	1
NR_040442	AV051173	1.1698	2.4114	2.8319	9.3932	2.15629	0.999419	-0.000837748	-3.01744	0.00254923	0.0444398	1	1	1
NM_212473	Fam53b	0.9693	1.3348	2.0555	6.8855	1.60911	0.693701	-0.527614	-3.01628	0.00255895	0.0445758	1	1	1
NM_023721	Atp6v1d	1.7492	2.598	3.0832	12.1984	1.59595	0.757956	-0.399814	-3.01616	0.00255995	0.04456	1	1	1
NM_023876	Elp4	0.8857	1.1411	2.398	3.3152	1.7816	0.648822	-0.624105	-3.01557	0.00256501	0.0446146	1	1	1
NM_028754	0610037L13Rik	1.5041	2.4975	1.5073	8.2881	1.48002	0.786992	-0.34558	-3.01522	0.00256797	0.0446328	1	1	1
NM_145410	Fam173a	0.9693	2.4975	1.3703	7.1405	1.51275	0.890085	-0.167985	-3.01495	0.00257024	0.044639	1	1	1
NM_013677	Surf1	1.2367	1.6793	0.9592	9.4357	1.52032	0.620627	-0.688201	-3.01461	0.00257311	0.0446555	1	1	1
NM_013678	Surf2	1.2367	1.6793	0.9592	9.4357	1.52032	0.620627	-0.688201	-3.01461	0.00257311	0.0446223	1	1	1
NM_010432	Hipk1	1.1364	1.8946	2.7406	7.6506	1.51904	0.703674	-0.50702	-3.01295	0.0025872	0.0447667	1	1	1
NR_027875	1810058I24Rik	0.6684	2.0238	1.9869	4.9729	1.59798	0.826624	-0.274696	-3.01278	0.00258865	0.0447585	1	1	1
NM_020491	Sssca1	0.8356	1.0765	2.6721	6.6305	2.00271	0.878888	-0.186249	-3.0127	0.00258935	0.0447374	1	1	1
NR_026944	Gm10941	0.6684	1.8946	2.3752	6.758	1.69189	0.639349	-0.645325	-3.01138	0.00260067	0.0448331	1	1	1
NM_008831	Phb	0.635	1.5071	1.7814	7.013	1.78676	0.893944	-0.161743	-3.01136	0.0026008	0.0448022	1	1	1
NM_025475	Haus2	1.0361	1.464	2.1925	5.6104	1.49204	0.712017	-0.490016	-3.01123	0.00260195	0.0447889	1	1	1
NM_001159610	Lrrc57	1.0361	1.464	2.1925	5.6104	1.49204	0.712017	-0.490016	-3.01123	0.00260195	0.0447558	1	1	1
NM_145221	Appl1	1.3035	2.2391	3.0147	5.6104	1.64411	0.781095	-0.35643	-3.01082	0.00260545	0.0447829	1	1	1
NM_198167	Tmem63b	1.0027	1.6363	1.9184	8.118	1.93591	0.861846	-0.214498	-3.01035	0.00260944	0.0448185	1	1	1
NM_175666	Hist2h2bb	1.2701	2.6051	3.814	10.7108	1.74153	0.752861	-0.409544	-3.01011	0.00261157	0.0448221	1	1	1
NM_133795	Ttc1	0.9358	1.8085	1.5073	5.4829	1.50018	0.628668	-0.66963	-3.00995	0.00261294	0.0448124	1	1	1
NM_029788	Rnft1	1.0361	1.6363	2.8777	5.993	1.55606	0.720576	-0.472777	-3.00971	0.00261494	0.0448137	1	1	1
NM_008817	Peg3	0.7019	1.7224	1.3018	3.6978	1.50972	0.699372	-0.515868	-3.00946	0.00261713	0.0448183	1	1	1
NM_025296	Ciao1	1.0695	1.6793	2.9462	8.2881	1.90651	0.970847	-0.0426842	-3.00908	0.00262043	0.0448418	1	1	1
NM_025832	Naa16	1.2701	1.2057	1.0962	7.6506	1.75008	0.774394	-0.36886	-3.00905	0.00262062	0.0448122	1	1	1
NM_029963	Mrps5	0.9358	1.9808	1.553	6.2901	1.63135	0.806097	-0.310974	-3.0088	0.00262281	0.0448168	1	1	1
NM_015732	Axin2	0.7019	1.5932	1.9869	4.1652	1.74762	0.823944	-0.279382	-3.00802	0.00262955	0.0448662	1	1	1
NM_007505	Atp5a1	0.635	1.5932	2.4666	6.8855	1.39789	0.661113	-0.597032	-3.00787	0.00263083	0.0448551	1	1	1
NM_010898	Nf2	0.6016	2.1099	1.7814	3.8253	1.41006	0.789327	-0.341306	-3.00744	0.00263456	0.0448859	1	1	1
NM_133694	Fbxl15	0.9358	1.6793	1.3703	10.1582	1.61383	0.769308	-0.378368	-3.00743	0.0026347	0.0448555	1	1	1
NM_026614	Ndufa5	1.1364	2.7559	3.0832	7.7781	1.53112	0.639663	-0.644616	-3.00672	0.00264086	0.0449274	1	1	1
NM_016806	Hnrnpa2b1	1.3369	2.3898	4.933	9.053	1.60144	0.67387	-0.569458	-3.00626	0.00264485	0.0448969	1	1	1
NM_009981	Pcyt1a	1.1141	2.2822	2.1696	9.1807	1.56719	0.642148	-0.639022	-3.00602	0.00264695	0.0448998	1	1	1
NM_001190805	Dnajb11	1.2032	1.3779	5.4813	6.0353	1.6103	0.822277	-0.282304	-3.00599	0.00264722	0.0448717	1	1	1
NM_023047	Dpysl5	0.8356	1.421	1.827	5.6104	1.58316	0.7435	-0.427595	-3.00589	0.00264801	0.0448525	1	1	1
NM_028604	Trmt11	0.9358	1.6793	1.3703	6.3755	1.64297	0.646658	-0.628924	-3.00555	0.00265103	0.044871	1	1	1
NM_025818	Ncbp3	1.1698	2.885	3.9739	9.6908	1.78937	0.828962	-0.270623	-3.00554	0.00265113	0.0448402	1	1	1
NM_010560	Il6st	0.8021	1.6793	2.9462	3.3152	1.4406	0.741785	-0.430927	-3.00551	0.00265136	0.0448115	1	1	1
NM_019419	Arl6ip1	1.2032	2.4544	3.4258	6.8855	2.00112	0.859788	-0.217947	-3.00532	0.002653	0.0448067	1	1	1
NM_198027	Alkbh6	0.9024	1.8946	2.4666	4.4628	1.50331	0.702923	-0.508562	-3.00476	0.00265793	0.0448248	1	1	1
NM_007928	Mark2	0.9693	2.0669	1.6444	6.7154	1.62394	0.607891	-0.718116	-3.00296	0.00267368	0.0450579	1	1	1
NM_027457	Tmem242	1.3035	1.8085	2.8091	5.993	1.55938	0.623591	-0.681329	-3.00268	0.00267613	0.045034	1	1	1
NM_008568	Mcm7	0.6852	1.8731	2.398	8.7556	1.93006	0.861334	-0.215355	-3.00196	0.00268246	0.045108	1	1	1
NM_019442	Stk19	0.9358	1.9377	2.3295	6.3755	1.40455	0.584775	-0.774046	-3.00045	0.00269577	0.0452664	1	1	1
NM_028015	Cers5	1.103	1.6363	2.4666	5.993	1.90773	0.767545	-0.381677	-3.00031	0.00269709	0.0452559	1	1	1
NM_207525	Opa3	1.0695	1.9808	3.2888	9.4357	2.03459	0.89953	-0.152756	-3.00014	0.00269854	0.0452477	1	1	1
NM_201406	Pigs	0.7798	1.1626	1.5758	6.3755	1.57022	0.623138	-0.682376	-3.00003	0.00269957	0.0452324	1	1	1
NM_144891	Gdap1l1	0.7687	2.0669	2.3523	4.5903	2.13731	0.912948	-0.131395	-2.99973	0.00270216	0.0452433	1	1	1
NM_025650	Uqcr11	0.635	1.6578	2.1925	3.3152	1.58288	0.59944	-0.738312	-2.99959	0.00270342	0.0452318	1	1	1
NM_010828	Cited2	1.103	2.4114	4.0424	9.6908	1.65488	0.694051	-0.526886	-2.99939	0.00270523	0.0452296	1	1	1
NM_177767	Ogfod1	0.6684	1.5932	1.827	6.248	1.49452	0.547278	-0.869653	-2.99936	0.00270548	0.0452013	1	1	1
NM_010480	Hsp90aa1	0.869	2.0454	4.9788	10.4982	1.64072	0.75817	-0.399406	-2.99903	0.00270842	0.045218	1	1	1
NM_007437	Aldh3a2	1.0361	1.5501	2.1925	5.3554	1.61229	0.663131	-0.592634	-2.99887	0.00270986	0.0451772	1	1	1
NM_144530	Zc3h11a	1.0027	1.421	1.7814	4.8874	2.23652	0.864002	-0.210894	-2.99735	0.00272336	0.045305	1	1	1
NM_009593	Abcg1	0.8021	1.8085	1.2333	6.1628	2.15295	0.825566	-0.276545	-2.99672	0.00272905	0.0453673	1	1	1
NM_145550	Yipf1	1.2032	1.7224	0.9592	4.8028	2.00123	0.854872	-0.226219	-2.99642	0.00273166	0.0453782	1	1	1
NM_183263	Rnmtl1	0.8356	2.2822	2.8777	11.2209	1.77806	0.703958	-0.506438	-2.99636	0.0027322	0.0453549	1	1	1
NM_172620	Vps52	1.0361	2.1961	4.111	7.2681	1.52144	0.786391	-0.346681	-2.99628	0.00273297	0.0453353	1	1	1
NM_172943	Alkbh5	1.2367	2.4544	3.6999	10.9233	1.73398	0.864392	-0.210242	-2.99619	0.00273373	0.0453158	1	1	1
NM_028244	Rrp1b	1.2701	2.0238	3.1288	11.4333	1.51058	0.646895	-0.628397	-2.99576	0.00273761	0.0453477	1	1	1
NM_026734	Tmem126b	1.1698	2.1099	4.1795	13.6436	1.76042	0.834974	-0.260196	-2.99531	0.00274169	0.0453831	1	1	1
NM_001081293	Rprd2	1.3369	1.421	3.3344	7.9056	1.75908	0.744854	-0.424971	-2.99493	0.00274508	0.045407	1	1	1
NM_007983	Faf1	1.4372	2.2391	2.7406	11.6883	1.2798	0.614384	-0.702788	-2.99472	0.00274693	0.0454053	1	1	1
NM_178733	Zfp14	1.4038	1.464	2.5351	3.8253	1.75225	0.804756	-0.313376	-2.99422	0.00275146	0.0454479	1	1	1
NM_001037166	Gm4925	1.0863	2.3252	3.0147	6.7154	1.53456	0.785125	-0.349005	-2.99409	0.00275261	0.0454347	1	1	1
NM_020559	Alas1	0.635	1.5501	1.5073	4.0803	1.61408	0.72794	-0.458109	-2.99222	0.00276954	0.0456818	1	1	1
NM_010474	Hs3st1	1.1698	1.7224	3.6999	5.4829	1.59275	0.674175	-0.568805	-2.99157	0.00277545	0.0457467	1	1	1
NM_177186	Slc35e2	1.0361	1.1195	2.0326	7.608	1.60152	0.751417	-0.412314	-2.99141	0.00277693	0.0457388	1	1	1
NM_144900	Atp1a1	1.738	2.0669	3.4258	10.4558	1.81973	0.80631	-0.310593	-2.99096	0.00278098	0.0457732	1	1	1
NR_037610	Pafah1b1	1.4372	2.6697	1.9869	10.0733	1.44059	0.671584	-0.57436	-2.99073	0.00278314	0.0457763	1	1	1
NM_001163750	Spsb3	1.3035	2.5836	3.6313	7.6506	1.61939	0.853445	-0.22863	-2.99056	0.00278465	0.0457688	1	1	1
NM_175225	Tasp1	0.9693	1.5501	1.9869	5.6104	1.31466	0.640765	-0.642134	-2.98963	0.00279315	0.0458439	1	1	1
NM_001042528	Cacna1b	0.4345	1.421	0.9592	4.3353	1.57883	0.802196	-0.317974	-2.98907	0.00279826	0.0458631	1	1	1
NM_007705	Cirbp	0.7687	1.6793	4.385	12.1984	1.59302	0.68782	-0.539897	-2.98775	0.00281041	0.0460299	1	1	1
NM_027889	Vps11	0.8356	1.9808	2.4666	4.8454	1.42731	0.796728	-0.327841	-2.98759	0.00281185	0.0460211	1	1	1
NM_029166	Uhrf1bp1l	0.635	1.2057	1.8499	3.315	1.46536	0.679442	-0.557578	-2.98755	0.00281224	0.0459951	1	1	1
NM_026585	Fam21	0.9358	1.9808	1.553	14.1536	1.19518	0.6702	-0.577336	-2.98747	0.00281296	0.0459747	1	1	1
NM_008715	Ints6	1.2032	2.6697	5.2072	12.1984	1.55564	0.720354	-0.473222	-2.98657	0.00282128	0.0460783	1	1	1
NM_009145	Nptn	1.3035	1.6793	3.6999	13.006	1.4098	0.586365	-0.770128	-2.98632	0.00282358	0.0460836	1	1	1
NM_030262	Pofut2	0.6684	1.9377	2.3752	7.098	1.68535	0.636681	-0.651358	-2.98592	0.00282724	0.0461109	1	1	1
NM_001081750	Zfp664	1.0027	1.7655	2.3295	8.7553	2.11058	0.913725	-0.130168	-2.98592	0.00282731	0.0460798	1	1	1
NM_144922	Hnrnpul1	0.9024	1.9377	1.7814	10.4558	1.46775	0.830045	-0.268738	-2.9852	0.00283392	0.0461553	1	1	1
NM_001037665	Zfp1	1.2367	2.0238	2.8548	7.2678	1.37253	0.805097	-0.312765	-2.9847	0.00283852	0.0461979	1	1	1
NM_008679	Ncoa3	1.2534	1.5932	2.398	5.6104	1.55052	0.686359	-0.542964	-2.98416	0.00284354	0.0462473	1	1	1
NM_009665	Amd1	1.0361	1.5071	2.3295	4.8454	1.6698	0.711958	-0.490136	-2.98414	0.00284374	0.0462183	1	1	1
NM_007444	Amd2	1.0361	1.5071	2.3295	4.8454	1.6698	0.711958	-0.490136	-2.98414	0.00284374	0.0461861	1	1	1
NM_026644	Agpat4	0.4679	1.5932	2.9689	3.8253	1.85869	0.971496	-0.0417206	-2.98405	0.00284464	0.0461685	1	1	1
NM_133704	Sec22a	0.8356	1.1626	1.5758	5.6104	1.52621	0.714362	-0.485272	-2.98397	0.00284538	0.0461483	1	1	1
NM_009315	Taf6	0.7353	1.4784	1.6444	5.2279	1.60753	0.711028	-0.492022	-2.98372	0.00284771	0.0461539	1	1	1
NM_178722	Zfp438	1.3704	1.8516	3.9739	11.7309	1.49264	0.772477	-0.372435	-2.98327	0.00285186	0.046189	1	1	1
NM_182839	Tppp	0.7353	2.4975	1.7814	10.7108	1.77057	0.886614	-0.173622	-2.98323	0.00285225	0.0461633	1	1	1
NM_199301	Mtg1	1.2589	2.3252	4.7275	5.3554	1.78131	0.662092	-0.594897	-2.9832	0.00285249	0.0461351	1	1	1
NM_144897	Apoa1bp	1.2032	1.421	1.9184	3.8253	1.22663	0.7889	-0.342085	-2.98234	0.00286055	0.0462333	1	1	1
NM_009445	Ttk	0.7353	1.2057	2.8091	5.6104	1.64726	0.729487	-0.455045	-2.98185	0.00286511	0.0462748	1	1	1
NM_145393	Ythdf2	0.9693	3.574	2.375	8.4575	2.13418	0.869472	-0.201788	-2.98181	0.00286548	0.0462489	1	1	1
NM_019661	Ykt6	1.2868	1.7439	3.0832	6.8855	1.74848	0.71729	-0.479371	-2.9817	0.00286652	0.0462335	1	1	1
NM_007859	Dffb	1.5375	2.0669	5.4813	7.5231	2.03026	0.881791	-0.181492	-2.98091	0.00287389	0.0463204	1	1	1
NR_131013	9530062K07Rik	0.9693	1.9377	1.553	14.1536	1.19892	0.67052	-0.576647	-2.9809	0.00287403	0.0462905	1	1	1
NM_010688	Lasp1	0.7019	2.0884	3.0832	7.9905	1.70802	0.812263	-0.299982	-2.98075	0.00287542	0.046281	1	1	1
NM_153516	Bcl2l13	0.6016	1.2487	2.6721	4.9729	1.51506	0.674104	-0.568957	-2.98046	0.00287814	0.0462927	1	1	1
NR_037569	1810026B05Rik	1.5709	2.9712	5.0017	10.8807	1.50841	0.664472	-0.589719	-2.98038	0.00287888	0.0462726	1	1	1
NM_145353	Yipf3	0.869	2.3683	2.1925	8.4157	1.87421	0.70989	-0.494334	-2.97997	0.00288281	0.0463038	1	1	1
NM_080558	Ssfa2	0.8021	1.9808	2.6721	5.993	1.83085	0.780047	-0.358368	-2.9798	0.0028844	0.0462976	1	1	1
NM_024206	Sec13	1.3035	1.3348	4.385	3.9528	1.54818	0.686599	-0.542459	-2.97976	0.00288472	0.0462708	1	1	1
NM_011778	Coro1b	0.8356	1.464	0.7536	5.993	1.61105	0.692568	-0.529972	-2.97975	0.00288479	0.0462401	1	1	1
NM_026949	Cnot8	1.5709	2.5836	3.6085	6.8855	1.60828	0.624727	-0.678702	-2.97857	0.00289593	0.0463866	1	1	1
NM_001037755	Baiap2	0.9358	2.6267	3.7455	5.9078	1.76973	0.730495	-0.453054	-2.97818	0.00289966	0.0464144	1	1	1
NM_029086	Trmo	1.4372	1.8946	1.827	10.5833	1.94453	0.706814	-0.500598	-2.9778	0.00290324	0.0464399	1	1	1
NM_145925	Pttg1ip	0.8021	1.464	1.9184	5.1004	1.57875	0.72885	-0.456306	-2.97621	0.00291831	0.0466489	1	1	1
NM_001007570	Slc25a42	0.9024	2.1961	2.6036	5.993	2.19913	0.932777	-0.100396	-2.97572	0.00292305	0.0466927	1	1	1
NM_199196	Suz12	1.4372	2.2391	1.6444	3.3152	1.61877	0.772658	-0.372098	-2.97559	0.00292426	0.04668	1	1	1
NR_045268	2810013P06Rik	1.1364	1.7224	1.5758	6.503	1.6924	0.631088	-0.664086	-2.97544	0.00292567	0.0466705	1	1	1
NM_031165	Hspa8	1.2701	3.2869	4.0194	16.2361	1.90387	0.772675	-0.372066	-2.97521	0.00292789	0.0466738	1	1	1
NM_145958	Kbtbd2	0.9024	2.1099	1.3018	8.7982	1.49255	0.7039	-0.506558	-2.9751	0.00292891	0.0466583	1	1	1
NM_027349	Rbm25	1.0027	3.9185	2.9233	6.1205	1.85092	0.692608	-0.529889	-2.97497	0.00293022	0.0466471	1	1	1
NM_027088	Bap1	1.3035	1.8516	2.7863	9.1807	1.85745	0.844078	-0.244552	-2.97357	0.00294355	0.0468274	1	1	1
NM_028040	Rpusd4	0.9358	1.2057	2.8091	7.1405	1.46011	0.631006	-0.664275	-2.97308	0.0029483	0.0468709	1	1	1
NM_009280	Ss18	1.0027	1.8516	1.6444	5.993	1.45449	0.72429	-0.46536	-2.97226	0.00295613	0.0469634	1	1	1
NM_001177307	Aldoa	1.2979	3.1865	4.385	13.6002	1.67112	0.637949	-0.648487	-2.97204	0.0029583	0.0469658	1	1	1
NM_134020	Tmed4	0.8021	1.5071	2.8777	6.0353	1.43216	0.600091	-0.736747	-2.97189	0.0029597	0.046956	1	1	1
NM_025666	Ubr7	0.8356	1.8516	4.111	6.8855	1.54769	0.738342	-0.437639	-2.97167	0.00296184	0.0469579	1	1	1
NR_034038	5430416N02Rik	1.2032	2.6267	4.248	10.3283	1.44615	0.647905	-0.626145	-2.97083	0.00296996	0.0470547	1	1	1
NM_007951	Erh	0.8356	2.1961	2.398	8.2881	2.17193	0.957624	-0.0624691	-2.97081	0.00297017	0.047026	1	1	1
NM_001290819	Zscan29	1.1698	1.2918	3.1517	5.993	1.54536	0.687528	-0.54051	-2.9695	0.00298288	0.0471951	1	1	1
NM_001012518	Ehmt1	1.0695	1.2918	2.2381	7.013	1.18595	0.538198	-0.893791	-2.9693	0.00298482	0.0471938	1	1	1
NM_025386	Fbxo36	0.8021	1.8516	2.3066	3.6552	1.88042	0.972875	-0.0396733	-2.96921	0.00298562	0.0471744	1	1	1
NM_021330	Acp1	0.5459	1.3492	2.3752	4.9729	1.83772	0.849535	-0.235255	-2.96857	0.00299188	0.0472413	1	1	1
NM_011181	Cyth2	0.869	1.5932	4.1795	8.2456	1.49007	0.768332	-0.380199	-2.96779	0.00299952	0.0473298	1	1	1
NM_001177601	0610010K14Rik	1.3035	2.7989	3.6999	9.8606	1.34393	0.720484	-0.472962	-2.96774	0.00299995	0.0473045	1	1	1
NM_016766	Mcrs1	0.9358	1.6363	1.9869	12.8785	1.76121	0.895061	-0.159943	-2.9677	0.00300033	0.0472786	1	1	1
NM_175212	Tmem65	1.5041	2.153	2.7177	9.6908	1.35891	0.590276	-0.760539	-2.96768	0.00300053	0.0472497	1	1	1
NM_011759	Zfp41	1.0695	3.1865	1.7814	15.3012	1.50121	0.567472	-0.817378	-2.96731	0.00300418	0.0472433	1	1	1
NM_001081132	Upf2	1.3369	1.9808	3.1516	6.1202	1.60721	0.972006	-0.0409636	-2.96644	0.00301266	0.0473448	1	1	1
NM_029872	Hnrnpa0	0.9358	2.3683	1.5073	8.2881	1.60301	0.667367	-0.583448	-2.96632	0.0030139	0.0473322	1	1	1
NR_002865	Rnu11	0.5849	2.0454	2.4664	12.9204	1.63846	0.797865	-0.325784	-2.96557	0.00302126	0.0474159	1	1	1
NM_001110130	Ppih	0.9358	1.464	1.9641	5.1853	1.6061	0.679651	-0.557134	-2.96551	0.00302181	0.0473925	1	1	1
NM_172871	Klhl9	1.103	2.153	2.8091	6.3755	1.65504	0.736259	-0.441714	-2.96523	0.00302454	0.0473716	1	1	1
NM_020587	Srsf4	1.1364	1.5932	3.1517	7.6506	1.63901	0.694206	-0.526565	-2.96441	0.00303265	0.0474668	1	1	1
NM_172734	Stk38l	0.9693	1.9592	2.3066	8.2879	1.48934	0.730309	-0.453421	-2.96431	0.00303363	0.0474501	1	1	1
NM_133815	Lbr	1.1698	1.8085	1.8499	8.4157	1.42726	0.723397	-0.46714	-2.96419	0.0030348	0.0474366	1	1	1
NM_013929	Siva1	0.869	1.83	1.6215	6.2903	1.47647	0.768809	-0.379303	-2.96397	0.00303694	0.0474381	1	1	1
NM_007990	Fau	1.4706	1.6363	3.7226	8.9257	1.52446	0.559218	-0.838518	-2.96379	0.00303878	0.0474351	1	1	1
NM_144898	Msto1	0.7019	1.2487	1.7585	4.8028	1.84497	0.742254	-0.430015	-2.96303	0.00304625	0.0475199	1	1	1
NM_026106	Dr1	1.0361	2.5406	2.8777	7.863	2.34446	0.928086	-0.107669	-2.96303	0.00304632	0.0474891	1	1	1
NM_207583	Brinp2	0.9693	1.5932	0.9592	3.5702	2.47437	1.07751	0.107708	-2.96289	0.00304765	0.0474781	1	1	1
NM_021522	Usp14	0.5013	1.9808	1.2789	6.6728	2.1737	0.832597	-0.26431	-2.96285	0.00304807	0.0474529	1	1	1
NM_025623	Nipsnap3b	0.9024	1.6363	1.3018	6.1205	1.85869	0.82093	-0.284669	-2.96271	0.00304948	0.0474431	1	1	1
NM_010886	Ndufa4	0.8857	2.3683	2.2151	3.2726	1.62278	0.608726	-0.716135	-2.96269	0.00304966	0.0474142	1	1	1
NM_001005788	Zfp69	0.6016	1.3779	1.0277	4.7178	1.66756	0.728534	-0.456932	-2.96245	0.003052	0.047419	1	1	1
NM_175145	Tmem127	1.1698	2.0669	3.3573	9.0532	1.86978	0.94338	-0.0840885	-2.96161	0.00306036	0.0475172	1	1	1
NM_029735	Eprs	1.1364	1.9808	5.2072	8.6707	1.4054	0.686826	-0.541983	-2.96097	0.00306669	0.0475838	1	1	1
NM_029036	S100pbp	1.4038	2.3252	4.248	15.9388	1.46366	0.796171	-0.32885	-2.96071	0.00306926	0.0475603	1	1	1
NM_146043	Spin1	0.9693	1.5932	1.9184	9.6056	1.70819	0.638929	-0.646272	-2.96053	0.0030711	0.0475571	1	1	1
NM_013889	Zfp292	1.0027	1.5501	1.9641	6.5879	1.79518	0.823674	-0.279854	-2.96032	0.00307321	0.0475582	1	1	1
NM_009499	Vasp	0.7353	1.2918	2.0555	5.1004	1.84881	0.986412	-0.0197378	-2.95999	0.0030765	0.0475774	1	1	1
NM_013709	Sh3yl1	0.479	1.3492	1.8955	4.9729	1.83561	0.850007	-0.234454	-2.95943	0.0030821	0.0476325	1	1	1
NM_001037997	Fer	1.5375	2.0669	2.261	10.5833	1.51124	0.811755	-0.300884	-2.9589	0.00308737	0.0476507	1	1	1
NM_175360	Obfc1	1.0361	1.3348	3.5627	5.2279	2.11365	1.01786	0.0255405	-2.95877	0.00308869	0.0476394	1	1	1
NM_172289	Slc36a4	0.6684	1.421	1.3703	3.5702	1.76988	0.910596	-0.135117	-2.95868	0.00308961	0.0476221	1	1	1
NM_008722	Npm1	0.7241	2.6769	4.8646	7.353	1.90793	0.844786	-0.243342	-2.95834	0.00309302	0.0476432	1	1	1
NM_020507	Tob2	1.6043	4.1338	4.8646	11.6883	1.64631	0.716313	-0.481338	-2.95806	0.00309582	0.0475918	1	1	1
NM_026184	Ero1lb	0.9693	2.4544	2.4208	7.1829	1.83064	0.720983	-0.471963	-2.95748	0.0031017	0.0476507	1	1	1
NM_177893	Fan1	0.7353	1.2918	1.553	4.5903	1.65939	0.647	-0.628163	-2.95681	0.00310843	0.0476913	1	1	1
NM_001177536	Prdm11	0.9358	1.464	2.6036	3.3152	1.37596	0.673963	-0.569258	-2.95647	0.00311183	0.047712	1	1	1
NR_029441	2810454H06Rik	0.869	2.5406	2.4437	6.8855	1.39003	0.624146	-0.680044	-2.95616	0.00311496	0.0477285	1	1	1
NR_030694	1110002L01Rik	1.3035	2.2391	3.4714	6.248	1.52503	0.756971	-0.40169	-2.95615	0.0031151	0.0476994	1	1	1
NM_177727	Lsm14b	0.3509	1.787	4.111	8.1606	1.71295	0.77595	-0.365964	-2.95216	0.00315558	0.0482241	1	1	1
NM_177583	Aph1b	1.1364	2.4329	4.0424	8.8405	1.77189	0.744985	-0.424716	-2.95181	0.00315918	0.0482474	1	1	1
NM_181278	B230219D22Rik	0.2005	1.586	1.7129	4.4202	1.26799	0.641942	-0.639486	-2.95068	0.00317073	0.0483604	1	1	1
NM_001311136	Klhl12	0.869	1.2487	1.8499	7.1405	1.30247	0.628071	-0.671001	-2.95063	0.00317124	0.0483366	1	1	1
NM_134420	Slc26a6	0.8021	1.9808	2.124	4.3353	1.76703	0.943502	-0.0839028	-2.95048	0.00317285	0.0483294	1	1	1
NM_001291108	Dynlrb1	0.635	2.2391	2.5122	5.1004	1.58326	0.845378	-0.242331	-2.94927	0.00318522	0.0484861	1	1	1
NM_026977	Cnppd1	1.0027	2.4544	3.0147	6.6305	1.55294	0.700968	-0.512579	-2.94903	0.00318769	0.048492	1	1	1
NM_178723	Zfp385b	0.7353	1.7224	1.2333	3.5702	1.36665	0.542576	-0.882103	-2.94858	0.00319236	0.0485314	1	1	1
NM_009288	Stk10	1.0027	1.0334	1.7814	6.3755	1.34502	0.660604	-0.598143	-2.94842	0.003194	0.0484929	1	1	1
NM_177103	Senp5	1.0695	1.6793	3.1517	5.2279	1.64859	0.961378	-0.0568248	-2.94809	0.00319743	0.0485134	1	1	1
NM_011296	Rps18	1.1698	2.1961	4.111	6.248	1.54348	0.786091	-0.347231	-2.94808	0.00319759	0.0484843	1	1	1
NM_001163457	Mttp	1.2701	2.9712	5.9151	12.8785	1.64476	0.779783	-0.358856	-2.94702	0.00320852	0.0486184	1	1	1
NM_013700	Usp5	1.3035	1.5071	5.8924	13.601	1.21217	0.653478	-0.61379	-2.94603	0.00321882	0.0487428	1	1	1
NM_178627	Poldip3	1.3926	2.3108	2.6491	7.3953	1.62721	0.647851	-0.626267	-2.94594	0.00321975	0.0487251	1	1	1
NM_199149	Ppp1r37	1.3035	2.3252	5.0017	7.013	1.8952	0.757011	-0.401614	-2.94485	0.00323114	0.0488657	1	1	1
NM_001024922	Ddx49	0.2673	1.1626	3.814	8.2881	1.251	0.641136	-0.641299	-2.9442	0.00323788	0.0489359	1	1	1
NM_001001883	Hecw2	0.8356	1.464	2.0326	4.9729	1.79583	0.641584	-0.64029	-2.94365	0.00324368	0.0489918	1	1	1
NM_026539	Chd1l	0.9358	1.2057	2.6492	3.5702	1.53644	0.697772	-0.519172	-2.94285	0.00325207	0.0490866	1	1	1
NM_007748	Cox6a1	0.8189	1.8946	1.6215	5.6953	1.62651	0.568484	-0.814807	-2.94233	0.00325757	0.0491061	1	1	1
NM_153173	Hist1h4h	1.621	3.3802	4.1795	13.3886	1.68758	0.689072	-0.537273	-2.94212	0.0032597	0.0491063	1	1	1
NM_026527	Chac2	1.1698	1.8516	2.1923	7.2681	2.10538	0.910531	-0.135219	-2.94191	0.0032619	0.0491078	1	1	1
NM_008229	Hdac2	0.8021	1.6793	2.261	7.7781	1.68025	0.824661	-0.278126	-2.94172	0.00326398	0.0491073	1	1	1
NM_172774	Atrip	0.9693	1.464	4.0424	4.5903	1.45	0.74882	-0.417309	-2.94133	0.00326811	0.049106	1	1	1
NM_025573	Srsf9	0.7687	1.7224	2.3752	8.203	1.35472	0.546252	-0.872362	-2.94084	0.00327325	0.0491514	1	1	1
NM_023603	Sfpq	0.5682	1.1626	2.1696	5.8654	1.90749	0.690371	-0.534556	-2.94062	0.00327559	0.0491549	1	1	1
NM_148929	Slc9a8	1.3369	2.4544	3.2202	10.0733	2.10003	0.909604	-0.13669	-2.94025	0.00327952	0.0491822	1	1	1
NM_053199	Cadm3	0.7019	1.2918	3.1288	4.2078	1.63082	0.630531	-0.66536	-2.94017	0.0032803	0.0491623	1	1	1
NM_001291137	Ralgapb	0.9024	1.8516	2.8091	5.1004	1.74055	0.925072	-0.112363	-2.93994	0.00328272	0.0491669	1	1	1
NM_001163770	Dxo	0.9693	1.8516	2.3295	6.3755	1.4166	0.602528	-0.730901	-2.93969	0.00328543	0.0491759	1	1	1
NM_025665	Snrnp27	0.7353	1.421	2.3295	5.8654	1.52101	0.540432	-0.887816	-2.93894	0.00329334	0.0492626	1	1	1
NM_009338	Acat2	0.9358	1.1195	1.553	4.0803	1.65879	0.709745	-0.494627	-2.93883	0.00329457	0.0492494	1	1	1
NM_172482	Zfp719	0.7019	2.4975	2.6721	5.7379	1.93628	1.03053	0.04338	-2.93844	0.00329869	0.0492793	1	1	1
NM_133718	Tmem30a	1.1698	2.0669	3.677	11.1783	1.74019	0.698981	-0.516674	-2.93826	0.00330061	0.0492765	1	1	1
NM_001048208	Med14	1.1364	1.6793	1.2789	8.2879	1.61138	0.72077	-0.47239	-2.93791	0.0033043	0.0492999	1	1	1
NM_011732	Ybx1	1.1196	1.3133	3.2202	4.2078	1.79316	0.853563	-0.22843	-2.93729	0.00331091	0.0493668	1	1	1
NM_024454	Rab21	1.103	1.2918	5.4128	5.5252	1.64525	0.661877	-0.595364	-2.93725	0.00331133	0.0493415	1	1	1
NM_001081315	Brpf3	0.869	1.5071	1.827	9.3932	1.62315	0.673461	-0.570333	-2.93682	0.00331596	0.049379	1	1	1
NM_001170785	Mthfd1l	1.2032	1.8516	3.0147	8.5432	1.57122	0.694728	-0.525479	-2.93606	0.00332407	0.0494681	1	1	1
NM_001164672	Dnaja1	1.5486	2.813	2.7634	8.0755	1.66148	0.704529	-0.505269	-2.93605	0.00332422	0.0494388	1	1	1
NM_133947	Numa1	0.9693	2.7128	2.1925	5.3554	1.89426	0.939164	-0.0905503	-2.93587	0.00332613	0.0494356	1	1	1
NM_028009	Rpusd1	0.635	1.464	1.5073	3.9528	1.56417	0.847176	-0.239266	-2.93583	0.00332661	0.0494112	1	1	1
NM_001042499	Rabl3	0.5682	1.4568	1.8955	6.1205	1.59617	0.540568	-0.887453	-2.93473	0.00333839	0.0494915	1	1	1
NM_144877	Mettl13	1.1698	1.2057	2.261	5.6104	1.49013	0.552739	-0.855329	-2.93378	0.00334858	0.0495795	1	1	1
NM_175260	Myh10	1.4038	2.6697	2.8091	7.013	1.62198	0.688345	-0.538797	-2.93323	0.00335452	0.0496358	1	1	1
NM_181593	Itpkc	0.8356	1.7655	1.7355	5.1004	1.85025	0.860559	-0.216654	-2.93291	0.00335802	0.0496561	1	1	1
NM_145452	Rasa1	1.3704	2.3683	3.6085	12.3682	2.05415	0.67776	-0.561154	-2.93243	0.00336318	0.0496693	1	1	1
NM_133210	Sertad3	0.9024	1.7224	4.111	7.2252	1.54024	0.746687	-0.421424	-2.93206	0.00336724	0.0496977	1	1	1
NM_001111277	Eif2b3	1.1364	1.5932	3.0147	4.3353	1.44386	0.697817	-0.519079	-2.93099	0.00337888	0.049838	1	1	1
NM_020586	Herpud2	1.2701	2.2391	2.4666	7.1405	1.61419	0.612337	-0.707603	-2.93087	0.00338012	0.0498246	1	1	1
NM_001002011	Lmna	0.9693	1.9808	1.7814	4.9729	2.3304	0.956061	-0.0648247	-2.93014	0.00338813	0.0499112	1	1	1
NM_177449	Lrrc29	1.2701	2.5406	1.9184	4.4202	2.00792	0.82883	-0.270852	-2.92993	0.00339035	0.0499123	1	1	1
NM_026684	Ndufb10	1.4372	1.7655	1.6444	7.6506	1.34249	0.574621	-0.799317	-2.92883	0.00340238	0.0500261	1	1	1
NM_173742	Rnasek	0.7353	1.6363	2.5807	3.3152	1.61325	0.730345	-0.45335	-2.92882	0.00340252	0.0499967	1	1	1
NM_026069	Rpl37	1.0695	2.153	1.9641	11.7733	1.60557	0.791555	-0.337238	-2.92808	0.00341064	0.0500844	1	1	1
NM_026374	Ilf2	0.9024	1.0334	2.2838	3.6978	2.05648	0.814678	-0.295699	-2.92719	0.00342041	0.0501646	1	1	1
NM_183150	BC003965	0.9024	2.3252	5.7554	11.986	1.84407	0.837635	-0.255607	-2.92711	0.00342125	0.0501453	1	1	1
NM_019834	Git2	0.6684	1.3779	1.2104	3.0602	2.24618	0.903666	-0.146139	-2.92696	0.00342298	0.0501076	1	1	1
NM_026246	Mrpl49	1.5041	1.6793	4.1337	9.1807	1.5251	0.563609	-0.827234	-2.92684	0.0034243	0.0500954	1	1	1
NM_009308	Syt4	0.7019	1.5932	3.9282	5.7803	1.54164	0.669487	-0.578871	-2.92655	0.00342739	0.0501092	1	1	1
NM_001170561	Sbf1	0.9358	1.8946	3.0147	6.248	2.03998	0.843393	-0.245723	-2.92636	0.00342958	0.0500783	1	1	1
NM_001270988	Asxl2	1.5709	2.1961	4.2936	7.013	1.53984	0.767662	-0.381456	-2.92605	0.00343297	0.0500964	1	1	1
NM_153053	Sf3b4	0.869	2.4329	2.5122	9.8183	1.95235	0.795646	-0.329802	-2.92602	0.00343327	0.0500695	1	1	1
NM_175472	Zcchc11	0.8021	1.464	1.667	6.1628	1.4294	0.651949	-0.617168	-2.92498	0.00344483	0.0502066	1	1	1
NM_178210	Hist1h4j	0.869	1.9735	1.9183	4.1647	1.8614	0.810694	-0.30277	-2.92453	0.00344982	0.0502479	1	1	1
NM_011962	Plod3	0.7687	1.3779	3.2888	5.6953	1.635	0.704535	-0.505256	-2.92388	0.00345694	0.0503201	1	1	1
NM_172049	Tmem18	0.6016	1.6793	2.1925	4.0803	1.55234	0.649497	-0.622606	-2.92342	0.0034621	0.0503637	1	1	1
NR_037865	Ankrd11	1.1364	1.6793	1.5758	6.3755	1.67794	0.626731	-0.674082	-2.9233	0.0034634	0.0503511	1	1	1
NR_040734	4930429F24Rik	0.9693	1.8516	3.7455	11.0508	1.75033	0.697116	-0.520529	-2.92309	0.00346573	0.0503536	1	1	1
NM_017462	Polg	1.6378	2.0669	5.6868	11.0934	1.77999	0.785064	-0.349119	-2.92281	0.00346891	0.0503683	1	1	1
NM_144812	Tnrc6b	1.0027	2.1961	2.9462	10.2857	1.50318	0.663968	-0.590815	-2.92274	0.00346964	0.0503476	1	1	1
NM_175121	Slc38a2	0.7019	1.8946	4.6591	6.9705	1.94031	0.79787	-0.325775	-2.92242	0.00347322	0.0503368	1	1	1
NM_144819	Ccdc92	0.9693	1.5932	2.7406	9.9455	2.154	0.925301	-0.112006	-2.92188	0.00347928	0.0503933	1	1	1
NM_001111268	Grik2	1.1698	1.6793	2.9462	5.8654	1.55372	0.812275	-0.299961	-2.92124	0.00348638	0.0504334	1	1	1
NM_027807	Cul5	1.0695	1.9808	3.4258	8.6707	1.53914	0.788912	-0.342064	-2.92097	0.00348938	0.0504455	1	1	1
NM_145469	Nipal2	0.8356	1.2918	1.5073	3.5702	2.21973	0.88892	-0.169875	-2.92075	0.00349191	0.0504508	1	1	1
NM_008786	Pcmt1	1.2367	2.6267	3.8369	7.3956	1.50819	0.638418	-0.647428	-2.91959	0.00350493	0.0506074	1	1	1
NM_007920	Elf1	1.6712	3.7032	3.6313	12.3685	1.54879	0.712535	-0.488967	-2.91959	0.00350494	0.0505763	1	1	1
NM_018765	Wbp4	1.6712	3.7032	3.6313	12.3685	1.54879	0.712535	-0.488967	-2.91959	0.00350494	0.050545	1	1	1
NM_172440	Stxbp5l	0.7687	1.8516	2.6036	8.7982	1.7104	0.704245	-0.505852	-2.9191	0.00351048	0.0505935	1	1	1
NM_009269	Sptlc1	1.0695	1.5071	1.9869	4.9303	1.5857	0.758882	-0.398052	-2.91887	0.00351308	0.0505996	1	1	1
NM_023167	Mrpl4	1.1197	1.421	2.1925	6.248	1.26724	0.658179	-0.603448	-2.91847	0.0035175	0.0506007	1	1	1
NM_053182	Pag1	1.0027	1.1195	0.9592	4.5903	1.91737	0.843789	-0.245045	-2.91777	0.00352546	0.0506526	1	1	1
NM_146129	Pcif1	0.869	2.7128	3.2202	8.8831	1.71784	0.719473	-0.474988	-2.91722	0.00353164	0.0506477	1	1	1
NR_033221	BC031361	1.7046	3.0573	4.8189	15.0885	1.53267	0.653055	-0.614724	-2.91684	0.00353592	0.0506779	1	1	1
NM_030252	Smim12	1.3704	1.5932	4.4535	4.9729	1.76402	0.818539	-0.288877	-2.91663	0.00353834	0.0506814	1	1	1
NM_026209	Saysd1	0.9024	2.0238	1.7129	3.0176	1.46409	0.534735	-0.903105	-2.9166	0.00353868	0.050655	1	1	1
NM_001290994	Usp29	0.4679	1.5071	0.6851	3.0602	1.51328	0.696505	-0.521794	-2.91651	0.0035397	0.0506386	1	1	1
NM_178111	Trp53inp2	0.9693	1.5501	2.9462	6.9705	1.52429	0.670812	-0.576019	-2.91618	0.00354348	0.0506615	1	1	1
NM_013785	Ip6k1	0.869	1.8085	2.6036	4.9729	1.57636	0.650935	-0.619414	-2.9161	0.00354441	0.0506438	1	1	1
NM_001083329	Mtg2	1.2367	1.7224	2.9462	6.5879	1.67934	0.739864	-0.434668	-2.91576	0.00354827	0.0506678	1	1	1
NM_021494	Dennd5a	1.1364	1.0765	1.5073	5.3554	1.51465	0.649964	-0.621569	-2.91553	0.00355088	0.050674	1	1	1
NM_207634	Rps24	0.8021	1.2487	2.2152	7.5652	1.78094	0.801141	-0.319872	-2.91549	0.00355126	0.0506485	1	1	1
NM_009737	Bcat2	0.5793	1.2057	0.4567	4.9303	1.75123	0.752541	-0.410157	-2.91534	0.003553	0.0506423	1	1	1
NM_029096	Rita1	0.635	1.1626	2.0555	7.5231	1.69461	0.858538	-0.220046	-2.91497	0.00355727	0.050672	1	1	1
NM_027061	Zpbp2	0.6684	1.1195	2.0555	3.8253	1.25664	0.628042	-0.671067	-2.91496	0.00355733	0.0506419	1	1	1
NM_178708	Pcid2	2.0723	3.4879	6.7602	19.5514	1.67859	0.742275	-0.429974	-2.91488	0.00355821	0.0506236	1	1	1
NM_026259	Rnf41	0.869	1.8085	2.1011	5.1427	1.7526	0.852797	-0.229725	-2.91487	0.00355833	0.0505943	1	1	1
NM_025883	Zdhhc6	0.6016	1.5932	2.124	5.1004	1.70224	0.741176	-0.432113	-2.91449	0.00356266	0.0505941	1	1	1
NM_001306162	Itga3	0.5347	1.3348	2.124	6.248	2.02309	0.858127	-0.220738	-2.91433	0.00356447	0.050589	1	1	1
NM_001101502	Zfp703	1.1698	1.8516	2.5351	5.4829	2.04007	0.788414	-0.342974	-2.9141	0.00356712	0.0505958	1	1	1
NM_144820	Ccdc28a	0.8356	1.5071	2.3295	7.863	1.44357	0.648129	-0.625648	-2.91393	0.00356908	0.0505927	1	1	1
NM_001039534	Pstk	0.9024	1.5501	2.6721	7.1405	1.22945	0.49245	-1.02195	-2.91359	0.00357301	0.0506177	1	1	1
NM_152812	Otud6b	1.2701	1.6578	3.7684	9.5633	1.93604	0.758144	-0.399456	-2.9132	0.00357747	0.05065	1	1	1
NM_028768	Armc8	0.9024	1.8516	2.5351	6.3755	1.08616	0.521016	-0.9406	-2.91305	0.00357917	0.0506433	1	1	1
NM_138757	Asun	1.3035	2.842	4.8646	10.0733	1.3344	0.573899	-0.801132	-2.91201	0.00359106	0.0507806	1	1	1
NM_133826	Atp6v1h	0.4846	1.5932	2.4208	4.7178	1.48181	0.846902	-0.239733	-2.91194	0.00359197	0.0507627	1	1	1
NM_007478	Arf3	1.3035	1.9377	3.6999	12.5383	2.00368	0.970197	-0.0436502	-2.9118	0.00359348	0.0507533	1	1	1
NM_011131	Pold1	1.1698	1.3779	2.6721	4.5903	2.08485	0.773254	-0.370985	-2.9114	0.00359816	0.0507886	1	1	1
NM_017476	Akap8l	0.869	1.421	3.6313	7.1405	1.72852	0.819905	-0.286472	-2.9109	0.00360384	0.0508379	1	1	1
NM_001142948	Pogk	0.713	1.421	1.1647	5.5678	1.57496	0.645812	-0.630814	-2.91089	0.00360405	0.0508102	1	1	1
NR_030698	A630066F11Rik	1.3035	2.6697	4.111	7.9056	1.51441	0.640137	-0.643548	-2.91029	0.00361089	0.0508757	1	1	1
NM_144545	Eif3j1	0.5682	1.5501	3.1287	7.3956	1.744	0.744605	-0.425452	-2.91025	0.0036114	0.0508523	1	1	1
NM_001256055	Eif3j2	0.5682	1.5501	3.1287	7.3956	1.744	0.744605	-0.425452	-2.91025	0.0036114	0.0508215	1	1	1
NM_001081150	Lonrf1	0.7019	1.6363	1.6444	5.1004	2.14076	0.790709	-0.338781	-2.91005	0.00361374	0.0508237	1	1	1
NM_177613	Cdc34	1.2534	1.6793	2.8548	10.6257	1.62193	0.869868	-0.201131	-2.90895	0.0036264	0.050971	1	1	1
NM_175398	Fam212b	0.9358	1.464	2.4666	6.2054	1.59619	0.701741	-0.51099	-2.90813	0.00363594	0.0510742	1	1	1
NM_024260	Vps50	0.869	1.7224	2.398	6.8855	1.2598	0.567802	-0.81654	-2.90794	0.00363821	0.0510754	1	1	1
NM_011014	Sigmar1	1.0027	2.0238	2.0555	5.4829	1.47481	0.797008	-0.327334	-2.90757	0.00364245	0.051104	1	1	1
NM_007907	Eef2	0.7186	2.0454	4.5221	4.3353	1.76572	0.820227	-0.285905	-2.90704	0.00364864	0.05116	1	1	1
NM_001109748	Tomm40	1.738	1.8516	3.6313	8.1606	1.61117	0.728939	-0.45613	-2.90689	0.00365039	0.0511231	1	1	1
NM_011202	Ptpn11	0.7687	1.421	1.7814	6.248	1.22943	0.609994	-0.713134	-2.90685	0.00365087	0.051099	1	1	1
NR_033513	Gm6793	0.9581	2.4329	3.9739	10.7958	1.46307	0.713105	-0.487814	-2.90674	0.00365211	0.0510857	1	1	1
NM_198090	Hnrnpa3	0.9581	2.4329	3.9739	10.7958	1.46307	0.713105	-0.487814	-2.90674	0.00365211	0.0510551	1	1	1
NM_026658	Mto1	0.9358	2.0669	2.7177	6.503	2.04565	0.8979	-0.155374	-2.90636	0.00365661	0.0510872	1	1	1
NM_023635	Rab27a	1.1364	1.2487	0.6851	4.3774	1.5964	0.641366	-0.640781	-2.90636	0.00365666	0.0510573	1	1	1
NM_133255	Hook2	0.5682	1.3348	1.1647	6.8855	1.73505	0.745247	-0.424209	-2.90599	0.00366091	0.051086	1	1	1
NM_019491	Rala	0.9358	1.8946	3.1517	7.7781	1.4103	0.640899	-0.641831	-2.90595	0.00366136	0.0510617	1	1	1
NR_004432	Rnu12	1.2923	1.9663	2.8546	6.6303	1.62812	0.642999	-0.637111	-2.90575	0.00366372	0.051064	1	1	1
NM_008503	Rps2	1.1308	1.9592	2.124	8.5432	1.50919	0.644207	-0.634404	-2.90547	0.00366701	0.0510794	1	1	1
NM_197990	1700025G04Rik	1.0695	1.6147	3.677	4.2927	1.45971	0.578023	-0.790801	-2.90538	0.00366811	0.0510641	1	1	1
NM_025485	Mrps22	1.0027	1.1626	1.2104	3.4427	1.2026	0.586027	-0.770961	-2.90454	0.00367795	0.0511705	1	1	1
NM_001033463	Tatdn2	1.0695	1.7655	2.0555	10.4558	1.45269	0.659347	-0.60089	-2.90426	0.00368121	0.0511853	1	1	1
NM_001142938	AK010878	0.7353	1.8516	3.8369	7.1405	1.55052	0.761968	-0.392197	-2.90386	0.00368596	0.0511902	1	1	1
NM_001142939	Gm20604	0.7353	1.8516	3.8369	7.1405	1.55052	0.761968	-0.392197	-2.90386	0.00368596	0.0511597	1	1	1
NM_001024205	Nufip2	1.0695	3.0573	5.664	8.7982	1.79065	0.711225	-0.491623	-2.90384	0.00368622	0.0511328	1	1	1
NM_175389	Trmt10a	1.3704	3.0573	5.7096	13.3886	1.62826	0.772714	-0.371993	-2.90319	0.00369378	0.051116	1	1	1
NM_028224	Faim2	1.3704	2.0669	1.8041	5.6104	1.44349	0.78565	-0.348041	-2.90238	0.00370336	0.0511877	1	1	1
NM_028791	Cmtr1	0.9024	2.3683	3.4258	9.5633	1.7575	0.725943	-0.462072	-2.90185	0.00370969	0.0512448	1	1	1
NM_011508	Eif1	1.2199	2.3898	5.2757	13.006	1.55941	0.718878	-0.476182	-2.90143	0.00371468	0.0512529	1	1	1
NM_197995	Arl16	1.0027	1.5932	3.0374	8.4157	1.98926	0.989663	-0.0149901	-2.90116	0.00371786	0.0512664	1	1	1
NM_026474	Sugt1	1.1698	1.8085	2.6036	8.458	1.75691	0.92597	-0.110963	-2.90112	0.00371833	0.0512426	1	1	1
NM_029512	Ttpal	0.869	1.1195	1.7812	3.4427	1.41809	0.59597	-0.746689	-2.90095	0.0037203	0.0512393	1	1	1
NM_026050	Fam220a	0.3453	1.7726	1.4159	3.2301	2.29132	1.02851	0.0405599	-2.90062	0.00372423	0.0512631	1	1	1
NM_001170431	Slc35b3	0.7353	1.0765	3.9054	3.9102	1.44728	0.79798	-0.325576	-2.9005	0.00372568	0.0512226	1	1	1
NR_015463	Snhg17	0.9358	1.7224	2.7406	4.8454	1.71611	0.861336	-0.215352	-2.90048	0.00372587	0.0511951	1	1	1
NM_027554	Usp38	1.0027	2.4114	4.0424	8.5432	1.46321	0.687378	-0.540824	-2.90044	0.00372641	0.0511722	1	1	1
NM_001301643	Pitpnb	0.8356	1.8085	2.8091	3.0602	1.68019	0.796529	-0.328202	-2.90002	0.00373138	0.0511802	1	1	1
NM_001036293	Nrbf2	0.6016	1.2487	1.6215	3.0602	1.49522	0.807256	-0.308901	-2.89925	0.00374061	0.0512765	1	1	1
NM_024221	Pdhb	0.8021	1.5501	2.7634	5.7379	1.78402	0.727472	-0.459037	-2.89882	0.00374573	0.0513164	1	1	1
NM_080419	Igsf8	1.103	2.3683	3.4029	8.7982	1.68667	0.670616	-0.576442	-2.89855	0.00374893	0.0513301	1	1	1
NM_018808	Dnajb1	1.0027	1.9808	4.9332	8.0331	1.69926	0.608728	-0.716131	-2.89701	0.00376732	0.0515214	1	1	1
NM_001159328	Hgs	1.0027	1.5501	2.9004	6.8855	1.98702	0.98896	-0.0160165	-2.89664	0.00377188	0.0515534	1	1	1
NM_030566	Rabep2	0.7019	1.1195	1.5073	3.7827	1.70867	0.726999	-0.459974	-2.8965	0.00377356	0.0515462	1	1	1
NM_028812	Gtf2e1	0.5347	1.4568	1.8955	6.1205	1.58424	0.545525	-0.874282	-2.89547	0.00378592	0.0516544	1	1	1
NM_028037	Acad10	1.1364	2.0669	2.0555	6.4178	1.57607	0.672067	-0.573323	-2.89533	0.00378761	0.0516472	1	1	1
NM_001146119	Fam49a	0.4679	1.2918	1.2333	5.0578	1.92849	0.771948	-0.373424	-2.89509	0.0037905	0.0516261	1	1	1
NM_001081429	Ccdc15	1.3035	1.4856	1.6444	4.9729	1.878	0.625621	-0.67664	-2.89504	0.00379112	0.0516044	1	1	1
NM_016906	Sec61a1	1.3704	2.1961	3.9054	13.5161	1.45599	0.592581	-0.754916	-2.89499	0.00379176	0.051583	1	1	1
NM_144825	Taok1	1.5041	2.6697	3.4258	8.8831	1.70338	0.717313	-0.479325	-2.89474	0.00379474	0.0515934	1	1	1
NM_001136270	Inafm1	1.0027	1.421	3.5399	5.9504	1.4864	0.788312	-0.343161	-2.89397	0.00380405	0.0516597	1	1	1
NM_178916	Rfesd	1.1698	1.7224	2.1925	7.9056	2.15745	0.891747	-0.165294	-2.89374	0.00380682	0.0516672	1	1	1
NM_028234	Rbm33	1.6043	2.5836	2.6721	7.7781	2.07114	0.996496	-0.00506337	-2.89371	0.00380722	0.0516425	1	1	1
NM_023341	Coq8a	0.635	1.8085	1.3018	5.1004	1.39334	0.70252	-0.50939	-2.89337	0.00381133	0.0516681	1	1	1
NM_010771	Matr3	1.2701	3.0142	3.6999	10.8384	1.71761	0.95023	-0.0736518	-2.89305	0.00381515	0.0516898	1	1	1
NM_010107	Efna1	0.6016	1.6363	1.827	3.3576	1.49221	0.67571	-0.565523	-2.89295	0.00381646	0.0516776	1	1	1
NM_019961	Pex3	2.0054	1.9377	2.9462	5.8654	1.33236	0.626067	-0.67561	-2.89209	0.00382688	0.0517885	1	1	1
NM_022989	Arl6ip6	0.8021	1.5071	1.7129	7.6929	1.85852	0.808035	-0.30751	-2.8913	0.00383647	0.0518881	1	1	1
NM_026988	Ptms	1.3704	2.2822	3.6999	8.7982	1.67552	0.684822	-0.546199	-2.89086	0.00384193	0.0519318	1	1	1
NM_026485	Trabd	0.7353	2.4544	1.5758	3.1451	1.71048	0.731272	-0.451521	-2.89039	0.00384762	0.0519786	1	1	1
NR_030682	2810410L24Rik	0.9024	2.3252	2.0097	7.2681	1.45732	0.741539	-0.431406	-2.89025	0.00384939	0.0519723	1	1	1
NM_021383	Cnot9	1.2032	3.1434	4.5677	8.4157	1.5619	0.743526	-0.427545	-2.88999	0.00385256	0.051985	1	1	1
NM_010239	Fth1	2.3731	4.0046	1.7129	5.9504	1.88606	0.687622	-0.540313	-2.88965	0.00385667	0.0519802	1	1	1
NM_001164626	Cdpf1	0.869	2.0238	2.1011	8.203	1.46648	0.628133	-0.670858	-2.88959	0.00385739	0.0519598	1	1	1
NM_001167694	Gpr19	0.8021	2.6267	2.3066	5.993	1.41812	0.632959	-0.659817	-2.88927	0.00386132	0.0519827	1	1	1
NM_025965	Ssr1	0.6684	1.8085	3.4485	8.2456	1.6513	0.694547	-0.525855	-2.88863	0.00386925	0.0520594	1	1	1
NM_010638	Klf9	1.5041	2.4114	3.677	16.0663	2.3687	1.04008	0.0567	-2.88784	0.00387902	0.0521608	1	1	1
NM_173371	H6pd	0.7019	1.421	2.3295	5.7379	1.57858	0.692456	-0.530207	-2.88777	0.00387981	0.0521413	1	1	1
NM_028227	Brap	1.0528	2.0238	2.0555	6.5453	1.5929	0.674933	-0.567184	-2.88755	0.0038825	0.0521473	1	1	1
NM_011949	Mapk1	1.0361	1.8085	3.7684	7.1405	1.37307	0.595705	-0.74733	-2.8875	0.00388312	0.0521256	1	1	1
NM_026384	Dgat2	1.2032	1.7655	2.1925	5.993	1.86646	0.865728	-0.208015	-2.88746	0.00388366	0.0521028	1	1	1
NM_001110253	Fyco1	0.9693	1.464	1.4388	6.5025	1.7036	0.764469	-0.38747	-2.88728	0.00388592	0.0521031	1	1	1
NM_023668	Ndel1	1.6712	2.7128	3.9739	9.4357	1.50185	0.750583	-0.413916	-2.88717	0.00388728	0.0520913	1	1	1
NM_026218	Fgfr1op2	1.2032	3.1434	4.9332	10.0733	1.33774	0.575805	-0.796348	-2.88683	0.00389148	0.0521176	1	1	1
NM_010046	Dgat1	1.3035	3.1003	7.5595	10.4558	1.58257	0.739948	-0.434504	-2.88635	0.0038974	0.0521669	1	1	1
NM_009266	Sephs2	0.8356	1.8085	1.69	4.8454	2.04379	0.889933	-0.168231	-2.88621	0.00389918	0.0521607	1	1	1
NM_175294	Nucks1	0.8356	1.2487	2.5351	7.9056	1.15205	0.578816	-0.788824	-2.88607	0.00390087	0.0521534	1	1	1
NM_001163847	Tbc1d24	1.1698	1.464	2.3295	6.1205	1.38488	0.697465	-0.519808	-2.88602	0.00390152	0.0521322	1	1	1
NM_028730	Pex26	0.9526	1.7655	1.7129	5.6104	1.95166	0.811827	-0.300756	-2.88517	0.00391199	0.0522422	1	1	1
NM_011816	G3bp2	1.2701	2.9712	7.6053	10.5833	1.76645	0.789137	-0.341652	-2.88417	0.00392443	0.0523783	1	1	1
NM_001030014	Mcat	0.869	1.1195	1.2104	5.0578	1.67475	0.733988	-0.446171	-2.88416	0.00392456	0.0523499	1	1	1
NM_134142	Tmem109	0.8523	2.1099	1.5758	3.4002	1.71537	0.655385	-0.609585	-2.88359	0.00393171	0.0523853	1	1	1
NM_001081290	Prrc2c	1.0027	1.421	1.9869	8.1606	1.96834	0.831849	-0.265606	-2.88351	0.00393265	0.0523678	1	1	1
NM_025547	Mterf3	1.0695	1.8085	3.3573	4.7178	1.51661	0.856152	-0.224062	-2.88318	0.0039368	0.0523931	1	1	1
NM_001286604	Fam118b	0.8356	1.464	3.1517	7.1405	1.46105	0.640479	-0.642777	-2.88297	0.00393946	0.0523987	1	1	1
NM_018794	Atp6ap1	1.0027	1.6793	1.7814	4.0377	1.92186	0.891916	-0.165021	-2.88266	0.00394329	0.0523897	1	1	1
NM_001159941	Kctd10	1.103	1.9808	4.111	6.3755	1.43819	0.663804	-0.591171	-2.88249	0.0039454	0.0523879	1	1	1
NM_027885	Smug1	0.5682	1.1195	2.1696	4.0803	1.6267	0.893193	-0.162957	-2.88167	0.00395571	0.052465	1	1	1
NM_007399	Adam10	1.4038	2.4975	2.9462	5.3554	1.19056	0.530695	-0.914046	-2.87975	0.00397992	0.052696	1	1	1
NM_001243712	Itch	0.869	1.2918	1.5073	4.4628	1.36521	0.518598	-0.947311	-2.87918	0.00398708	0.0527608	1	1	1
NM_025987	Ndufa6	1.3369	2.0238	2.5351	9.7757	1.68109	0.718399	-0.477142	-2.87908	0.00398834	0.0527476	1	1	1
NM_001013802	Macrod2	0.7353	1.9808	4.1795	7.1405	1.99033	0.776231	-0.365441	-2.87868	0.00399347	0.0527855	1	1	1
NM_001145880	Zfp790	1.103	1.0765	1.3018	3.7827	1.53658	0.646698	-0.628837	-2.87831	0.00399817	0.0528175	1	1	1
NM_053197	Sfxn3	0.869	2.5836	5.2072	8.5432	1.69861	0.797679	-0.32612	-2.87812	0.00400059	0.0528196	1	1	1
NM_017393	Clpp	0.869	1.8516	1.7814	6.2054	1.82082	0.747523	-0.41981	-2.8779	0.00400337	0.0528264	1	1	1
NM_029098	Lmbr1l	1.0027	1.8946	2.6721	7.9056	1.73294	0.811269	-0.301748	-2.87687	0.00401635	0.0529677	1	1	1
NM_175489	Osbpl8	1.4706	2.4114	2.8548	10.0307	1.62978	0.725994	-0.461971	-2.87629	0.00402386	0.0530366	1	1	1
NM_016898	Cd164	0.8356	1.2487	2.6721	6.3755	1.79996	0.772782	-0.371867	-2.87596	0.00402802	0.0530614	1	1	1
NM_153562	Rrnad1	1.1698	2.0238	2.1011	13.3886	1.70838	0.84415	-0.244429	-2.87581	0.00402995	0.0530568	1	1	1
NM_028343	Tmem135	1.103	1.421	2.8091	5.4829	1.47417	0.594155	-0.751088	-2.87543	0.00403479	0.0530605	1	1	1
NM_172711	Guf1	1.103	1.5501	3.951	6.6305	1.59387	0.637044	-0.650534	-2.87532	0.00403623	0.0530496	1	1	1
NM_025537	Tsfm	1.2701	1.3348	2.7406	7.3956	1.62016	0.717427	-0.479095	-2.87528	0.00403663	0.0530249	1	1	1
NM_025319	0610009B22Rik	1.0361	1.8516	3.4714	6.8855	1.35752	0.65978	-0.599943	-2.87524	0.00403727	0.0530033	1	1	1
NM_178728	Napepld	1.4038	2.6697	3.6999	10.8384	1.43496	0.622474	-0.683914	-2.87507	0.00403941	0.0530016	1	1	1
NM_019827	Gsk3b	1.7046	3.1434	5.5269	17.2562	1.52908	0.648709	-0.624357	-2.87482	0.0040426	0.0530136	1	1	1
NM_030731	Trim23	0.869	2.153	2.6036	6.4604	1.71564	0.979707	-0.0295782	-2.87475	0.0040435	0.0529956	1	1	1
NM_173444	Nbeal1	0.8021	1.5932	2.3295	6.8429	1.45787	0.593347	-0.753051	-2.87468	0.00404434	0.0529768	1	1	1
NM_011175	Lgmn	0.5682	1.3348	2.4437	3.9102	2.00104	0.861789	-0.214594	-2.87449	0.00404676	0.0529786	1	1	1
NM_029368	Tex30	0.7687	1.8085	6.372	11.2209	1.46689	0.561144	-0.833557	-2.87443	0.00404755	0.0529593	1	1	1
NR_027900	Snhg9	0.9971	2.153	1.8499	8.4157	1.51697	0.644115	-0.63461	-2.87431	0.00404916	0.0529506	1	1	1
NM_026570	Yeats4	1.0027	1.6793	2.1011	4.4628	1.32561	0.631651	-0.662802	-2.87419	0.00405065	0.0529403	1	1	1
NM_001111015	Syn2	1.0361	1.464	1.9184	9.1807	1.60188	0.742875	-0.42881	-2.87389	0.00405445	0.0529603	1	1	1
NR_027897	0610012G03Rik	1.3035	2.7128	4.1795	14.6211	1.57954	0.627848	-0.671513	-2.87377	0.00405609	0.052952	1	1	1
NM_011358	Srsf2	1.6043	3.2295	6.9887	15.6412	1.52422	0.675056	-0.56692	-2.87293	0.00406688	0.0530335	1	1	1
NM_027192	Ttl	0.8968	1.3133	2.0555	3.4427	1.29227	0.568724	-0.8142	-2.87285	0.00406792	0.0530173	1	1	1
NM_183034	Plekhm1	0.6016	1.7655	3.0147	4.7178	1.65247	0.899368	-0.153016	-2.87232	0.00407467	0.0530756	1	1	1
NM_153791	Flywch1	1.1698	2.2822	3.0147	4.9303	1.68303	0.72949	-0.45504	-2.87197	0.00407922	0.0531051	1	1	1
NM_145607	Ttc13	0.7019	1.5501	2.0555	6.3755	1.48406	0.749235	-0.41651	-2.87142	0.00408626	0.0531671	1	1	1
NM_054099	1110038F14Rik	1.3704	1.7655	2.3752	4.7178	1.59381	0.582285	-0.780203	-2.87092	0.0040928	0.0532224	1	1	1
NM_009085	Polr1c	0.9024	2.2822	2.0555	7.9056	1.84193	0.704557	-0.505212	-2.87085	0.00409376	0.0532051	1	1	1
NM_009833	Ccnt1	1.1698	1.6363	3.7684	12.751	1.50274	0.739205	-0.435953	-2.87056	0.00409747	0.0532237	1	1	1
NM_133818	AI597479	1.1364	1.8946	3.6999	9.8183	1.88361	0.748599	-0.417734	-2.87051	0.00409814	0.0532027	1	1	1
NM_001017429	Cox17	1.0361	1.7655	0.7993	5.1004	1.19348	0.615551	-0.700051	-2.87028	0.00410109	0.0532114	1	1	1
NM_178017	Hmgxb4	0.9024	1.1626	3.2202	3.5702	2.13317	0.983209	-0.0244297	-2.87028	0.00410111	0.0531819	1	1	1
NM_001165991	Arfrp1	1.2032	1.7655	2.5351	4.5903	1.67065	0.678269	-0.560071	-2.86986	0.00410649	0.0532222	1	1	1
NR_040721	Snhg5	0.8801	2.0669	1.69	4.8028	1.82963	0.759814	-0.396283	-2.86961	0.00410972	0.0532344	1	1	1
NM_080847	Asb15	1.1698	2.6697	2.8091	6.758	1.58738	0.677519	-0.561666	-2.86952	0.00411097	0.0532209	1	1	1
NM_001199296	Acly	1.4706	1.8516	1.6444	7.9056	1.787	0.767019	-0.382665	-2.86924	0.00411466	0.0532391	1	1	1
NM_001160345	Svip	0.7353	1.421	3.0374	3.9102	1.45852	0.845029	-0.242926	-2.86874	0.00412116	0.0532936	1	1	1
NM_008684	Neo1	1.3369	2.9281	3.7455	9.6905	1.50096	0.55991	-0.836733	-2.86847	0.00412465	0.0533092	1	1	1
NM_153387	Tubgcp4	1.103	1.2918	2.8777	5.6104	1.54731	0.694443	-0.526072	-2.8681	0.00412946	0.0533418	1	1	1
NM_001081236	2410131K14Rik	1.3035	1.464	1.9869	7.6506	1.43918	0.844117	-0.244486	-2.86688	0.00414546	0.053489	1	1	1
NM_177298	Pisd	0.9358	1.2487	2.3752	7.7355	1.47003	0.716125	-0.481716	-2.86665	0.00414845	0.053498	1	1	1
NR_132436	Gm17733	1.0361	1.421	1.9184	8.6707	1.60311	0.748371	-0.418174	-2.86647	0.00415074	0.0534979	1	1	1
NM_021895	Actn4	0.9693	1.2057	2.9233	5.4827	1.70711	0.798023	-0.325498	-2.86633	0.00415266	0.0534931	1	1	1
NM_001166552	Zbed6	1.0027	1.3779	1.9184	4.6324	2.12493	0.86227	-0.213789	-2.86588	0.00415846	0.0535086	1	1	1
NM_172857	Exd1	1.4038	2.2391	1.7129	6.8855	1.48958	0.688306	-0.538879	-2.86551	0.00416344	0.0535431	1	1	1
NM_013847	Gcat	0.7019	1.0765	1.3245	3.8253	1.84649	0.917941	-0.123527	-2.86522	0.0041672	0.0535619	1	1	1
NM_010049	Dhfr	0.869	1.8516	2.6036	5.1004	1.44327	0.599971	-0.737036	-2.86497	0.00417046	0.0535741	1	1	1
NM_008898	Por	1.3035	1.7655	2.7406	12.3685	1.77482	0.623781	-0.680889	-2.86454	0.0041761	0.053617	1	1	1
NM_001113424	Amn1	1.0695	2.2391	2.7406	3.4427	1.404	0.636989	-0.65066	-2.86425	0.00417997	0.0536372	1	1	1
NM_001002929	Nup85	1.1364	1.6793	1.3018	5.3554	1.1778	0.64238	-0.638501	-2.86419	0.00418071	0.0536172	1	1	1
NM_001293792	Ints10	0.635	2.153	1.6444	4.8454	1.28882	0.570921	-0.808638	-2.86285	0.00419849	0.0537563	1	1	1
NM_007635	Ccng2	0.9024	2.1961	3.8369	6.9705	1.46765	0.644078	-0.634692	-2.86225	0.00420648	0.0538291	1	1	1
NM_007566	Birc6	1.2701	3.0142	6.5318	7.2681	1.5362	0.730199	-0.453638	-2.86118	0.00422072	0.0539224	1	1	1
NM_024174	Mrps23	1.2701	1.464	3.4258	8.1606	1.76637	0.688639	-0.538181	-2.85983	0.00423864	0.0540624	1	1	1
NM_023324	Peli1	0.5682	2.2391	3.1288	9.2656	2.02561	0.701861	-0.510744	-2.85909	0.00424863	0.0541305	1	1	1
NM_024261	Armt1	1.9052	4.6075	8.062	10.5831	1.40414	0.553875	-0.852367	-2.85897	0.00425017	0.0541206	1	1	1
NM_001048148	Zgpat	1.2032	1.8085	2.4666	4.5903	1.68574	0.670164	-0.577413	-2.85854	0.00425598	0.0541649	1	1	1
NM_028492	Ccdc103	1.4706	2.1099	6.1665	14.8761	1.83278	0.928582	-0.106898	-2.85839	0.00425796	0.0541605	1	1	1
NM_010593	Jup	0.7687	1.8085	4.5221	4.9729	1.38775	0.688647	-0.538164	-2.85834	0.00425869	0.0541402	1	1	1
NM_001164292	Cuedc2	0.9693	2.0669	3.4714	7.6506	1.68762	0.855418	-0.225299	-2.85785	0.0042652	0.0541934	1	1	1
NR_033729	Fbxl12os	0.8021	2.3252	2.0555	4.8454	1.4719	0.560134	-0.836157	-2.85777	0.00426627	0.0541774	1	1	1
NM_207298	Cercam	0.5013	1.3348	0.8222	4.0803	1.35185	0.700337	-0.513878	-2.85752	0.0042697	0.0541915	1	1	1
NM_025486	Tmem208	1.1698	2.7128	1.9869	4.5477	2.01192	0.833193	-0.263277	-2.85752	0.00426971	0.0541621	1	1	1
NM_172470	Wdr35	0.635	1.3348	1.6215	5.3554	1.21564	0.61867	-0.692758	-2.8575	0.00426995	0.0541356	1	1	1
NM_030749	Sil1	1.2367	1.3348	1.7129	7.7781	1.66628	0.689983	-0.535368	-2.85703	0.00427625	0.054186	1	1	1
NM_001033445	Garem	0.869	3.0142	3.3344	16.9163	1.36628	0.616142	-0.698665	-2.85674	0.0042802	0.0542065	1	1	1
NM_172746	Hirip3	1.2701	2.5836	7.7195	8.7982	1.50886	0.707071	-0.500074	-2.85637	0.00428515	0.0542398	1	1	1
NM_001001881	2510009E07Rik	1.3035	1.8085	3.0147	4.7178	1.86342	0.727065	-0.459843	-2.8557	0.00429426	0.054296	1	1	1
NM_008389	Ipp	1.0361	1.5501	2.261	6.3755	1.43857	0.543701	-0.879114	-2.8553	0.00429959	0.054334	1	1	1
NM_020578	Ehd3	1.3146	2.2822	2.3066	11.0934	2.21174	0.843668	-0.245252	-2.85501	0.00430357	0.0543547	1	1	1
NM_001111017	Serac1	0.9358	2.4544	3.0147	9.5633	1.55277	0.662101	-0.594876	-2.85465	0.00430847	0.0543577	1	1	1
NM_026325	Tmem179b	0.9024	2.4544	3.1517	7.3956	1.51365	0.61345	-0.704982	-2.85422	0.00431427	0.0544014	1	1	1
NM_001100591	Rc3h2	1.7715	3.1434	3.4258	9.2656	1.46504	0.661087	-0.597088	-2.85293	0.00433185	0.0545934	1	1	1
NM_007700	Chuk	0.635	1.2057	2.6036	5.6104	1.41381	0.695878	-0.523095	-2.85276	0.00433419	0.0545935	1	1	1
NM_011975	Rpl27a	1.3369	2.7128	2.6721	8.7982	1.46114	0.749777	-0.415467	-2.85248	0.00433793	0.054611	1	1	1
NM_029834	Ppp1r12c	1.1364	2.4975	2.0555	5.4829	1.37788	0.688663	-0.53813	-2.85212	0.0043429	0.0546441	1	1	1
NM_198006	Coa5	1.738	2.1961	2.3295	6.1205	1.45463	0.871694	-0.198106	-2.85209	0.00434325	0.0546189	1	1	1
NM_173445	Rccd1	0.4345	1.3205	3.2202	12.3685	1.2133	0.61272	-0.7067	-2.85108	0.00435716	0.0547643	1	1	1
NM_031877	Wasf1	0.635	1.9808	3.2202	12.751	1.46964	0.60557	-0.723635	-2.8502	0.00436913	0.054826	1	1	1
NM_025343	Rmnd1	1.9052	4.5214	8.062	10.8381	1.42342	0.541979	-0.88369	-2.8494	0.00438022	0.0549355	1	1	1
NM_024210	2310033P09Rik	1.0361	1.2487	3.0147	8.5432	1.44105	0.577148	-0.792987	-2.84892	0.00438678	0.0549586	1	1	1
NM_026554	Ncbp2	1.3369	2.6697	4.0424	14.111	1.59455	0.635536	-0.653955	-2.84877	0.00438887	0.0549553	1	1	1
NM_028312	Ccdc12	1.3704	1.5071	1.4388	4.9729	1.78749	0.800275	-0.321433	-2.84835	0.00439462	0.0549977	1	1	1
NM_153057	Nomo1	1.3704	2.153	3.4714	8.0755	1.39323	0.517508	-0.950346	-2.8483	0.00439531	0.0549767	1	1	1
NM_001284523	Larp4	1.3871	1.9162	3.3344	6.8855	1.70878	0.818912	-0.28822	-2.84822	0.00439646	0.0549617	1	1	1
NM_144833	Zfp410	1.103	2.2822	1.9184	5.2279	1.36337	0.825082	-0.27739	-2.8481	0.00439814	0.0549532	1	1	1
NM_001109626	Cdk12	1.738	2.4975	7.1942	16.7462	1.80772	0.71384	-0.486328	-2.848	0.00439948	0.0549404	1	1	1
NM_028262	Setd3	1.3035	2.9712	5.8924	15.5563	1.69031	0.823392	-0.280348	-2.84783	0.00440188	0.054941	1	1	1
NM_175364	Lyrm2	0.5459	1.421	3.106	4.1652	1.46573	0.638666	-0.646867	-2.84768	0.00440397	0.0549376	1	1	1
NM_001080935	B230217C12Rik	1.0695	1.8946	2.2381	6.1628	1.51455	0.588976	-0.763719	-2.84764	0.00440445	0.0549142	1	1	1
NM_001190461	Hilpda	0.6684	1.3779	2.8548	3.9528	2.30748	0.825192	-0.277198	-2.8475	0.00440647	0.05491	1	1	1
NM_181392	Gtf2h5	1.0027	2.5836	2.8777	9.5633	1.54556	0.661364	-0.596484	-2.84723	0.00441012	0.0549261	1	1	1
NM_001145936	Zfp691	0.869	1.5501	1.6444	3.8253	1.32137	0.449854	-1.15247	-2.84686	0.00441524	0.0549604	1	1	1
NM_008655	Gadd45b	0.7687	2.0238	2.261	8.9257	1.9065	0.688462	-0.538552	-2.84668	0.00441783	0.0549632	1	1	1
NM_025808	Lztr1	1.0863	2.6841	4.2251	6.9705	1.53485	0.663052	-0.592806	-2.84625	0.00442368	0.0550067	1	1	1
NM_134054	Sptssa	1.103	1.7224	1.2333	7.1829	1.28237	0.635785	-0.653388	-2.84609	0.00442596	0.0550057	1	1	1
NM_178645	Blmh	1.0027	2.3252	4.1795	8.6707	1.77586	0.684174	-0.547564	-2.84599	0.00442729	0.0549929	1	1	1
NM_153117	9530068E07Rik	0.9693	2.1961	0.9592	3.3152	1.62431	0.729049	-0.455912	-2.84592	0.00442829	0.0549759	1	1	1
NM_153508	Clstn3	0.7019	2.2391	1.5986	7.6506	2.00672	0.710129	-0.493847	-2.84561	0.00443265	0.0550008	1	1	1
NM_016893	Fut8	0.7687	1.8946	2.3752	4.3353	1.36728	0.601797	-0.732651	-2.84481	0.00444386	0.0551105	1	1	1
NM_026242	Mrfap1	1.0528	2.1315	2.6949	9.0106	1.44206	0.563876	-0.82655	-2.8445	0.0044481	0.0551043	1	1	1
NM_027002	Polr2d	1.0027	1.7224	2.1925	4.4628	1.64584	0.67288	-0.571579	-2.84419	0.00445243	0.0551287	1	1	1
NM_025935	Tbc1d7	1.3704	1.9377	3.0603	9.6908	1.77914	0.844578	-0.243698	-2.84419	0.00445244	0.0550995	1	1	1
NM_015810	Polg2	1.0695	2.6267	1.9869	14.6637	1.5343	0.771012	-0.375175	-2.84414	0.00445313	0.0550788	1	1	1
NR_015538	Gm2518	0.7687	2.4975	3.1517	7.9056	1.51973	0.61884	-0.692361	-2.84293	0.0044701	0.0552301	1	1	1
NR_002321	Tug1	1.4372	2.1099	2.124	7.353	1.48163	0.65237	-0.616238	-2.84266	0.00447388	0.0552474	1	1	1
NM_001311165	Edem3	0.6684	1.6793	1.9869	5.7379	1.34319	0.692605	-0.529896	-2.84238	0.00447785	0.0552671	1	1	1
NM_152809	Csnk1g3	0.9358	1.3779	2.0326	6.758	1.42327	0.633595	-0.658368	-2.84226	0.00447945	0.0552577	1	1	1
NM_018771	Gipc1	0.869	1.3779	3.5628	7.6506	1.64921	0.591738	-0.756969	-2.84222	0.0044801	0.0552364	1	1	1
NR_045614	4930413G21Rik	0.7687	2.3252	2.9462	5.6104	2.08415	0.929552	-0.105393	-2.8422	0.00448029	0.0552095	1	1	1
NM_172569	Unk	0.9358	2.1961	3.0832	11.7309	1.40444	0.636182	-0.65249	-2.84189	0.00448472	0.0552348	1	1	1
NM_009231	Sos1	0.7687	1.6363	1.4844	6.758	1.57413	0.620662	-0.68812	-2.84188	0.00448485	0.0552073	1	1	1
NM_001018042	Sp3	0.9693	3.1434	3.6999	6.5453	1.5469	0.713111	-0.487801	-2.8416	0.00448884	0.0552271	1	1	1
NM_011500	Strn	1.0695	1.8946	3.38	11.5606	1.70237	0.76783	-0.381141	-2.84155	0.00448948	0.055206	1	1	1
NM_033370	Copb1	0.9024	2.0884	2.124	6.758	1.72572	0.674416	-0.568289	-2.84122	0.0044941	0.0552336	1	1	1
NM_146032	Srp68	1.2701	2.0238	2.7406	9.6056	1.59489	0.73644	-0.441359	-2.84101	0.00449706	0.0552408	1	1	1
NM_001039089	Sel1l	0.8021	1.6363	2.3066	4.5903	2.14931	0.83857	-0.253996	-2.84089	0.00449875	0.0552324	1	1	1
NM_133857	Usp53	1.738	2.3252	6.0979	11.3484	1.86767	0.843591	-0.245384	-2.84049	0.00450445	0.0552732	1	1	1
NM_001146023	Fam98c	0.8356	1.2057	1.5758	5.6104	1.42897	0.734885	-0.44441	-2.83935	0.00452055	0.0554124	1	1	1
NM_025673	Golph3	0.9693	1.3348	2.3752	8.7982	1.67393	0.627624	-0.672027	-2.83893	0.00452655	0.0554568	1	1	1
NM_001029982	Sec23ip	1.1698	1.2487	3.7684	10.4558	1.67958	0.693968	-0.527059	-2.83871	0.00452964	0.0554655	1	1	1
NM_024171	Sec61b	0.7353	2.0812	2.4437	9.0106	1.68012	0.693692	-0.527632	-2.83859	0.00453132	0.0554568	1	1	1
NM_172677	Ythdf3	1.2032	1.7655	2.9233	7.3956	1.65781	0.767515	-0.381733	-2.83831	0.00453527	0.0554761	1	1	1
NM_178069	Lsg1	0.7019	1.5932	3.9054	8.1606	1.44292	0.66664	-0.585021	-2.83828	0.00453579	0.0554534	1	1	1
NM_010243	Fut9	1.3369	2.7559	2.124	5.4403	1.66706	0.898817	-0.153901	-2.83733	0.00454924	0.0555595	1	1	1
NM_009952	Creb1	1.0027	1.7655	3.5399	5.8654	1.76398	0.727614	-0.458755	-2.83725	0.00455046	0.0555452	1	1	1
NM_013481	Bop1	1.1698	2.1961	3.1517	7.1405	1.65241	0.903015	-0.147178	-2.83659	0.00455986	0.0556308	1	1	1
NM_016884	Hnrnpc	1.1197	2.2391	3.6541	4.5903	1.64759	0.767275	-0.382184	-2.83655	0.00456032	0.0556073	1	1	1
NM_054093	Ube3b	1.2032	2.2391	4.111	6.8855	1.44372	0.67704	-0.562688	-2.83635	0.00456324	0.0556137	1	1	1
NM_133744	Ccdc71	0.7353	1.7655	3.0602	4.0803	1.4537	0.927901	-0.107957	-2.83632	0.00456372	0.0555905	1	1	1
NM_028032	Ppp2r2a	0.5682	1.0765	1.5073	3.4427	2.17969	0.890502	-0.167309	-2.83609	0.00456692	0.0556004	1	1	1
NM_001024910	Sept10	0.7019	2.4114	3.6313	4.0803	1.55472	0.768663	-0.379578	-2.83534	0.00457766	0.0556729	1	1	1
NM_146067	Cpped1	1.0361	2.1961	3.2888	9.3932	2.25646	1.00686	0.00986208	-2.83484	0.00458489	0.0557027	1	1	1
NM_010811	Ndst2	1.0695	2.0669	3.2202	4.3353	1.44678	0.703968	-0.506419	-2.83482	0.00458511	0.0556763	1	1	1
NM_011655	Tubb5	0.5347	3.1003	2.1925	8.0331	1.96082	0.689244	-0.536914	-2.83456	0.00458886	0.0556928	1	1	1
NM_134089	Scrib	1.1364	2.3683	4.1795	17.7663	1.63323	0.66937	-0.579124	-2.83352	0.0046038	0.0558451	1	1	1
NM_001164636	Endov	0.7687	2.9712	4.2936	9.0532	1.52644	0.785446	-0.348416	-2.83306	0.00461052	0.0558975	1	1	1
NM_001024622	Pcnp	0.7019	1.5501	2.0555	6.1205	1.47231	0.63825	-0.647806	-2.83306	0.00461053	0.0558685	1	1	1
NM_001162908	Sesn1	1.0361	1.5932	1.3703	4.8454	1.55084	0.735049	-0.444089	-2.83301	0.00461123	0.0558479	1	1	1
NM_133678	Sac3d1	1.2701	2.4042	1.7814	6.8855	1.73303	0.785498	-0.348321	-2.83264	0.00461651	0.0558828	1	1	1
NM_172265	Eif2b5	0.8356	1.8516	1.8955	6.8848	1.69938	0.66575	-0.586947	-2.83237	0.00462043	0.0559012	1	1	1
NM_001110159	Nxt1	0.8021	1.8085	2.1011	6.3755	1.59868	0.845954	-0.241349	-2.83149	0.00463312	0.0560257	1	1	1
NM_001277266	Adam17	1.3369	2.885	3.1517	5.8654	1.78568	0.722357	-0.469215	-2.83136	0.00463506	0.05602	1	1	1
NM_001110791	Sf1	1.0027	2.7989	4.1566	12.751	1.69375	0.800021	-0.32189	-2.83113	0.00463843	0.0560316	1	1	1
NM_007458	Ap2a1	1.0361	1.6793	2.7177	7.7355	1.63253	0.782919	-0.353065	-2.83094	0.00464111	0.056035	1	1	1
NM_015787	Hist1h1e	1.0305	2.6984	4.8874	7.3956	1.95988	0.82205	-0.282702	-2.83072	0.00464435	0.056045	1	1	1
NM_146091	Atl3	1.1475	2.6913	3.2202	8.5432	1.84312	0.790544	-0.339082	-2.83065	0.00464537	0.0560283	1	1	1
NM_030244	Ier5l	1.103	1.1626	1.3018	4.8028	2.17556	0.923611	-0.114642	-2.8302	0.00465182	0.0560771	1	1	1
NM_001305231	Fam134a	0.7687	2.5406	2.6036	4.5903	1.64919	0.727169	-0.459637	-2.8298	0.00465765	0.0560893	1	1	1
NM_019951	Sec11a	1.1364	2.0238	3.1974	4.6327	1.6675	0.957043	-0.0633439	-2.82922	0.00466621	0.0561633	1	1	1
NM_028794	Nudt9	1.738	3.1865	2.1467	7.5226	1.53375	0.780114	-0.358243	-2.82901	0.00466919	0.0561701	1	1	1
NM_144843	Mtmr6	0.7687	2.3252	2.7406	9.2656	1.86784	1.04641	0.0654498	-2.82852	0.00467638	0.0562276	1	1	1
NM_028190	Luc7l	1.855	3.7032	5.1387	12.6235	1.51736	0.682211	-0.55171	-2.82794	0.0046848	0.0562997	1	1	1
NM_028023	Cdca4	1.9386	2.6697	3.1517	13.5156	1.82168	0.758302	-0.399155	-2.82788	0.00468575	0.0562821	1	1	1
NM_173038	Tbcel	0.7687	1.7655	1.4388	7.7781	1.59069	0.840333	-0.250968	-2.82755	0.00469054	0.0563107	1	1	1
NM_001039723	Tmem120b	1.1698	1.421	2.4666	4.3353	1.86355	0.773423	-0.370671	-2.82725	0.00469495	0.0563056	1	1	1
NM_001080929	Cdr2l	0.8021	1.5501	4.111	5.6104	1.56371	0.691599	-0.531993	-2.82659	0.0047046	0.0563633	1	1	1
NM_177239	Mysm1	0.7687	1.9377	3.7684	5.8654	1.35736	0.611862	-0.708723	-2.82648	0.00470634	0.056355	1	1	1
NM_173765	Aasdh	1.2367	2.0238	3.8369	8.2881	1.94247	0.80122	-0.31973	-2.82629	0.00470902	0.0563582	1	1	1
NM_026029	Glod4	0.8021	2.2391	3.0147	11.2209	1.78817	0.7267	-0.460567	-2.82619	0.00471058	0.0563479	1	1	1
NM_177687	Crebl2	1.2701	3.4879	6.372	13.2611	1.31113	0.725789	-0.462377	-2.82585	0.00471547	0.0563774	1	1	1
NR_040335	D330050G23Rik	0.8021	1.7655	2.124	5.8654	1.20699	0.407235	-1.29607	-2.82535	0.00472295	0.0564379	1	1	1
NM_023191	Wdr61	0.9358	2.4114	3.3115	9.6908	1.58462	0.685301	-0.545191	-2.82521	0.0047249	0.0564323	1	1	1
NR_132425	Gm12348	0.5347	1.5071	3.2888	5.1004	1.38262	0.690239	-0.534833	-2.82512	0.00472636	0.0564207	1	1	1
NM_001293685	Vti1a	0.635	1.7224	1.9869	5.3554	1.68434	0.74214	-0.430237	-2.82496	0.00472858	0.0564184	1	1	1
NM_001167910	Mbtps1	1.2032	2.153	3.1517	12.751	1.80144	0.742308	-0.429909	-2.82489	0.0047297	0.0563739	1	1	1
NM_033324	Dgcr8	1.3369	1.7224	2.124	9.9032	1.74779	0.653939	-0.612772	-2.82466	0.00473306	0.0563851	1	1	1
NM_009592	Abcb7	0.8356	1.6363	0.8907	3.4427	2.6103	1.04087	0.0577835	-2.82427	0.00473891	0.056426	1	1	1
NM_025471	Smim8	1.2367	2.4114	3.677	7.2681	1.20624	0.567992	-0.816059	-2.8242	0.00473989	0.0564088	1	1	1
NM_026669	Tmbim6	0.9358	1.3779	2.398	5.3554	1.79339	0.757759	-0.400189	-2.82393	0.00474382	0.0564267	1	1	1
NM_011026	P2rx4	0.7353	1.2487	3.7684	3.8253	1.32112	0.557645	-0.842581	-2.82382	0.00474547	0.0564175	1	1	1
NM_020050	Tmem9b	0.9358	1.8085	3.0147	6.3329	1.31432	0.692146	-0.530851	-2.82356	0.00474931	0.0564344	1	1	1
NM_020027	Prrc2a	0.9024	2.3683	3.2202	9.6908	1.27502	0.511512	-0.967161	-2.8235	0.00475031	0.0564175	1	1	1
NM_028792	Josd1	0.9358	1.9377	5.3443	6.5879	1.3601	0.552496	-0.855965	-2.82309	0.00475633	0.0564602	1	1	1
NM_001145826	Specc1l	1.3146	2.0238	4.7047	9.5633	1.69836	0.774745	-0.368206	-2.82284	0.00476006	0.0564757	1	1	1
NM_018745	Azin1	1.3369	2.3683	1.7814	11.4759	1.93074	0.859522	-0.218394	-2.82253	0.00476468	0.056473	1	1	1
NR_045503	4931440J10Rik	1.1698	2.4975	3.6999	10.2431	1.63858	0.747573	-0.419715	-2.82231	0.00476798	0.0564833	1	1	1
NM_001291348	Anapc15	0.9693	2.0669	4.0651	11.0508	1.55565	0.828089	-0.272143	-2.82189	0.00477412	0.0564986	1	1	1
NM_026552	Arpc4	1.103	2.153	1.827	7.2681	2.19688	0.868535	-0.203344	-2.8209	0.00478898	0.0566457	1	1	1
NM_025301	Mrpl17	1.0361	2.3252	3.4943	7.1405	1.4331	0.768609	-0.379678	-2.82078	0.00479071	0.0566374	1	1	1
NM_010496	Id2	1.2534	2.1099	3.0832	5.4829	1.61878	0.692271	-0.530591	-2.82071	0.00479175	0.0566209	1	1	1
NM_133917	Mlxip	1.3369	1.2057	2.4663	8.5855	1.60816	0.81987	-0.286532	-2.82044	0.00479581	0.0566401	1	1	1
NM_008131	Glul	1.6043	2.0669	3.2888	11.4328	1.83968	0.764836	-0.386779	-2.82011	0.00480069	0.0566691	1	1	1
NR_037961	1600020E01Rik	1.1698	2.4114	2.0555	7.3956	1.88255	0.816836	-0.291882	-2.82	0.00480241	0.0566606	1	1	1
NM_010829	Msh3	0.869	1.8516	2.6036	4.9729	1.46202	0.606433	-0.721579	-2.81972	0.00480659	0.0566525	1	1	1
NM_175482	Usp28	0.8021	2.0238	3.8369	8.5432	1.35095	0.650389	-0.620625	-2.81941	0.00481113	0.0566487	1	1	1
NM_001122738	Kansl1l	0.9024	2.3252	3.7455	8.6281	1.28785	0.53147	-0.911939	-2.81858	0.0048236	0.0567669	1	1	1
NM_001164818	Aar2	0.8021	1.8516	3.0147	4.3353	1.81449	0.861872	-0.214455	-2.81844	0.00482574	0.0567634	1	1	1
NM_178892	Tiparp	0.7687	1.6363	3.2888	9.1807	1.70755	0.676628	-0.563564	-2.81817	0.00482988	0.0567834	1	1	1
NR_045852	Gm14634	1.103	1.5071	1.1647	8.203	1.59273	0.722867	-0.468197	-2.81791	0.00483369	0.0567995	1	1	1
NM_029862	Cacfd1	0.8356	1.3348	1.8499	4.4628	1.71001	0.785479	-0.348356	-2.8177	0.00483684	0.0568078	1	1	1
NM_028986	Gzf1	0.8021	1.3348	1.4388	7.1405	1.93146	0.690351	-0.534597	-2.81714	0.00484528	0.0568783	1	1	1
NM_009211	Smarcc1	0.8356	1.421	3.1517	8.1606	1.76932	0.707588	-0.499018	-2.81709	0.00484614	0.0568597	1	1	1
NM_019769	Chp1	1.3369	2.153	1.9869	6.6305	1.47824	0.69494	-0.525039	-2.8169	0.00484901	0.0568648	1	1	1
NM_175136	Rnf122	0.6684	1.8085	2.1925	6.0779	1.29182	0.704061	-0.506227	-2.8159	0.00486412	0.0569846	1	1	1
NM_028140	Mfsd8	0.6852	2.3468	1.7814	10.0307	1.79969	0.785835	-0.347702	-2.81524	0.00487405	0.0570722	1	1	1
NM_178923	Scaf4	1.2701	2.5406	2.1696	9.6908	1.70473	0.782735	-0.353403	-2.81524	0.00487414	0.0570446	1	1	1
NM_177663	Isg20l2	1.1364	1.8516	2.1467	13.1336	1.68308	0.839897	-0.251716	-2.81521	0.00487452	0.0570204	1	1	1
NM_178600	Vkorc1	0.635	1.7152	1.3474	6.1205	2.04402	0.836442	-0.257663	-2.81491	0.0048791	0.0570453	1	1	1
NM_011809	Ets2	0.6016	1.8516	3.0147	3.0602	1.27722	0.691633	-0.531921	-2.81478	0.00488107	0.0570397	1	1	1
NM_001029993	Zc3h18	1.1364	1.7009	3.1517	16.3213	1.69883	0.821239	-0.284125	-2.81451	0.00488518	0.0570591	1	1	1
NM_001122893	Fyn	0.869	1.5932	3.4258	8.2881	1.4448	0.610947	-0.710882	-2.81405	0.00489211	0.0571114	1	1	1
NM_145409	Chtf18	0.6684	1.5071	1.2333	3.4427	1.57147	0.86148	-0.21511	-2.81383	0.00489551	0.0571224	1	1	1
NM_023824	Paqr4	0.9693	1.421	2.9233	8.0331	1.54464	0.574055	-0.800739	-2.8136	0.00489903	0.0571348	1	1	1
NM_145970	Cc2d1a	0.7353	1.9808	1.2333	3.3152	1.64117	0.933746	-0.0988972	-2.81324	0.00490452	0.0571417	1	1	1
NM_172571	Fbf1	0.869	1.6363	3.4943	7.3956	1.54429	0.687019	-0.541578	-2.81313	0.0049062	0.0571327	1	1	1
NM_001285991	Tbc1d5	1.4038	1.421	4.1566	5.9078	1.94625	0.857242	-0.222226	-2.81295	0.00490886	0.0571351	1	1	1
NM_008943	Psen1	0.869	2.0238	4.0424	7.3956	1.5078	0.591943	-0.75647	-2.81283	0.00491071	0.0571281	1	1	1
NM_027276	Cdc16	0.635	1.1195	1.2333	4.5903	1.16294	0.455805	-1.13351	-2.81236	0.00491794	0.0571836	1	1	1
NM_172695	Plaa	0.8356	1.6793	2.4666	6.8855	2.46846	1.10729	0.147038	-2.81193	0.00492459	0.0572323	1	1	1
NM_001033259	Mcu	1.2367	1.421	2.124	6.6726	1.57066	0.799947	-0.322025	-2.81186	0.00492558	0.0572154	1	1	1
NM_001102455	Aplp2	0.7019	2.2391	3.9054	3.57	1.38596	0.629007	-0.668853	-2.81181	0.00492629	0.057195	1	1	1
NM_001015507	Vprbp	1.1698	2.1961	3.814	11.8159	1.49501	0.772416	-0.37255	-2.81132	0.00493387	0.0572545	1	1	1
NM_011506	Sucla2	1.0695	1.6793	1.553	3.5702	1.67734	0.708191	-0.497789	-2.81103	0.00493829	0.0572773	1	1	1
NM_008465	Kpna1	0.9693	1.6793	1.3703	6.6305	1.59566	0.545398	-0.87462	-2.81079	0.00494207	0.0572926	1	1	1
NM_009125	Atxn2	0.6016	1.421	2.6036	7.7781	1.38145	0.645852	-0.630724	-2.8107	0.00494346	0.0572801	1	1	1
NM_024459	Ppp3r1	0.9693	2.4114	3.9739	11.6034	2.15689	0.945513	-0.080831	-2.81069	0.0049436	0.0572534	1	1	1
NM_011694	Vdac1	1.1364	2.7128	2.5351	7.9905	1.46481	0.660789	-0.597738	-2.81061	0.00494471	0.0572377	1	1	1
NM_175115	Ikzf5	1.1364	1.6363	2.8548	8.713	1.66145	0.89397	-0.161701	-2.81036	0.00494863	0.0572546	1	1	1
NM_007838	Ddost	1.4372	2.1961	2.8548	8.2456	1.8053	0.855093	-0.225847	-2.81006	0.00495328	0.0572516	1	1	1
NM_001080932	Foxk2	0.6684	1.1626	1.9641	3.3152	1.61953	0.720964	-0.472001	-2.81005	0.00495332	0.0572236	1	1	1
NM_025275	Amz2	1.0695	1.9377	2.6036	9.0106	2.16047	0.974387	-0.0374329	-2.80989	0.00495587	0.0572246	1	1	1
NM_001039368	Polr2k	0.8021	1.3348	0.8907	5.4829	1.80235	0.700892	-0.512737	-2.80947	0.00496231	0.0572707	1	1	1
NM_019780	Vps29	1.2367	2.2391	5.4128	10.5833	1.71496	0.747459	-0.419933	-2.80884	0.00497204	0.0573546	1	1	1
NM_172536	Zfp609	0.869	1.2918	1.2333	10.9659	1.61848	0.812	-0.300448	-2.80851	0.00497711	0.0573846	1	1	1
NM_029780	Raf1	1.3704	3.1434	2.4437	13.6859	1.60704	0.739077	-0.436203	-2.80848	0.0049776	0.0573618	1	1	1
NM_008753	Oaz1	0.5515	1.3994	3.4943	3.8253	1.60949	0.772834	-0.37177	-2.80845	0.00497807	0.0573389	1	1	1
NR_027656	Oaz1-ps	0.5515	1.3994	3.4943	3.8253	1.60949	0.772834	-0.37177	-2.80845	0.00497807	0.0573105	1	1	1
NM_026102	Daam1	0.869	2.6267	1.7814	10.7108	1.6513	0.738743	-0.436856	-2.80791	0.0049864	0.0573497	1	1	1
NM_001102650	Nt5c3b	1.4372	1.5071	1.6444	5.7379	1.31349	0.668832	-0.580285	-2.80715	0.00499827	0.0574295	1	1	1
NM_010748	Lyst	0.8021	1.5932	1.9184	6.8855	1.44877	0.606987	-0.720264	-2.80705	0.00499971	0.0574177	1	1	1
NM_025321	Sdhc	1.5041	1.5932	1.9184	4.5903	1.55077	0.678151	-0.560322	-2.80704	0.00499989	0.0573915	1	1	1
NM_001163743	Nlrx1	0.869	1.2487	3.6313	5.6104	1.75536	1.04046	0.0572252	-2.80699	0.00500061	0.0573715	1	1	1
NM_175331	Nt5dc3	1.2367	2.6267	3.7684	7.013	1.61052	0.715402	-0.483175	-2.8069	0.0050021	0.0573603	1	1	1
NM_001013025	Tgfbrap1	1.103	1.8516	3.8369	9.8183	1.89554	0.754096	-0.407179	-2.80676	0.00500425	0.0573568	1	1	1
NM_001290990	Lmtk3	0.635	1.6793	1.553	6.8855	1.93752	0.792921	-0.334752	-2.8066	0.00500672	0.0573569	1	1	1
NM_001168506	Zfp574	1.0695	2.3683	2.6036	6.8855	2.06365	0.960528	-0.0581008	-2.80627	0.00501184	0.0573591	1	1	1
NM_023799	Mgea5	0.7687	2.4975	4.6588	9.1381	1.83323	0.844676	-0.24353	-2.80525	0.00502772	0.0574843	1	1	1
NM_153152	2410015M20Rik	1.103	2.2391	2.7406	12.6235	1.82839	0.825983	-0.275817	-2.80477	0.0050353	0.0574863	1	1	1
NM_025938	Rpp14	0.6684	1.421	4.4307	6.3329	1.42004	0.698269	-0.518145	-2.80476	0.00503534	0.0574586	1	1	1
NM_011237	Rad9a	1.1698	1.2487	1.1647	7.5231	1.64236	0.824816	-0.277856	-2.80468	0.00503663	0.0574452	1	1	1
NM_026114	Eif2s1	1.7826	2.2535	4.1795	11.4333	1.54451	0.756086	-0.403377	-2.80449	0.00503969	0.057452	1	1	1
NM_013477	Atp6v0d1	0.9693	2.4975	2.0555	7.3956	1.72516	0.708596	-0.496966	-2.80416	0.00504485	0.0574826	1	1	1
NR_002864	Peg13	1.0361	1.2918	1.9184	4.3353	1.40404	0.62438	-0.679503	-2.80415	0.00504488	0.0574549	1	1	1
NM_029673	Immt	1.0027	2.1099	3.0832	7.6506	1.46861	0.796172	-0.328848	-2.80409	0.00504585	0.0574378	1	1	1
NM_025571	Pam16	1.2199	1.2918	1.5757	6.758	1.63762	0.789367	-0.341232	-2.80366	0.00505256	0.0574861	1	1	1
NM_025327	Krtcap2	1.0027	1.8516	2.1925	7.6506	1.76289	0.890616	-0.167124	-2.80364	0.00505297	0.0574627	1	1	1
NM_173870	Mgat4a	0.7353	1.8516	2.0555	4.3353	1.39306	0.599811	-0.73742	-2.80361	0.00505346	0.0574402	1	1	1
NM_023913	Ern1	1.103	1.2918	2.8777	6.8429	1.51953	0.734388	-0.445386	-2.80316	0.0050604	0.057491	1	1	1
NM_019998	Alg2	0.7019	1.7367	2.4437	9.5207	1.67429	0.692865	-0.529355	-2.80297	0.00506344	0.0574695	1	1	1
NM_001136066	Hmox2	0.9135	1.3779	1.3018	4.7178	1.77486	0.675671	-0.565607	-2.80253	0.00507037	0.0575202	1	1	1
NM_001146048	Lrrc1	1.5375	1.5932	1.0277	6.3755	1.60819	0.699471	-0.515664	-2.80197	0.00507911	0.0575913	1	1	1
NM_015816	Lsm4	1.7491	2.1673	4.2936	11.3484	1.821	0.856177	-0.22402	-2.80108	0.00509326	0.0577236	1	1	1
NM_198651	4430402I18Rik	0.8356	1.3348	1.0277	3.1025	2.10714	0.93848	-0.0916022	-2.79998	0.00511064	0.0578642	1	1	1
NM_029408	Iqcd	0.7353	1.5932	1.7814	6.248	1.78571	0.738719	-0.436902	-2.79996	0.00511084	0.0578384	1	1	1
NM_028194	Fryl	0.8021	1.2918	2.0555	4.8454	2.0305	0.932707	-0.100504	-2.79941	0.00511966	0.0579101	1	1	1
NM_021422	Dnaja4	0.6016	1.7655	3.2888	7.0128	1.38032	0.722022	-0.469885	-2.79887	0.00512811	0.0579776	1	1	1
NM_175528	E330009J07Rik	0.869	1.464	2.9462	4.7178	1.57459	0.742652	-0.429241	-2.7987	0.00513085	0.0579803	1	1	1
NM_018872	Tmem131	0.9693	1.6793	3.0147	5.4403	1.75723	0.825991	-0.275802	-2.79868	0.00513117	0.0579558	1	1	1
NM_008064	Gaa	0.7019	1.1626	2.0326	4.6327	2.00083	1.23045	0.299191	-2.79859	0.0051327	0.057945	1	1	1
NM_177323	Rint1	1.0863	2.5118	4.2251	5.993	1.35754	0.644314	-0.634164	-2.79779	0.00514536	0.0580598	1	1	1
NM_013635	Sypl	0.7353	1.6363	2.8091	8.0331	1.25675	0.711592	-0.490878	-2.7977	0.00514678	0.0580477	1	1	1
NM_011894	Sh3bp5	1.103	1.8946	3.1517	5.8654	1.3815	0.725026	-0.463896	-2.79736	0.00515214	0.05808	1	1	1
NM_001081151	Gan	0.869	2.1961	1.7814	9.4357	2.00127	0.879992	-0.184437	-2.79725	0.00515401	0.058073	1	1	1
NM_001159905	Zfand2b	1.1364	1.2487	2.8777	4.9303	1.4431	0.518299	-0.948144	-2.79719	0.00515489	0.0580548	1	1	1
NM_001310646	Tsc22d1	0.869	2.2822	2.8319	9.3082	1.43305	0.696593	-0.521612	-2.79677	0.0051617	0.0581034	1	1	1
NM_146217	Aars	0.635	1.5071	2.0555	6.6305	1.62231	1.07872	0.109317	-2.79639	0.00516762	0.058142	1	1	1
NM_001033389	Fubp3	1.2367	1.8516	3.38	8.6281	1.55835	0.787824	-0.344055	-2.79566	0.00517941	0.0582465	1	1	1
NM_001285797	Zfp27	0.518	1.2918	1.2333	4.5903	1.81123	0.726398	-0.461168	-2.79554	0.00518131	0.0582397	1	1	1
NM_018853	Rplp1	1.0361	2.5046	2.3295	3.2726	1.56397	0.677684	-0.561316	-2.7954	0.00518348	0.058236	1	1	1
NR_044986	4933406C10Rik	0.6016	1.3348	2.261	6.503	1.24979	0.718026	-0.477893	-2.79524	0.00518608	0.0582372	1	1	1
NM_016792	Txnl1	1.0695	2.7128	4.0881	16.5763	1.52067	0.733891	-0.446363	-2.79488	0.00519185	0.0582738	1	1	1
NM_019747	Zfp113	1.2812	1.3779	2.3295	7.1405	1.19926	0.557072	-0.844063	-2.79429	0.00520138	0.0583527	1	1	1
NM_030087	Ndufv3	0.8356	1.5071	1.5758	3.6978	2.33071	0.987669	-0.0179007	-2.79416	0.00520352	0.0583485	1	1	1
NM_009044	Rel	0.401	2.0238	2.8775	5.8654	1.68297	0.76616	-0.384282	-2.79408	0.00520475	0.0583343	1	1	1
NM_198026	Iqcc	0.6629	2.3683	3.6313	11.9434	1.48339	0.708902	-0.496343	-2.794	0.00520604	0.0583207	1	1	1
NM_001081043	Ptpn23	1.3704	1.5932	4.7276	15.1737	1.42629	0.669431	-0.578993	-2.79399	0.00520625	0.058295	1	1	1
NM_025899	Uqcrc2	1.3704	2.3252	3.2888	5.6104	1.46458	0.674007	-0.569163	-2.7927	0.00522697	0.0584708	1	1	1
NM_001080385	Clta	0.9024	2.153	2.0555	4.6753	1.52682	0.574114	-0.800591	-2.7927	0.00522705	0.0584436	1	1	1
NM_019734	Asah1	1.1364	1.6363	2.398	3.3152	1.36879	0.724534	-0.464875	-2.79145	0.00524722	0.0586128	1	1	1
NM_001033634	Zyg11b	1.103	1.8946	1.5758	6.248	1.63483	0.736775	-0.440704	-2.79144	0.00524743	0.0585871	1	1	1
NM_024240	Gins4	0.9693	1.2487	1.8499	10.7108	1.63207	0.726257	-0.461448	-2.7907	0.00525942	0.0586647	1	1	1
NM_010256	Gart	1.2367	2.2822	5.5269	6.503	1.72275	0.677506	-0.561694	-2.79069	0.00525951	0.0586376	1	1	1
NM_153160	Zcchc17	0.7353	1.8946	2.5349	5.7377	1.50015	0.675483	-0.566009	-2.7901	0.00526918	0.0586612	1	1	1
NM_008765	Orc2	0.8021	1.6363	1.7129	5.1004	1.64915	0.591942	-0.756472	-2.79009	0.00526936	0.0586352	1	1	1
NM_133913	Chpf2	1.0695	1.3779	1.4388	4.4628	1.65068	0.746167	-0.42243	-2.7896	0.00527728	0.0586952	1	1	1
NM_028169	Fam71e1	0.6684	1.8516	1.6444	5.993	1.41268	0.728866	-0.456275	-2.78867	0.00529246	0.058836	1	1	1
NM_009628	Adnp	1.0695	2.7128	2.9462	15.0885	1.68566	0.719813	-0.474306	-2.78842	0.00529651	0.058853	1	1	1
NM_001195338	Bbip1	1.1364	1.9808	1.5073	9.5633	1.98025	0.90572	-0.142863	-2.78841	0.00529672	0.0588272	1	1	1
NM_001033164	2510002D24Rik	0.7019	1.3779	0.8222	3.3576	1.23715	0.71313	-0.487763	-2.78825	0.00529932	0.058828	1	1	1
NM_172150	Ift52	0.7353	1.3779	3.0147	8.2881	1.39309	0.772606	-0.372195	-2.78817	0.00530063	0.0588146	1	1	1
NM_028101	Jmjd8	1.5375	2.2822	2.1925	6.6305	2.1331	0.865882	-0.207758	-2.78774	0.00530774	0.0588654	1	1	1
NM_133872	Kdm1a	1.103	2.885	1.9184	9.3932	2.14321	0.948577	-0.0761638	-2.7876	0.00530993	0.0588616	1	1	1
NM_026077	3110040N11Rik	1.4038	1.6793	4.2251	7.2681	2.1162	0.860941	-0.216014	-2.78725	0.00531569	0.0588975	1	1	1
NM_026767	Dpm3	0.869	1.2487	1.6444	4.3774	1.69606	0.703872	-0.506616	-2.78577	0.00534015	0.0591122	1	1	1
NM_145478	Pim3	0.6016	2.5836	2.6721	16.4488	1.60565	0.656957	-0.60613	-2.78539	0.00534632	0.0591523	1	1	1
NM_138656	Mvd	0.6684	1.464	2.3752	10.0733	1.8061	0.686598	-0.542462	-2.78495	0.00535359	0.0592047	1	1	1
NM_001038624	Ric3	1.2701	1.9808	1.7585	4.6753	1.57393	0.688495	-0.538482	-2.78477	0.0053566	0.0592098	1	1	1
NM_001113470	Ctdsp2	1.1364	2.4544	4.4535	7.608	1.69621	0.750804	-0.413491	-2.78447	0.00536148	0.0592076	1	1	1
NM_027985	Mad2l2	0.5347	1.3779	1.2333	4.5903	1.55362	0.730175	-0.453685	-2.78395	0.00537015	0.0592472	1	1	1
NM_145853	Tpcn1	0.6684	1.8516	1.6444	6.248	1.79661	0.754378	-0.40664	-2.78367	0.00537483	0.0592707	1	1	1
NM_027901	Gtf3c2	1.6712	3.4448	5.915	11.7309	1.17464	0.578309	-0.790088	-2.78362	0.00537559	0.0592511	1	1	1
NM_001045807	Rbm15	1.4038	2.1099	3.3573	8.4157	1.62875	0.773376	-0.370758	-2.7834	0.00537932	0.0592641	1	1	1
NM_172605	Tdrd3	1.2032	2.2391	2.8548	9.1807	1.70952	0.912121	-0.132703	-2.78211	0.00540073	0.0594438	1	1	1
NM_026406	Rnf115	1.3035	2.0669	5.9609	9.0532	1.5155	0.756446	-0.402691	-2.78149	0.00541093	0.0595279	1	1	1
NM_018823	Nfat5	1.2032	2.0238	4.8646	7.1405	1.61769	0.712614	-0.488808	-2.78106	0.00541811	0.0595506	1	1	1
NM_008801	Pde6d	0.635	1.5932	1.5758	4.0803	2.2023	1.01817	0.0259848	-2.78096	0.00541989	0.0595421	1	1	1
NM_010890	Nedd4	0.6016	3.1865	2.3295	7.6506	1.66338	0.875211	-0.192297	-2.78067	0.00542467	0.0595665	1	1	1
NM_001077190	Abi1	0.9693	1.8516	3.2428	7.863	1.7183	0.764819	-0.38681	-2.78051	0.00542729	0.0595672	1	1	1
NM_197991	Emc10	0.635	1.9808	1.9184	6.248	1.41338	0.731669	-0.450737	-2.78028	0.0054312	0.059582	1	1	1
NR_038067	Gm2011	0.7353	2.2391	1.8499	10.2857	1.87132	0.812556	-0.299461	-2.78024	0.00543195	0.0595622	1	1	1
NR_028515	Snora78	1.064	2.1745	1.7814	8.4157	1.52069	0.636939	-0.650772	-2.77998	0.00543621	0.0595808	1	1	1
NM_001290552	Swi5	1.0027	1.8731	3.1517	4.8454	1.68357	0.851145	-0.232523	-2.77998	0.00543624	0.0595532	1	1	1
NM_029436	Klhl24	0.635	1.8946	5.0702	7.1405	1.3773	0.578495	-0.789624	-2.77982	0.00543896	0.059555	1	1	1
NR_002875	Gm1821	0.6684	2.2822	3.4713	11.8584	1.70152	0.848927	-0.236288	-2.77973	0.00544034	0.059542	1	1	1
NM_011072	Pfn1	1.2032	2.885	4.0196	9.1381	1.5887	0.744203	-0.426231	-2.77941	0.00544582	0.059574	1	1	1
NM_145122	Pex16	0.9358	2.1099	2.8091	11.6883	1.41683	0.79833	-0.324943	-2.77907	0.00545144	0.0596075	1	1	1
NR_027831	2810002D19Rik	1.3035	1.6363	1.5073	7.6506	1.38755	0.598059	-0.741641	-2.77871	0.00545759	0.0596468	1	1	1
NM_199011	Dgkq	0.4679	1.5501	1.7814	3.9528	1.41773	0.710719	-0.492648	-2.77837	0.00546329	0.0596811	1	1	1
NM_144884	Tor1a	0.7854	1.2486	3.6999	5.2702	1.64695	0.696526	-0.52175	-2.77798	0.00546986	0.0596969	1	1	1
NM_025280	Kin	1.103	2.3037	3.6999	7.7355	1.4799	0.727443	-0.459093	-2.7779	0.00547113	0.0596828	1	1	1
NM_029793	Golga1	0.869	2.3252	2.6036	11.2209	1.52892	0.814207	-0.296533	-2.77765	0.00547533	0.0597006	1	1	1
NM_001302078	Fkbp1a	0.7687	1.5501	3.3344	9.1807	1.42563	0.711547	-0.490969	-2.77738	0.00547991	0.0597225	1	1	1
NM_011221	Purb	0.8857	1.0549	2.1011	6.3329	1.89836	0.805514	-0.312019	-2.77731	0.00548109	0.0597075	1	1	1
NM_080559	Sh3bgrl3	1.1698	1.421	2.5351	3.6978	1.7348	0.90213	-0.148593	-2.77637	0.00549689	0.0597957	1	1	1
NM_026155	Ssr3	0.7019	1.8516	1.9641	4.5903	1.92024	0.897836	-0.155476	-2.77635	0.00549731	0.0597723	1	1	1
NM_016859	Bysl	1.4038	2.2822	4.7732	8.1606	1.54125	0.798251	-0.325086	-2.77624	0.00549908	0.0597637	1	1	1
NM_019786	Tbk1	0.401	1.3779	2.1696	5.3554	1.63794	0.793872	-0.333021	-2.77618	0.00550017	0.0597476	1	1	1
NM_013897	Timm8b	1.3369	1.5501	2.8777	9.5633	2.06784	0.974386	-0.0374346	-2.77543	0.0055128	0.0598569	1	1	1
NM_021496	Nectin3	0.6016	2.1961	2.124	5.7379	1.82942	0.85615	-0.224065	-2.77526	0.00551573	0.0598608	1	1	1
NM_026899	Ssu72	1.4205	2.1961	3.4714	9.8183	2.22407	0.972187	-0.0406936	-2.7752	0.00551685	0.0598451	1	1	1
NM_207225	Hdac4	0.9358	2.2391	1.827	6.248	1.57949	0.687123	-0.54136	-2.77519	0.005517	0.0598189	1	1	1
NM_001111289	Caprin1	1.103	3.4018	5.3214	6.9705	2.43571	0.980578	-0.028295	-2.77498	0.00552058	0.0598299	1	1	1
NM_027475	Ecd	1.5041	2.4975	3.0832	8.7982	1.69283	0.790772	-0.338666	-2.77481	0.00552332	0.0598317	1	1	1
NR_045696	9330133O14Rik	0.635	1.5501	2.6036	9.8183	1.80927	0.680138	-0.5561	-2.77458	0.00552739	0.0598479	1	1	1
NM_001286200	Terf2	0.9693	2.2822	4.9788	12.3259	1.24469	0.541842	-0.884056	-2.7745	0.00552858	0.059833	1	1	1
NM_019883	Uba52	0.9024	1.5286	2.0555	7.3101	2.03874	0.948062	-0.0769467	-2.77439	0.0055305	0.059826	1	1	1
NM_001001983	Pi4ka	0.8356	2.2822	2.124	9.0955	1.63497	0.707236	-0.499736	-2.77435	0.00553126	0.0598064	1	1	1
NM_026637	Ggct	0.8021	1.464	1.8499	3.8253	1.7072	0.662513	-0.593979	-2.77434	0.00553138	0.05978	1	1	1
NM_023348	Snap29	1.0361	2.9281	2.124	8.968	1.65753	0.723906	-0.466126	-2.77414	0.00553483	0.0597895	1	1	1
NM_011692	Vbp1	1.0361	1.421	1.4388	3.0602	1.71556	0.627974	-0.671224	-2.77405	0.00553626	0.0597772	1	1	1
NR_040708	E130102H24Rik	0.7019	2.3252	2.5122	9.2231	1.40207	0.688308	-0.538874	-2.77364	0.00554337	0.0597985	1	1	1
NM_001243769	Cdc42	1.0361	1.3348	3.1288	6.8004	1.62173	0.59278	-0.75443	-2.77359	0.00554411	0.0597789	1	1	1
NM_013762	Rpl3	1.2032	1.9377	4.9101	9.8606	1.68655	0.668549	-0.580895	-2.77353	0.00554515	0.0597348	1	1	1
NM_007395	Acvr1b	0.9358	1.8085	1.9184	8.3726	2.18254	0.862815	-0.212877	-2.77315	0.00555173	0.059778	1	1	1
NM_133706	Tmem97	1.1698	1.4856	1.3018	5.6953	1.55177	0.818545	-0.288867	-2.77302	0.00555383	0.0597729	1	1	1
NM_001081221	Ercc6	1.0695	1.2487	2.0326	7.5231	1.65601	0.775848	-0.366154	-2.77239	0.00556461	0.059806	1	1	1
NM_175306	Phactr4	0.635	1.8085	4.9788	5.6104	1.65247	0.807045	-0.309278	-2.77239	0.00556468	0.0597792	1	1	1
NM_028925	Polr3c	1.0695	2.0669	5.7325	9.0532	1.50287	0.752586	-0.410071	-2.77224	0.00556718	0.059751	1	1	1
NM_001302448	Rnf10	1.0361	1.3348	1.7356	8.2879	1.55351	0.694494	-0.525965	-2.77209	0.00556977	0.0597512	1	1	1
NM_001199084	Wnk1	1.0361	2.0669	3.4257	9.3075	1.65689	0.785537	-0.348248	-2.77165	0.00557724	0.0598038	1	1	1
NR_028124	2310068J16Rik	1.4539	2.1315	3.7455	6.3755	1.67162	0.82269	-0.281579	-2.77157	0.00557869	0.0597918	1	1	1
NM_144543	Thyn1	1.0695	2.6267	2.6036	8.6281	2.0624	0.706978	-0.500263	-2.77122	0.00558469	0.0598287	1	1	1
NM_001081184	Focad	0.4679	1.3348	2.261	5.9504	1.63627	0.598655	-0.740204	-2.77082	0.00559151	0.0598742	1	1	1
NM_025824	Bzw1	0.9024	2.4042	2.6036	9.6479	1.77025	0.78696	-0.345638	-2.76931	0.00561748	0.0600969	1	1	1
NM_133852	Golga2	1.0361	1.9162	2.8777	4.8454	1.67944	0.854973	-0.226049	-2.7693	0.00561775	0.0600723	1	1	1
NM_008296	Hsf1	1.1698	2.3252	2.9462	7.6506	1.6446	0.894471	-0.160894	-2.76927	0.00561823	0.0600498	1	1	1
NM_007382	Acadm	0.7687	1.5932	1.2333	4.5903	1.65528	0.773879	-0.36982	-2.76898	0.00562318	0.0600752	1	1	1
NM_177344	Tmem203	0.9693	2.1961	4.5906	6.8855	1.68904	0.6852	-0.545403	-2.76892	0.00562429	0.0600595	1	1	1
NM_011032	P4hb	1.1698	1.7655	3.2888	8.2881	1.74019	0.697508	-0.519718	-2.76748	0.00564913	0.0602695	1	1	1
NM_178880	Son	1.0695	3.2295	5.7554	10.7108	1.7209	0.73405	-0.446049	-2.76704	0.00565684	0.0603241	1	1	1
NM_025993	Mis12	1.2367	2.6267	3.2202	8.2881	1.89068	0.898538	-0.154349	-2.76701	0.00565732	0.0603016	1	1	1
NM_020615	Atp5c1	1.0695	2.476	3.8369	7.7355	1.48399	0.738047	-0.438216	-2.7669	0.00565913	0.0602657	1	1	1
NM_175272	Nav2	0.9024	1.464	4.5906	6.6305	1.63202	0.664526	-0.589603	-2.76672	0.00566235	0.0602724	1	1	1
NM_001033496	Zfp213	1.103	2.3252	2.9462	5.1004	1.46997	0.594307	-0.750719	-2.7661	0.00567312	0.0603319	1	1	1
NM_026039	Med18	0.635	1.7224	2.0555	7.9056	1.39319	0.743741	-0.427127	-2.76599	0.00567507	0.0603251	1	1	1
NM_198620	Rundc3b	1.2032	1.2918	2.0326	7.2681	1.70328	0.822591	-0.281752	-2.76594	0.00567589	0.0603063	1	1	1
NM_001080926	Lrp8	0.8356	1.8946	0.9592	4.165	2.10671	0.670226	-0.577281	-2.76563	0.0056813	0.0603363	1	1	1
NM_133840	Clp1	1.103	1.1626	1.9184	8.2456	1.47565	0.750517	-0.414043	-2.76485	0.00569496	0.0604538	1	1	1
NM_025396	Pgls	1.4038	2.9712	2.8548	14.4087	1.46807	0.658191	-0.603421	-2.7648	0.00569574	0.0604345	1	1	1
NM_009306	Syt1	0.869	1.5071	2.1925	4.8028	1.87442	0.71798	-0.477985	-2.76477	0.00569622	0.0604121	1	1	1
NM_007836	Gadd45a	0.6016	1.9377	2.6721	6.3755	1.5511	0.575949	-0.795986	-2.7646	0.00569926	0.0604168	1	1	1
NM_030121	Asb8	0.869	1.421	4.2251	9.6908	2.00391	0.818985	-0.288092	-2.76391	0.00571141	0.060518	1	1	1
NM_026775	Tmed10	1.0361	1.3564	2.6721	7.9056	1.53503	0.811824	-0.300761	-2.76308	0.00572594	0.0606444	1	1	1
NM_009483	Kdm6a	1.5041	2.4114	1.1647	3.9528	1.56329	0.685982	-0.543756	-2.76138	0.00575579	0.0609052	1	1	1
NM_030208	Trmt44	1.0361	1.7224	2.7406	8.4157	1.5487	0.606746	-0.720836	-2.76124	0.00575819	0.060903	1	1	1
NM_172998	Rnft2	1.2701	1.5932	2.1925	7.5231	1.43033	0.850804	-0.233101	-2.76055	0.00577036	0.0609763	1	1	1
NM_010411	Hdac3	1.5709	1.5932	2.5351	4.5903	1.60223	0.91914	-0.121644	-2.76052	0.00577091	0.0609544	1	1	1
NM_026876	Trmt1l	1.5709	1.3348	2.4437	7.0551	2.05874	0.722212	-0.469507	-2.7601	0.00577835	0.0610053	1	1	1
NM_001293646	Pip5k1c	1.0194	1.421	2.8548	8.6707	1.50339	0.59158	-0.757354	-2.75989	0.00578201	0.0610163	1	1	1
NM_011664	Ubb	0.7353	2.4114	3.6997	11.6034	1.70056	0.848081	-0.237725	-2.75909	0.00579629	0.0611116	1	1	1
NM_177185	Ubn2	1.1364	1.5932	2.4666	11.7309	1.67719	0.730683	-0.452683	-2.75907	0.00579663	0.0610876	1	1	1
NM_009186	Tra2b	1.1197	2.1315	4.8644	5.993	1.46341	0.65778	-0.604322	-2.75906	0.00579678	0.0610615	1	1	1
NM_001114609	Ino80d	0.8021	1.7655	3.6999	7.7781	1.91936	0.799392	-0.323024	-2.75901	0.00579759	0.0610425	1	1	1
NM_183106	Ttc17	1.4372	1.6363	1.5073	7.6506	1.37938	0.581002	-0.783386	-2.75892	0.00579919	0.0610041	1	1	1
NM_026893	Dcaf12	1.1364	1.5071	3.0832	9.0532	1.65284	0.765245	-0.386006	-2.75857	0.0058055	0.061043	1	1	1
NM_027309	Lysmd2	0.6684	2.153	1.9869	7.013	1.66851	0.715106	-0.483772	-2.75847	0.00580719	0.0610331	1	1	1
NM_029045	4930432K21Rik	0.6684	1.9377	1.0962	3.5702	1.64308	0.902676	-0.14772	-2.75816	0.00581281	0.0610372	1	1	1
NM_021890	Fads3	0.9358	1.2487	2.0326	4.7178	1.51217	0.706885	-0.500452	-2.75784	0.00581846	0.0610414	1	1	1
NM_172882	Wdfy3	1.3035	2.3252	1.0277	7.4376	1.68426	0.807497	-0.308471	-2.75752	0.00582425	0.0610746	1	1	1
NM_175517	Fam221b	0.635	1.0765	1.3703	3.1877	1.85311	0.702943	-0.50852	-2.75672	0.00583838	0.0611952	1	1	1
NM_009753	Bicd1	0.9024	2.4114	2.9918	6.248	1.87475	0.825463	-0.276724	-2.75645	0.00584332	0.0612194	1	1	1
NM_008516	Lrrn1	1.3035	1.2918	2.7406	3.1877	1.50029	0.673192	-0.57091	-2.75631	0.00584567	0.0612166	1	1	1
NM_028284	Bbs5	0.8356	1.1195	2.3295	7.3956	1.80358	0.650578	-0.620205	-2.75631	0.00584573	0.0611897	1	1	1
NM_011791	Ash2l	0.7019	1.2057	1.4388	7.2681	1.74553	0.772836	-0.371766	-2.75629	0.00584604	0.0611654	1	1	1
NM_021424	Nectin1	0.7353	1.3348	4.5906	6.3755	1.86944	0.825748	-0.276227	-2.75627	0.00584639	0.0611416	1	1	1
NM_001109995	Eftud2	1.3369	2.0238	6.3035	13.7711	1.80632	0.93213	-0.101397	-2.75615	0.00584863	0.0611376	1	1	1
NM_025716	Spryd4	0.8356	1.1626	1.5758	3.1449	1.51039	0.668063	-0.581944	-2.75594	0.00585243	0.0611225	1	1	1
NM_001081225	Fam178a	1.5375	2.4975	3.2202	10.8384	1.80172	0.748304	-0.418305	-2.75538	0.00586236	0.0611987	1	1	1
NM_001171582	Mars	1.4706	1.5071	3.6999	9.3932	1.69638	0.894921	-0.160167	-2.75531	0.00586372	0.0611855	1	1	1
NM_001081212	Irs2	0.9024	2.3683	1.7129	7.6506	1.95083	0.83611	-0.258235	-2.75524	0.0058649	0.0611704	1	1	1
NM_026578	Gar1	1.2701	2.5836	2.4666	10.0733	1.44337	0.788608	-0.342619	-2.75477	0.00587333	0.061231	1	1	1
NM_025819	Swt1	1.5709	1.2918	2.261	6.5451	2.06141	0.718462	-0.477016	-2.75394	0.00588831	0.0613047	1	1	1
NR_104334	Gm38436	0.6684	2.6267	1.9869	4.3353	1.4175	0.772962	-0.371531	-2.75382	0.00589037	0.0612988	1	1	1
NM_001163754	Rab3gap2	0.869	1.5071	2.1925	6.8855	1.65224	0.726182	-0.461597	-2.75372	0.00589227	0.0612639	1	1	1
NM_026655	2310057M21Rik	1.4038	2.4544	1.9641	7.353	1.42634	0.599389	-0.738437	-2.75369	0.00589284	0.0612424	1	1	1
NM_175675	Slc35f6	0.7353	2.1099	2.4437	4.5477	1.2536	0.591424	-0.757734	-2.7535	0.00589622	0.0612502	1	1	1
NM_001271583	Smim10l1	1.5709	2.9281	2.0555	3.8253	1.68295	0.82818	-0.271984	-2.75343	0.00589752	0.0612364	1	1	1
NM_026900	Zfp580	1.4038	2.0238	2.5351	4.3353	1.38501	0.690091	-0.535142	-2.75335	0.00589884	0.0612228	1	1	1
NM_010893	Neu1	0.713	1.6363	1.3018	5.4829	1.72602	0.822259	-0.282335	-2.75335	0.00589894	0.0611966	1	1	1
NM_011873	Dazap2	1.1698	1.9808	4.5677	16.6182	1.38964	0.697578	-0.519573	-2.75315	0.0059024	0.0612052	1	1	1
NM_027425	Rufy2	0.9358	1.5932	1.5758	4.4628	1.8639	0.703626	-0.507118	-2.75252	0.00591387	0.0612969	1	1	1
NM_026295	Ctdp1	1.4038	1.8085	2.6946	12.1558	1.53877	0.775068	-0.367605	-2.75215	0.0059205	0.0613383	1	1	1
NM_029354	Mzt2	1.7715	2.3683	2.124	4.3353	1.60946	0.712352	-0.489337	-2.75215	0.00592052	0.0613112	1	1	1
NM_001004139	Zfp619	0.9358	1.8085	2.1925	4.3353	1.48051	0.727168	-0.45964	-2.75202	0.00592287	0.0613083	1	1	1
NM_029624	Lmf1	1.103	1.6793	1.0962	5.3128	2.04019	0.702755	-0.508907	-2.75154	0.00593152	0.0613705	1	1	1
NM_023735	Actr3	1.1197	3.4018	4.0196	11.6034	1.8422	0.966157	-0.0496703	-2.75047	0.0059509	0.0615164	1	1	1
NM_019425	Gnpnat1	0.5849	1.2918	4.0424	4.2078	1.61117	0.756413	-0.402753	-2.75007	0.00595819	0.0615644	1	1	1
NM_146033	Ankmy2	0.5682	2.153	2.3066	8.3731	2.09923	0.933497	-0.0992825	-2.74916	0.00597477	0.0617084	1	1	1
NM_146207	Cul4a	1.7046	1.8946	2.4437	7.8204	1.85417	0.810734	-0.3027	-2.74889	0.00597979	0.0617329	1	1	1
NM_025757	Gid4	1.7213	2.7128	4.6361	9.3503	2.45843	1.43965	0.52572	-2.74818	0.00599267	0.0618111	1	1	1
NM_001278207	Pih1d1	1.0361	2.0884	1.2333	8.0331	1.48677	0.707126	-0.499961	-2.74798	0.00599635	0.0618216	1	1	1
NM_025430	Mrpl35	0.7687	1.5932	4.385	7.2255	1.52899	0.823316	-0.280482	-2.74793	0.00599721	0.0618031	1	1	1
NM_007690	Chd1	0.635	1.2057	1.9641	3.5702	1.66176	0.596732	-0.744845	-2.74756	0.00600409	0.0618467	1	1	1
NM_025826	Acadsb	1.2701	1.7224	2.7863	8.458	1.67203	0.918929	-0.121975	-2.74688	0.00601648	0.0619469	1	1	1
NM_001164036	Ly6e	1.0361	1.7224	1.6444	7.9056	1.46352	0.688969	-0.537488	-2.74601	0.00603254	0.0620848	1	1	1
NM_001199631	Fkbp8	0.9358	1.0765	1.9869	4.5052	1.7343	0.967921	-0.0470383	-2.7458	0.0060364	0.0620971	1	1	1
NM_019657	Hsd17b12	1.0027	1.8946	1.3474	6.6305	1.96685	0.89205	-0.164804	-2.74572	0.0060378	0.0620841	1	1	1
NM_172827	Lnpep	1.2367	2.153	2.9003	6.8855	1.8312	0.719369	-0.475196	-2.74567	0.00603868	0.0620657	1	1	1
NM_009543	Rnf103	0.8356	1.2487	2.7177	7.7355	1.5396	0.659356	-0.60087	-2.7451	0.00604916	0.0621186	1	1	1
NM_025862	Acad8	1.0695	2.4975	2.3295	8.3731	2.02764	0.734026	-0.446098	-2.745	0.00605103	0.0621104	1	1	1
NM_031998	Cep41	1.0361	2.1099	3.6999	6.1205	1.76614	0.756038	-0.403469	-2.74463	0.00605794	0.062154	1	1	1
NM_028814	2810403A07Rik	1.1364	1.6363	4.7047	7.608	2.11989	0.857488	-0.221811	-2.74458	0.00605888	0.0621362	1	1	1
NR_045633	A230056J06Rik	1.0695	2.153	2.5807	12.0283	1.18076	0.530076	-0.915729	-2.74445	0.00606123	0.0621056	1	1	1
NM_011499	Strap	0.8356	1.8085	2.6036	7.5231	1.42023	0.707108	-0.499998	-2.74433	0.00606352	0.0621018	1	1	1
NM_001284503	Cask	1.1364	1.0765	1.8499	5.3554	1.4387	0.767395	-0.381959	-2.74426	0.00606467	0.0620863	1	1	1
NM_001114399	Zmym4	1.2701	1.8085	2.3979	3.8253	1.71363	0.720974	-0.47198	-2.74413	0.00606712	0.0620841	1	1	1
NM_026982	Tmem256	1.1364	1.6793	4.7961	9.7757	1.6655	0.78301	-0.352897	-2.74397	0.00607003	0.0620592	1	1	1
NM_001039482	Klhl20	0.7019	2.0669	0.9592	8.9257	1.50427	0.677328	-0.562074	-2.74273	0.00609304	0.0622399	1	1	1
NM_001101430	Psmg4	0.635	1.6793	2.0555	4.4202	1.26868	0.799059	-0.323627	-2.74243	0.00609858	0.0622419	1	1	1
NM_025645	Snrnp40	0.6016	1.7655	2.4893	5.7377	1.51389	0.694037	-0.526917	-2.74189	0.0061087	0.0623178	1	1	1
NM_181590	Shq1	0.7019	1.3779	1.5758	4.1652	1.39342	0.737191	-0.43989	-2.74144	0.00611702	0.0623754	1	1	1
NM_001024512	Fam149b	1.4706	2.4114	3.0832	8.7982	1.68703	0.788708	-0.342436	-2.741	0.00612534	0.0624329	1	1	1
NM_001134767	Ccdc62	0.869	2.0238	2.9462	6.1205	1.3969	0.607436	-0.719196	-2.74071	0.00613066	0.0624597	1	1	1
NM_012053	Rpl8	1.103	1.9377	3.2888	8.4157	1.73538	0.767707	-0.381372	-2.74025	0.00613931	0.0624933	1	1	1
NM_008180	Gss	1.3369	1.8516	3.0147	7.013	1.48385	0.638452	-0.647349	-2.73967	0.00615003	0.062575	1	1	1
NM_016786	Ube2k	0.7019	1.7655	2.3295	7.098	1.65239	0.577921	-0.791055	-2.73948	0.00615367	0.0625847	1	1	1
NM_145219	Lgi3	1.2701	2.9712	1.9184	6.248	1.8222	0.725109	-0.463731	-2.73839	0.00617407	0.0627648	1	1	1
NM_011288	Mrpl23	0.9358	1.5501	0.7536	4.5477	1.49595	0.823019	-0.281003	-2.73838	0.00617435	0.0627402	1	1	1
NM_133227	Nup155	0.8356	1.6793	1.8955	7.6506	1.66043	0.842396	-0.247429	-2.73783	0.00618459	0.0628168	1	1	1
NM_010386	H2-DMa	1.5709	3.531	3.2659	11.8159	1.92122	0.829336	-0.269971	-2.73721	0.00619633	0.0628813	1	1	1
NM_033524	Spred1	1.1698	3.0142	2.124	9.6908	1.59921	0.778879	-0.360528	-2.73712	0.00619791	0.0628699	1	1	1
NM_025395	Chchd5	0.9024	2.6697	3.7684	11.7733	1.69707	0.935078	-0.0968414	-2.73678	0.00620434	0.0629077	1	1	1
NM_001145827	Stk40	0.9358	2.1099	2.7406	5.6102	1.30568	0.558895	-0.839351	-2.73667	0.00620652	0.0628751	1	1	1
NM_024257	Hdhd3	0.9024	1.3348	2.3295	6.8855	1.84297	0.913024	-0.131275	-2.73654	0.00620894	0.0628723	1	1	1
NM_133975	Trip12	1.0361	2.1961	2.1696	5.0578	1.92197	0.949617	-0.0745822	-2.73647	0.00621022	0.0628579	1	1	1
NM_025748	Adat2	2.0389	2.0238	2.9462	5.8654	1.30841	0.634631	-0.656011	-2.73638	0.00621192	0.0628478	1	1	1
NM_001033474	Atxn7l3b	0.6183	2.2391	3.1974	5.3128	2.00743	0.82269	-0.281579	-2.73636	0.00621232	0.0628246	1	1	1
NM_011711	Fmnl3	0.5347	1.0621	1.9184	6.1205	1.69655	0.941065	-0.0876334	-2.73629	0.00621361	0.0628104	1	1	1
NM_026123	Unc50	1.7715	2.1961	3.2888	6.1205	1.46527	0.879535	-0.185188	-2.736	0.00621913	0.0628388	1	1	1
NM_013642	Dusp1	1.6712	1.6793	3.4258	15.1737	2.38881	0.846424	-0.240547	-2.73514	0.00623533	0.0629753	1	1	1
NM_018889	Pigb	0.9693	1.8946	1.9184	6.2901	1.49274	0.760225	-0.395502	-2.73501	0.00623778	0.0629727	1	1	1
NM_001110832	Nfya	0.7687	3.0573	6.8516	9.9032	1.68161	0.733391	-0.447346	-2.73495	0.00623904	0.0629581	1	1	1
NM_001177658	Mrpl15	0.8021	2.2822	3.4258	6.6305	1.39351	0.654178	-0.612244	-2.73469	0.00624399	0.0629808	1	1	1
NM_053158	Mrpl1	1.0361	1.8085	3.106	6.3755	1.2831	0.670063	-0.577631	-2.7344	0.00624945	0.0630085	1	1	1
NM_172939	Sowahc	0.8356	2.4975	3.3573	3.3152	1.52096	0.778	-0.362158	-2.73412	0.00625471	0.0630343	1	1	1
NM_027016	Sec62	0.7019	1.2918	1.6444	4.8454	1.53954	0.615469	-0.700241	-2.73401	0.00625689	0.063029	1	1	1
NM_001085508	Tmem8b	0.6016	1.1626	1.7129	3.4427	1.82951	0.711369	-0.491329	-2.73394	0.00625816	0.0630145	1	1	1
NM_001290127	Gm21992	0.6684	2.7989	4.9332	11.2209	1.43847	0.619167	-0.6916	-2.73357	0.00626517	0.0630578	1	1	1
NM_019869	Rbm14	0.6684	2.7989	4.9332	11.2209	1.43847	0.619167	-0.6916	-2.73357	0.00626517	0.0630306	1	1	1
NM_027427	Taf15	0.6016	1.6363	1.0277	5.0578	1.61187	0.669173	-0.579549	-2.73355	0.00626555	0.0630072	1	1	1
NM_170591	Nupl1	1.5709	3.3587	8.222	10.3283	1.97814	0.800205	-0.321559	-2.73329	0.00627046	0.0630022	1	1	1
NM_009172	Siah1a	1.0027	1.2918	1.0962	4.7178	1.60736	0.697455	-0.519829	-2.73291	0.00627767	0.0630474	1	1	1
NM_021504	Ngly1	1.1698	1.9592	3.1517	3.3152	1.56832	0.736213	-0.441804	-2.7328	0.00627993	0.063043	1	1	1
NM_001110826	Ddx6	0.869	2.5836	2.5351	7.1405	1.69821	0.715087	-0.483809	-2.73246	0.00628641	0.0630537	1	1	1
NM_007509	Atp6v1b2	0.7687	2.153	2.6492	4.9303	1.41045	0.604995	-0.725004	-2.73244	0.00628679	0.0630303	1	1	1
NM_177680	Ythdc1	1.4038	2.0669	3.0147	5.9504	1.89805	0.791353	-0.337607	-2.73216	0.00629198	0.0630552	1	1	1
NM_026164	Pnpla8	0.6684	1.1626	3.8369	6.6305	1.72369	0.829576	-0.269554	-2.7319	0.00629696	0.0630779	1	1	1
NM_001134692	Ost4	0.7854	2.1961	2.6036	10.073	1.68326	0.742357	-0.429816	-2.73159	0.00630294	0.0631107	1	1	1
NM_183262	Stk35	1.0361	1.2487	2.8777	6.8855	1.57877	0.689497	-0.536384	-2.73109	0.00631258	0.0631801	1	1	1
NM_001310767	D2hgdh	1.7715	3.0573	4.7276	12.1984	1.36141	0.554014	-0.852006	-2.73069	0.00632024	0.0632295	1	1	1
NM_011122	Plod1	0.8021	1.464	1.6215	3.1451	1.68078	0.857827	-0.221241	-2.7305	0.00632375	0.0632375	1	1	1
[truncated: 7,487 more rows]
