# Supplementary material for: Topoisomerase 3β knockout mice show transcriptional and behavioural impairments associated with neurogenesis and synaptic plasticity
Source: Nat Commun. 2020 Jun 19;11:3143. doi: 10.1038/s41467-020-16884-4 (PMC7305123; doi:10.1038/s41467-020-16884-4)
Supplement: Supplementary file 5 — Supplemental Table 3 [file 41467_2020_16884_MOESM5_ESM.xlsx]

## Sheet: Sheet1
Supplementary Table 3. Top3b-KO mouse brain shows significant reduction of Pol II signals at many learning
and memory genes as shown by ChIP-seq
										Pol II at TSS (-700 to +700 bp)																	Pol II at all exons
Orig_name	Pubmed citation	GM_WT TSS	GM_WT-fear TSS	GM_KO TSS	GM_KO-fear TSS	logratio_WT-fear/WT	logratio_KO/WT	logratio_KO-fear/KO	logratio_KO-fear/WT-fear	p_WT_fear/WT	p_KO/WT	p_KO-fear/KO	p_KO-fear/WT-fear	Sig_WT-fear/WT	Sig_KO/WT	Sig.KO-fear/KO	Sig.KO-fear/WT-fear		GM_WT exons	GM_WT-fear exons	GM_KO exons	GM_KO-fear exons	logratio_WT-fear/WT	logratio_KO/WT	logratio_KO-fear/KO	logratio_KO-fear/WT-fear	p_WT_fear/WT	p_KO/WT	p_KO-fear/KO	p_KO-fear/WT-fear	Sig_WT-fear/WT	Sig_KO/WT	Sig.KO-fear/KO	Sig.KO-fear/WT-fear
Ppid	0	1	1.97715	0.987698	0.681115	0.983424	-0.0178585	-0.536172	-1.53745	0.0569824	0.969173	0.439219	0.0186443	0	0	0	1		1	1.35017	1.06079	0.838659	0.433144	0.0851396	-0.338983	-0.686987	0.322372	0.827837	0.563769	0.214667	0	0	0	0
Trpm7	4	1	1.58801	0.695719	0.549509	0.667221	-0.523423	-0.340363	-1.53101	0.0822508	0.127468	0.508781	0.00161938	0	0	0	2		1	1.41968	0.671978	0.519694	0.505563	-0.573515	-0.370751	-1.44983	0.185653	0.0932171	0.469402	0.00269369	0	0	0	2
Cd40	14	1	1.03652	0.840525	0.623767	0.0517444	-0.250638	-0.430283	-0.732666	0.918981	0.581738	0.528403	0.254865	0	0	0	0		1	1.11903	0.879746	0.833686	0.162245	-0.184842	-0.0775815	-0.424668	0.63929	0.55051	0.867333	0.33212	0	0	0	0
Dnm1l	13	1	1.64008	0.851604	0.803788	0.713764	-0.231745	-0.0833678	-1.02888	0.126737	0.579345	0.894236	0.0818124	0	0	0	0		1	1.10278	0.699404	0.60568	0.141151	-0.515801	-0.207571	-0.864524	0.727885	0.155162	0.702926	0.092036	0	0	0	0
Eif2ak2	2	1	1.19471	1.01151	0.771829	0.256665	0.0165088	-0.390155	-0.630312	0.645942	0.973645	0.602707	0.372437	0	0	0	0		1	1.03966	0.77632	0.716639	0.0561184	-0.365277	-0.115405	-0.5368	0.821297	0.100222	0.729177	0.0876138	0	0	0	0
Eif2s1	2	1	1.54451	0.831584	0.756086	0.627151	-0.266066	-0.137311	-1.03053	0.0308606	0.305838	0.724607	0.00503969	1	0	0	2		1	1.10941	0.822859	0.569048	0.149792	-0.281284	-0.532094	-0.96317	0.589015	0.256682	0.152592	0.00602581	0	0	0	2
Hcn1	46	1	2.13169	0.870239	0.959036	1.092	-0.200516	0.140174	-1.15234	0.0511408	0.688869	0.851975	0.103727	0	0	0	0		1	1.14534	0.932614	0.905169	0.195773	-0.100649	-0.0430916	-0.339513	0.601093	0.763782	0.931645	0.473492	0	0	0	0
Hmgcr	0	1	1.97692	0.791645	0.944664	0.983254	-0.337074	0.254948	-1.06538	0.0203464	0.373913	0.6539	0.046897	1	0	0	1		1	1.58411	0.775386	0.845188	0.663674	-0.367014	0.124358	-0.906329	0.0825831	0.283155	0.808439	0.060916	0	0	0	0
Hsd17b10	6	1	1.73685	0.638825	0.649982	0.796473	-0.646507	0.0249793	-1.418	0.107311	0.143886	0.969971	0.0234136	0	0	0	1		1	1.28445	0.726171	0.478029	0.361152	-0.461618	-0.603213	-1.42598	0.534587	0.374827	0.439449	0.0525605	0	0	0	0
Kcnn3	10	1	1.72726	0.755728	0.686487	0.788487	-0.404061	-0.138636	-1.33118	0.0532917	0.268194	0.800064	0.00989799	0	0	0	2		1	1.14663	0.774542	0.667408	0.197405	-0.368584	-0.214774	-0.780763	0.5317	0.191699	0.612035	0.0505188	0	0	0	0
Pde10a	33	1	1.80209	0.959228	0.895361	0.849668	-0.0600545	-0.0994048	-1.00913	0.00531017	0.825651	0.807943	0.00886096	2	0	0	2		1	1.06829	0.862137	0.755662	0.0953042	-0.214011	-0.190177	-0.499492	0.531314	0.116034	0.351815	0.00949308	0	0	0	2
Pde4a	21	1	1.98956	0.951586	0.898121	0.992446	-0.0715935	-0.0834251	-1.14746	0.00893548	0.83299	0.86988	0.0168571	2	0	0	1		1	1.45638	1.03364	1.12179	0.542386	0.0477369	0.118064	-0.376585	0.207275	0.901242	0.837879	0.488802	0	0	0	0
Slc16a1	0	1	1.45905	0.670093	0.525892	0.545033	-0.577567	-0.349595	-1.47219	0.120476	0.0658137	0.457867	0.0009137	0	0	0	3		1	1.3241	0.673557	0.621386	0.405008	-0.570128	-0.11631	-1.09145	0.334644	0.1289	0.836387	0.0398309	0	0	0	1
Slc6a1	17	1	2.40898	1.09402	1.16329	1.26842	0.129644	0.0885628	-1.05022	0.0033825	0.737705	0.87878	0.0550716	2	0	0	0		1	1.9493	0.932842	1.07444	0.962956	-0.100295	0.203886	-0.859366	0.0146535	0.776235	0.700092	0.085058	1	0	0	0
Synj1	6	1	1.68101	0.867202	0.787037	0.749329	-0.20556	-0.139937	-1.09483	0.0239341	0.488562	0.753272	0.00909698	1	0	0	2		1	1.56963	0.947485	0.794609	0.650423	-0.077825	-0.253858	-0.982106	0.000734857	0.651515	0.326011	5.57113e-05	3	0	0	3
Actr2	0	1	1.43186	0.729369	0.885656	0.517893	-0.45528	0.280099	-0.693074	0.126764	0.133401	0.538184	0.106196	0	0	0	0		1	1.37489	0.65883	1.07451	0.459321	-0.602021	0.705695	-0.355647	0.345922	0.167229	0.280436	0.563974	0	0	0	0
Adra1a	7	1	1.7077	0.987142	0.774282	0.772059	-0.01867	-0.350399	-1.14113	0.193622	0.971964	0.660123	0.128773	0	0	0	0		1	0.850005	0.881288	0.74626	-0.234457	-0.182315	-0.239934	-0.187792	0.624257	0.670217	0.708684	0.756433	0	0	0	0
Amph	222	1	1.97623	0.66354	0.919512	0.982753	-0.591744	0.470684	-1.10381	0.00614856	0.0651246	0.328051	0.0149835	2	0	0	1		1	1.84215	0.606217	0.934697	0.881388	-0.722095	0.624666	-0.978817	0.0129169	0.0227771	0.189092	0.0290615	1	1	0	1
Anks1b	0	1	1.32799	0.64444	0.594278	0.409242	-0.633883	-0.116908	-1.16003	0.134628	0.00957368	0.750062	0.000800375	0	2	0	3		1	0.861942	0.735756	0.586048	-0.214337	-0.4427	-0.328208	-0.556571	0.293932	0.0153667	0.230964	0.0311955	0	1	0	1
Epha4	29	1	2.09269	0.727934	0.979006	1.06536	-0.45812	0.42751	-1.09597	0.0223762	0.272184	0.494531	0.0632434	1	0	0	0		1	1.47158	0.799518	0.980718	0.557362	-0.322798	0.294708	-0.585452	0.0983592	0.284508	0.514782	0.16989	0	0	0	0
Gria1	24	1	1.85809	0.831984	0.766756	0.893821	-0.265372	-0.117788	-1.27698	0.0629989	0.537141	0.855099	0.0357372	0	0	0	1		1	1.20555	0.779232	0.725851	0.269697	-0.359876	-0.102379	-0.731952	0.529745	0.34851	0.858881	0.177569	0	0	0	0
Grm5	297	1	1.20127	0.895859	1.08781	0.264558	-0.158656	0.280085	-0.143129	0.644688	0.75717	0.715934	0.84364	0	0	0	0		1	1.04897	0.954386	1.00787	0.0689735	-0.0673551	0.0786658	-0.0576628	0.866642	0.854531	0.886486	0.911627	0	0	0	0
Grp	60	1	2.18774	1.07213	1.37334	1.12944	0.10048	0.357208	-0.67175	0.0150409	0.808905	0.566534	0.252936	1	0	0	0		1	1.2958	1.10809	0.462335	0.37384	0.148072	-1.26106	-1.48683	0.656994	0.844102	0.264203	0.162638	0	0	0	0
Gusb	2	1	1.87259	0.84333	0.981127	0.905035	-0.24583	0.218342	-0.932523	0.032108	0.515164	0.699968	0.0808633	1	0	0	0		1	1.23856	1.00194	0.992161	0.308663	0.00279348	-0.014147	-0.320017	0.511149	0.994695	0.982092	0.590197	0	0	0	0
Hif1a	53	1	1.52794	0.595473	0.524636	0.611589	-0.747893	-0.182719	-1.5422	0.0889955	0.0200593	0.704894	0.000697846	0	1	0	3		1	1.40743	0.508263	0.515497	0.493063	-0.976353	0.0203887	-1.44903	0.232188	0.00816783	0.970626	0.00550653	0	2	0	2
Homer1	30	1	1.23864	1.22355	1.13975	0.308762	0.291072	-0.102356	-0.120046	0.364219	0.338905	0.822605	0.780325	0	0	0	0		1	0.951033	0.779535	0.947698	-0.0724322	-0.359315	0.281814	-0.00506849	0.822229	0.212719	0.514682	0.990083	0	0	0	0
Irs2	16	1	1.95083	0.766389	0.83611	0.964092	-0.383851	0.125616	-1.22233	0.00598053	0.221092	0.789503	0.0058649	2	0	0	2		1	1.76834	0.870551	0.9495	0.822394	-0.2	0.125239	-0.897154	0.0296533	0.554325	0.805029	0.0607193	1	0	0	0
Kcna1	13	1	2.52251	0.965084	0.906372	1.33486	-0.0512739	-0.090551	-1.47668	0.00546928	0.905036	0.888296	0.0151175	2	0	0	1		1	1.39779	0.78494	0.684437	0.48315	-0.349346	-0.197665	-1.03016	0.0391672	0.0954598	0.529408	0.000508018	1	0	0	3
Keap1	13	1	1.55057	0.664928	0.690169	0.632802	-0.58873	0.0537526	-1.16778	0.0282383	0.0224842	0.889524	0.00137035	1	1	0	2		1	1.27507	0.76148	0.678009	0.350576	-0.393123	-0.167501	-0.9112	0.24368	0.143841	0.67801	0.0165943	0	0	0	1
Myt1l	0	1	2.02057	0.778284	1.08542	1.01476	-0.361632	0.479884	-0.896507	0.0305176	0.388721	0.445746	0.130802	1	0	0	0		1	0.980468	0.902219	1.14474	-0.0284579	-0.14845	0.343476	0.223483	0.921145	0.56371	0.373173	0.538829	0	0	0	0
Nrn1	10	1	2.23512	0.871094	1.17365	1.16035	-0.1991	0.430104	-0.929347	0.0205635	0.656839	0.522279	0.142543	1	0	0	0		1	1.63206	0.861485	0.857892	0.706694	-0.215103	-0.00602926	-0.927826	0.127764	0.604264	0.992273	0.113931	0	0	0	0
Ntrk2	30	1	2.42658	0.950762	1.22736	1.27893	-0.0728445	0.368403	-0.983369	0.00377896	0.853683	0.534078	0.0783366	2	0	0	0		1	1.80737	0.933772	1.08025	0.853895	-0.0988582	0.21023	-0.742523	0.0263309	0.773713	0.68355	0.12675	1	0	0	0
Sphk1	5	1	0.956901	0.731129	1.03691	-0.0635589	-0.451802	0.504089	0.115846	0.901745	0.326512	0.465507	0.858807	0	0	0	0		1	0.933495	0.888603	0.697389	-0.0992851	-0.170388	-0.349575	-0.420679	0.780629	0.593091	0.464853	0.350876	0	0	0	0
Tet2	17	1	2.44577	0.831245	1.00955	1.29029	-0.266654	0.280363	-1.27658	2.24773e-05	0.327391	0.492405	0.000915061	3	0	0	3		1	1.81551	1.00402	1.04645	0.860377	0.00578106	0.0597196	-0.794877	0.0110845	0.984776	0.895451	0.063569	1	0	0	0
Aldh2	29	1	1.69008	0.908385	0.815192	0.757093	-0.138625	-0.156163	-1.05188	0.0558042	0.695408	0.768726	0.0356636	0	0	0	1		1	1.46978	0.960038	0.807573	0.555598	-0.0588371	-0.249498	-0.863933	0.167021	0.87004	0.64371	0.0893751	0	0	0	0
Bche	66	1	2.06079	1.16816	1.193	1.0432	0.224242	0.0303548	-0.788599	0.0532786	0.642309	0.966566	0.248087	0	0	0	0		1	0.779292	0.96126	0.965961	-0.359765	-0.0570021	0.00703893	0.309802	0.281775	0.848786	0.987477	0.463712	0	0	0	0
Best1	0	1	1.30402	0.762231	1.31184	0.382967	-0.3917	0.783287	0.0086199	0.613269	0.563295	0.441007	0.992824	0	0	0	0		1	1.15404	0.827408	0.660686	0.206699	-0.273329	-0.324634	-0.804661	0.49511	0.313169	0.424518	0.0357671	0	0	0	1
Cpeb3	17	1	1.88682	0.840975	0.943833	0.915959	-0.249864	0.166468	-0.999356	0.0136035	0.451703	0.738182	0.0333042	1	0	0	1		1	1.58336	0.865343	1.07136	0.662989	-0.208657	0.308105	-0.563541	0.0783369	0.535629	0.542009	0.236819	0	0	0	0
Csf1r	23	1	1.60338	1.10194	1.69141	0.681119	0.140052	0.618179	0.0771109	0.295597	0.809984	0.479228	0.925417	0	0	0	0		1	1.19747	1.24782	0.97434	0.259989	0.319413	-0.356915	-0.297492	0.675347	0.565101	0.66825	0.704785	0	0	0	0
Dicer1	6	1	1.31565	0.702639	0.5383	0.395777	-0.509144	-0.384374	-1.2893	0.240577	0.0914322	0.395599	0.0025084	0	0	0	2		1	1.09214	1.06373	1.18346	0.12716	0.0891288	0.153877	0.115846	0.681955	0.748107	0.711666	0.767882	0	0	0	0
Dkk3	3	1	1.98792	1.11265	1.48297	0.991261	0.153996	0.414495	-0.422771	0.0433881	0.725704	0.528983	0.495821	1	0	0	0		1	1.08603	1.2431	1.02552	0.119068	0.313941	-0.277588	-0.0827154	0.700181	0.256313	0.503409	0.83251	0	0	0	0
Erbb4	46	1	1.86794	0.688227	0.903671	0.901449	-0.539043	0.392912	-1.04758	0.0158496	0.106789	0.433205	0.0266711	1	0	0	1		1	0.63252	0.805326	0.697942	-0.660817	-0.312356	-0.206465	0.141997	0.0261401	0.239838	0.604494	0.705557	1	0	0	0
Ern1	0	1	1.51953	0.719913	0.734388	0.603626	-0.474105	0.028719	-1.04901	0.0413196	0.0731862	0.942321	0.0050604	1	0	0	2		1	1.08256	0.562492	0.533416	0.114441	-0.830095	-0.0765702	-1.02111	0.717876	0.00338961	0.857011	0.0108167	0	2	0	1
Gabrd	9	1	1.87105	0.975231	0.993338	0.903849	-0.0361842	0.0265405	-0.913493	0.00510499	0.900255	0.951129	0.0252551	2	0	0	1		1	2.18	1.28427	1.10681	1.12433	0.360946	-0.214542	-0.977926	0.00191324	0.265331	0.658934	0.0328457	2	0	0	1
Ghr	35	1	1.75	1.06619	1.00814	0.807358	0.0924637	-0.0807642	-0.795658	0.0242748	0.773001	0.866607	0.0792339	1	0	0	0		1	1.61384	1.03237	1.12358	0.690497	0.045958	0.122146	-0.522394	0.0157453	0.857394	0.750191	0.148661	1	0	0	0
Gsk3b	161	1	1.52908	0.652195	0.648709	0.612666	-0.616625	-0.00773145	-1.23702	0.071701	0.0427029	0.986484	0.0040426	0	1	0	2		1	1.42189	0.695048	0.732881	0.507815	-0.524816	0.0764672	-0.956164	0.111713	0.0660899	0.858317	0.0179031	0	0	0	1
Hdac2	79	1	1.68025	0.968428	0.824661	0.748678	-0.0462827	-0.231843	-1.0268	0.00666538	0.851253	0.531166	0.00326398	2	0	0	2		1	1.49364	1.01555	0.923036	0.578835	0.0222631	-0.137804	-0.694375	0.164911	0.95238	0.80535	0.187823	0	0	0	0
Htr1b	6	1	1.65409	0.906131	1.23064	0.726036	-0.142208	0.441621	-0.426623	0.152122	0.753819	0.516168	0.505883	0	0	0	0		1	0.869157	0.976433	0.552118	-0.202312	-0.034407	-0.822546	-0.654641	0.757262	0.953136	0.348946	0.429142	0	0	0	0
Htr6	0	1	2.13509	1.58547	1.05857	1.0943	0.664907	-0.58279	-1.01218	0.0117777	0.0870713	0.317395	0.0655026	1	0	0	0		1	1.18235	1.8319	0.547711	0.241652	0.873344	-1.74186	-1.11017	0.739989	0.179934	0.0745865	0.22808	0	0	0	0
Mapt	210	1	1.91482	0.788025	0.8364	0.937206	-0.343687	0.0859522	-1.19494	0.0113892	0.299497	0.862667	0.0107503	1	0	0	1		1	1.84129	0.835648	0.870362	0.880718	-0.259032	0.0587194	-1.08103	0.0170952	0.432954	0.905668	0.0206669	1	0	0	1
Mecp2	182	1	1.64698	0.801829	0.762416	0.719821	-0.318633	-0.072717	-1.11117	0.103937	0.420968	0.902553	0.0472095	0	0	0	1		1	1.39138	0.906705	0.863093	0.476517	-0.141295	-0.0711174	-0.68893	0.231982	0.691921	0.894224	0.171888	0	0	0	0
Napg	0	1	1.55698	0.939906	1.00434	0.638753	-0.0894118	0.0956561	-0.632509	0.00198952	0.628479	0.730014	0.0155042	2	0	0	1		1	1.27555	0.747702	0.934601	0.351116	-0.419465	0.321888	-0.448693	0.406965	0.268033	0.570964	0.402162	0	0	0	0
Ppa1	0	1	1.49571	0.713984	0.658296	0.580828	-0.486036	-0.117157	-1.18402	0.17138	0.200666	0.837074	0.0275037	0	0	0	1		1	1.35803	0.776557	0.593611	0.441521	-0.364836	-0.387573	-1.19393	0.342125	0.380142	0.534236	0.0422693	0	0	0	1
S100a9	12	1	2.04847	1.55921	0.829008	1.03455	0.640814	-0.911356	-1.30509	0.230234	0.40605	0.430836	0.23149	0	0	0	0		1	2.34356	1.04939	0.803483	1.2287	0.0695519	-0.385213	-1.54436	0.134669	0.924574	0.726662	0.137154	0	0	0	0
Sirt3	14	1	1.47076	0.793174	0.700614	0.556558	-0.334291	-0.179017	-1.06987	0.10842	0.281016	0.700334	0.0147022	0	0	0	1		1	1.00535	0.603315	0.650225	0.00770202	-0.729017	0.108028	-0.628691	0.983922	0.0329565	0.833138	0.193444	0	1	0	0
Slc16a7	4	1	1.59818	1.41856	0.952019	0.676426	0.504424	-0.575361	-0.747363	0.206699	0.292452	0.423399	0.270056	0	0	0	0		1	0.696586	1.23918	1.04029	-0.521626	0.309391	-0.252405	0.578613	0.532333	0.678804	0.821812	0.583965	0	0	0	0
Slc8a2	7	1	1.5975	0.826674	0.686604	0.675818	-0.27461	-0.26784	-1.21827	0.108292	0.465656	0.635224	0.0221007	0	0	0	1		1	1.38476	0.916372	0.830667	0.469639	-0.125994	-0.141664	-0.737297	0.0200346	0.485438	0.601049	0.00389547	1	0	0	2
Tnf	822	1	1.25136	1.01391	1.56949	0.323501	0.0199317	0.630364	0.326795	0.610466	0.972008	0.459389	0.684138	0	0	0	0		1	0.437741	0.858199	0.903858	-1.19185	-0.220617	0.0747845	1.04602	0.135803	0.757556	0.944385	0.300701	0	0	0	0
Adcyap1	27	1	3.21076	1.26455	2.19618	1.68292	0.338621	0.796376	-0.547919	0.000400149	0.425825	0.211814	0.36221	3	0	0	0		1	1.69721	0.976904	1.21519	0.763163	-0.0337112	0.314893	-0.481981	0.273308	0.956854	0.736186	0.584406	0	0	0	0
Ahr	140	1	1.70739	0.834016	0.73982	0.771792	-0.261853	-0.172901	-1.20655	0.0884511	0.51813	0.776051	0.0352466	0	0	0	1		1	0.88311	0.672883	0.689592	-0.179335	-0.571573	0.0353881	-0.35685	0.646855	0.102572	0.946277	0.471094	0	0	0	0
Aplp2	15	1	1.38596	0.59065	0.629007	0.470882	-0.759625	0.0907724	-1.13974	0.14171	0.00804173	0.832782	0.00492629	0	2	0	2		1	1.28366	0.601006	0.620517	0.360266	-0.734549	0.0460922	-1.04872	0.314666	0.0219021	0.923613	0.0206713	0	1	0	1
App	1910	1	1.77308	0.725858	0.715919	0.826256	-0.462241	-0.0198911	-1.30839	0.0363464	0.190489	0.970041	0.00878732	1	0	0	2		1	1.81562	0.759015	0.823011	0.860462	-0.397799	0.116783	-1.14148	0.0512957	0.313747	0.8437	0.0409507	0	0	0	1
Bace1	354	1	1.88049	0.726449	0.848027	0.911112	-0.461066	0.223247	-1.14893	0.101951	0.354804	0.765177	0.103009	0	0	0	0		1	1.49638	0.686006	0.763274	0.58148	-0.543708	0.153981	-0.971207	0.251426	0.230539	0.820914	0.129925	0	0	0	0
Birc5	46	1	1.54923	0.81871	0.680337	0.631553	-0.288576	-0.267103	-1.18723	0.190869	0.503995	0.680098	0.0519053	0	0	0	0		1	0.874168	0.548969	0.502579	-0.194018	-0.865204	-0.127374	-0.79856	0.751357	0.114165	0.876786	0.302538	0	0	0	0
Cbl	150	1	1.73573	1.09528	0.84602	0.795539	0.131299	-0.372536	-1.03677	0.100709	0.761977	0.566701	0.0908064	0	0	0	0		1	1.36013	0.879011	0.833588	0.443742	-0.186048	-0.0765466	-0.706336	0.343864	0.657255	0.903133	0.233593	0	0	0	0
Cdk5	178	1	1.83201	0.727418	0.86135	0.873423	-0.459143	0.243816	-1.08875	0.0141935	0.149498	0.60988	0.015662	1	0	0	1		1	1.43437	0.97409	1.10217	0.520416	-0.0378734	0.178223	-0.380066	0.0176792	0.846943	0.544823	0.170793	1	0	0	0
Crmp1	2	1	1.46716	0.697156	0.616957	0.553029	-0.520448	-0.17631	-1.24979	0.0609119	0.0486211	0.656073	0.000812994	0	1	0	3		1	1.32923	0.787436	0.640215	0.410596	-0.344765	-0.298606	-1.05397	0.393528	0.423131	0.643719	0.0833631	0	0	0	0
Ctf1	2	1	1.94708	1.3402	1.69617	0.961315	0.422451	0.339827	-0.199037	0.180603	0.510648	0.724254	0.826527	0	0	0	0		1	1.11816	0.6833	0.75845	0.161126	-0.549409	0.150534	-0.56	0.765698	0.25592	0.835604	0.412888	0	0	0	0
Cx3cr1	74	1	1.4519	1.31143	0.662119	0.53794	0.391135	-0.985972	-1.13278	0.511664	0.593703	0.369972	0.274616	0	0	0	0		1	0.640962	0.941099	1.28593	-0.64169	-0.0875819	0.450391	1.0045	0.0388286	0.752561	0.279772	0.0105645	1	0	0	1
Fabp5	9	1	2.24505	0.963099	1.18018	1.16675	-0.0542446	0.293255	-0.927738	0.00016549	0.844777	0.480415	0.0178963	3	0	0	1		1	2.43466	1.1028	1.52784	1.28372	0.141171	0.470327	-0.672222	0.0107168	0.753715	0.485896	0.290785	1	0	0	0
Fus	34	1	1.51111	0.65268	0.650259	0.595607	-0.615552	-0.00536181	-1.21652	0.0438442	0.0198619	0.989209	0.00113547	1	1	0	2		1	1.61453	0.775828	0.701468	0.691112	-0.366192	-0.145359	-1.20266	0.0181753	0.161733	0.711167	0.00115596	1	0	0	2
Grin2b	44	1	2.39325	0.946373	1.56923	1.25897	-0.0795192	0.729578	-0.608915	0.022474	0.871962	0.324237	0.382848	1	0	0	0		1	1.15963	1.43132	1.18104	0.213659	0.51735	-0.277294	0.0263968	0.61532	0.173721	0.626906	0.960856	0	0	0	0
Grm1	7	1	1.37396	0.78294	0.616743	0.458344	-0.353026	-0.344233	-1.1556	0.364128	0.434509	0.611437	0.0704655	0	0	0	0		1	0.879245	1.04076	0.73988	-0.185662	0.0576441	-0.492281	-0.248975	0.49694	0.813583	0.179425	0.471413	0	0	0	0
Hgf	25	1	1.66671	0.498835	0.630343	0.737004	-1.00337	0.337576	-1.40279	0.236263	0.0714274	0.685956	0.0747176	0	0	0	0		1	1.2618	0.736351	0.97485	0.335483	-0.441535	0.404787	-0.37223	0.552012	0.381492	0.592735	0.601885	0	0	0	0
Htr2a	22	1	1.52281	0.865444	0.822257	0.606736	-0.208487	-0.0738507	-0.889074	0.00277021	0.250339	0.786039	0.000527746	2	0	0	3		1	1.46411	1.1426	0.888635	0.55002	0.192319	-0.362656	-0.720357	0.0629341	0.467229	0.360754	0.0541676	0	0	0	0
Kcnj3	0	1	1.69545	0.953503	0.935862	0.761671	-0.0686908	-0.026942	-0.857304	0.0524276	0.844948	0.959216	0.0843617	0	0	0	0		1	1.44964	0.987417	0.854709	0.53569	-0.0182691	-0.208226	-0.762185	0.0445328	0.938939	0.56052	0.0238318	1	0	0	1
Kl	76	1	2.86629	1.10081	1.87965	1.51918	0.138567	0.771897	-0.60872	0.0963472	0.865347	0.528866	0.598376	0	0	0	0		1	1.18523	0.968126	1.03459	0.245167	-0.0467328	0.0957919	-0.196108	0.299975	0.825177	0.762765	0.512181	0	0	0	0
Lnpep	2	1	1.8312	0.740169	0.719369	0.872793	-0.434073	-0.0411227	-1.34799	0.0245308	0.211162	0.937056	0.00603868	1	0	0	2		1	1.40237	0.946455	1.00746	0.487864	-0.0793946	0.0901123	-0.477146	0.123757	0.779437	0.832181	0.234004	0	0	0	0
Nampt	6	1	1.74144	0.704095	0.680658	0.800279	-0.506158	-0.0488402	-1.35528	0.14862	0.307066	0.947613	0.0531324	0	0	0	0		1	1.40733	0.668806	0.764698	0.492959	-0.580341	0.193303	-0.879997	0.346492	0.215306	0.783199	0.183983	0	0	0	0
Ncam1	19	1	1.56975	0.982184	0.887033	0.650537	-0.0259341	-0.147007	-0.823478	0.0104817	0.909174	0.666388	0.0104249	1	0	0	1		1	1.2432	0.851647	0.765186	0.314054	-0.231673	-0.154445	-0.700173	0.103005	0.178712	0.550077	0.00405622	0	0	0	2
Ncs1	3	1	1.54429	0.852142	0.828859	0.626945	-0.230835	-0.0399666	-0.897746	0.0657501	0.448759	0.930327	0.0372416	0	0	0	1		1	1.4941	0.929217	1.09415	0.579281	-0.105913	0.235721	-0.449473	0.18116	0.78459	0.685059	0.412071	0	0	0	0
Nfe2l2	61	1	2.25835	1.0005	1.19063	1.17527	0.000717322	0.25101	-0.923545	0.0110778	0.998617	0.685933	0.114543	1	0	0	0		1	1.56581	0.783803	0.986974	0.646909	-0.351437	0.332521	-0.665825	0.289369	0.519885	0.684799	0.388629	0	0	0	0
Ngf	482	1	1.47946	1.75449	1.26754	0.565075	0.811048	-0.469016	-0.223043	0.288316	0.0883976	0.511248	0.740388	0	0	0	0		1	2.20897	0.8897	1.57145	1.14337	-0.16861	0.820704	-0.49128	0.109455	0.791854	0.391797	0.586633	0	0	0	0
Npy	246	1	1.67348	1.25637	0.983931	0.742855	0.329263	-0.352635	-0.766226	0.362778	0.65199	0.747447	0.458014	0	0	0	0		1	3.5787	1.97223	4.16404	1.83944	0.979826	1.07816	0.218546	0.0240537	0.179037	0.324273	0.832163	1	0	0	0
Npy2r	0	1	1.07638	0.891851	1.0916	0.106186	-0.165126	0.29157	0.0202579	0.753449	0.585004	0.52033	0.962216	0	0	0	0		1	0.5784	0.719811	0.613065	-0.789861	-0.47431	-0.231579	0.0839717	0.0463428	0.181041	0.663294	0.867021	1	0	0	0
Nr2e1	10	1	1.09904	1.10435	1.07018	0.136248	0.143196	-0.0453449	-0.0383969	0.780616	0.743463	0.944918	0.950521	0	0	0	0		1	0.858459	1.4097	0.783358	-0.220179	0.495385	-0.847641	-0.132077	0.683807	0.305604	0.242543	0.846848	0	0	0	0
Nr3c2	9	1	1.78712	0.728965	0.735643	0.837635	-0.456078	0.013157	-1.28056	0.0261444	0.175769	0.979227	0.00718797	1	0	0	2		1	0.898427	1.00755	0.833908	-0.154526	0.0108508	-0.272891	-0.107514	0.642385	0.970918	0.541041	0.798395	0	0	0	0
Phf8	3	1	1.52013	0.752992	0.780952	0.604196	-0.409294	0.0526001	-0.960889	0.0820279	0.187802	0.910154	0.0287807	0	0	0	1		1	1.38926	0.819468	0.796708	0.474321	-0.287241	-0.0406356	-0.802197	0.122222	0.295372	0.921385	0.0387875	0	0	0	1
Pld1	3	1	1.42181	0.562169	0.691285	0.507726	-0.830925	0.298278	-1.04037	0.58032	0.311686	0.808694	0.370416	0	0	0	0		1	0.901097	0.521376	0.960492	-0.150245	-0.939604	0.88145	0.0920911	0.744392	0.022627	0.153949	0.874464	0	1	0	0
Prdx3	3	1	1.75097	0.814564	0.809986	0.808154	-0.295901	-0.00812978	-1.11219	0.0542693	0.430761	0.988486	0.036258	0	0	0	1		1	1.8648	0.985181	0.841098	0.899023	-0.0215386	-0.228115	-1.14868	0.0472523	0.957618	0.707491	0.0450612	1	0	0	1
Ptk2b	13	1	1.09051	0.684868	1.76479	0.124998	-0.546102	1.36559	0.694495	0.842183	0.330789	0.104957	0.381821	0	0	0	0		1	0.809287	1.08751	1.51949	-0.305276	0.121033	0.482557	0.908866	0.368873	0.690399	0.289728	0.0344312	0	0	0	1
Tnfrsf1a	12	1	1.98752	1.20131	1.40675	0.990972	0.264605	0.227756	-0.498611	0.117838	0.640587	0.788771	0.533884	0	0	0	0		1	2.1422	2.35859	1.85893	1.09909	1.23793	-0.343456	-0.20462	0.100413	0.0385662	0.70198	0.808936	0	1	0	0
Trim9	2	1	1.7863	0.746516	0.726287	0.836977	-0.421754	-0.0396331	-1.29836	0.0557517	0.281155	0.94617	0.0189751	0	0	0	1		1	1.69454	0.780062	0.67952	0.760892	-0.35834	-0.199073	-1.31831	0.074019	0.346883	0.727554	0.0144049	0	0	0	1
Ache	2236	1	1.88684	0.858562	1.14017	0.915971	-0.220005	0.409251	-0.726725	0.000399474	0.341735	0.238383	0.0263731	3	0	0	1		1	1.40514	0.782686	0.866136	0.490717	-0.353495	0.14616	-0.698052	0.0654639	0.137917	0.682577	0.0383035	0	0	0	1
Adora2a	10	1	1.18017	1.39357	1.82918	0.238999	0.478784	0.392412	0.632197	0.64586	0.303381	0.57387	0.336576	0	0	0	0		1	1.54816	1.16478	1.48395	0.630551	0.220061	0.34938	-0.0611089	0.0662046	0.473499	0.448043	0.888069	0	0	0	0
Alox5	28	1	1.72053	1.0232	0.900556	0.78285	0.0330952	-0.184208	-0.933963	0.297121	0.960696	0.854907	0.325422	0	0	0	0		1	1.18244	1.45063	1.23844	0.241767	0.536678	-0.228153	0.0667586	0.553977	0.141893	0.677211	0.897206	0	0	0	0
Apex1	12	1	1.76519	0.977388	0.90766	0.81982	-0.0329968	-0.106779	-0.959595	0.00230872	0.890929	0.767355	0.00480409	2	0	0	2		1	1.52863	1.03614	0.765567	0.612236	0.0512244	-0.436624	-0.997636	0.0194596	0.826982	0.21422	0.00261175	1	0	0	2
Apoa1	7	1	1.98147	1.26348	2.33772	0.986573	0.337408	0.887696	0.238531	0.330895	0.710055	0.514346	0.852562	0	0	0	0		1	2.00429	1.22979	1.41061	1.00309	0.298411	0.197913	-0.506769	0.180803	0.656233	0.843976	0.592987	0	0	0	0
Apoc1	9	1	1.20645	0.988177	1.74433	0.270773	-0.0171592	0.819834	0.531902	0.806729	0.98617	0.580871	0.703994	0	0	0	0		1	0.531861	1.1674	1.17	-0.91088	0.223298	0.00321255	1.13739	0.256382	0.755742	0.997619	0.262538	0	0	0	0
Bdkrb1	0	1	1.32285	1.12269	1.30781	0.403652	0.166961	0.220189	-0.0165024	0.620833	0.819057	0.8406	0.987244	0	0	0	0		1	0.975073	1.27905	1.04436	-0.0364173	0.355071	-0.292445	0.0990425	0.950811	0.501291	0.711951	0.894482	0	0	0	0
Cckbr	3	1	1.21051	0.67939	0.91283	0.275619	-0.557689	0.426106	-0.407201	0.372667	0.0437208	0.304289	0.297758	0	1	0	0		1	1.13007	0.643871	0.767299	0.176406	-0.635157	0.253018	-0.558545	0.531774	0.0118302	0.503824	0.117532	0	1	0	0
Ccl11	21	1	2.06597	0.721457	1.78917	1.04682	-0.471014	1.3103	-0.207535	0.0436337	0.310124	0.0597914	0.751834	1	0	0	0		1	1.63387	1.60869	1.19612	0.70829	0.685883	-0.427523	-0.44993	0.474859	0.439128	0.747836	0.719694	0	0	0	0
Dpp4	15	1	1.39879	0.860437	2.28221	0.484179	-0.216858	1.40729	0.706254	0.462893	0.713172	0.111756	0.397254	0	0	0	0		1	1.02396	1.59397	1.2631	0.0341533	0.672624	-0.335658	0.302813	0.940826	0.102152	0.586594	0.602837	0	0	0	0
Eif2ak3	8	1	1.45369	0.820462	0.730257	0.539717	-0.285491	-0.168033	-0.993241	0.0232925	0.179709	0.598581	0.000964931	1	0	0	3		1	1.29362	0.856471	0.874588	0.371418	-0.223523	0.0301987	-0.564742	0.340927	0.52167	0.953977	0.252306	0	0	0	0
Faah	110	1	1.68966	1.10976	1.58024	0.756736	0.150252	0.509893	-0.0965915	0.0585154	0.674514	0.342052	0.848601	0	0	0	0		1	1.60448	1.11248	1.14147	0.682107	0.15378	0.037111	-0.491216	0.100839	0.679182	0.946949	0.350227	0	0	0	0
Gad1	14	1	1.68493	0.990819	1.65834	0.752691	-0.0133068	0.74305	-0.0229484	0.0107915	0.959812	0.0606753	0.951002	1	0	0	0		1	1.36206	0.817099	1.07356	0.445785	-0.291418	0.393827	-0.343377	0.0493235	0.150789	0.195517	0.231278	1	0	0	0
Hes1	16	1	1.61224	0.721101	0.996423	0.689065	-0.471727	0.466557	-0.694235	0.0908257	0.195553	0.393422	0.178003	0	0	0	0		1	1.23321	0.782476	0.895274	0.30242	-0.353882	0.194283	-0.462019	0.542763	0.425872	0.770715	0.462275	0	0	0	0
Hrh3	3	1	1.18052	0.819081	1.09362	0.239423	-0.287921	0.417028	-0.110316	0.542419	0.412777	0.429033	0.824397	0	0	0	0		1	1.20852	1.26887	1.37601	0.273244	0.343545	0.116941	0.187243	0.559776	0.412353	0.852422	0.752055	0	0	0	0
Htr1a	17	1	2.07716	1.83347	2.10193	1.05462	0.874579	0.197136	0.0170985	0.428898	0.463275	0.912236	0.99191	0	0	0	0		1	1.28012	0.985185	1.12371	0.35628	-0.0215336	0.1898	-0.188013	0.412127	0.955803	0.744681	0.732227	0	0	0	0
Il18	111	1	0.589243	1.31163	0.594981	-0.763065	0.391364	-1.14045	0.0139806	0.275541	0.531805	0.22449	0.987399	0	0	0	0		1	0.542205	0.765143	1.25011	-0.88309	-0.3862	0.708251	1.20514	0.109006	0.43326	0.338033	0.0837918	0	0	0	0
Jund	11	1	3.35824	1.00427	2.20018	1.74771	0.00614954	1.13147	-0.610082	0.0937019	0.994739	0.418608	0.643669	0	0	0	0		1	1.46336	0.713626	0.642231	0.549289	-0.48676	-0.152075	-1.18812	0.0628382	0.0653078	0.701056	0.00146663	0	0	0	2
Kcnip3	3	1	1.55697	0.799343	0.759465	0.638739	-0.323114	-0.0738309	-1.03568	0.0929149	0.341968	0.884902	0.0312542	0	0	0	1		1	1.42036	0.743022	0.731326	0.506257	-0.428523	-0.0228908	-0.957671	0.150949	0.174097	0.961396	0.0317288	0	0	0	1
Mylk	0	1	1.13452	0.748837	1.63765	0.182085	-0.417276	1.12891	0.529545	0.793808	0.503072	0.227119	0.547889	0	0	0	0		1	0.795756	0.938881	0.889529	-0.329602	-0.090986	-0.0778999	0.160716	0.400198	0.79514	0.882186	0.745713	0	0	0	0
Nmb	18	1	1.70769	1.65335	1.61933	0.772044	0.725393	-0.0299946	-0.0766457	0.123473	0.105639	0.964422	0.903774	0	0	0	0		1	1.76874	1.23588	1.66259	0.822723	0.305534	0.427894	-0.0892949	0.257398	0.638181	0.660629	0.922584	0	0	0	0
Nsf	202	1	1.48429	0.650773	0.759233	0.569774	-0.619774	0.222388	-0.96716	0.18432	0.106415	0.699337	0.0748256	0	0	0	0		1	1.14589	0.649379	0.822547	0.196474	-0.622868	0.341038	-0.478304	0.679866	0.143578	0.593428	0.427093	0	0	0	0
Oprl1	4	1	2.13653	1.10343	1.80436	1.09527	0.141991	0.709499	-0.243778	0.0792303	0.799188	0.396744	0.757443	0	0	0	0		1	1.33278	1.28216	1.07995	0.414441	0.358577	-0.247614	-0.303478	0.327146	0.343198	0.662572	0.570542	0	0	0	0
Parp1	31	1	1.34009	0.705305	0.870667	0.422333	-0.50368	0.303874	-0.622139	0.206541	0.0921352	0.498146	0.141283	0	0	0	0		1	1.25086	0.839486	0.870956	0.322924	-0.252422	0.0530933	-0.522253	0.277195	0.342285	0.894063	0.164731	0	0	0	0
Pnoc	5	1	1.16813	0.482931	1.04508	0.224207	-1.05011	1.11373	-0.16059	0.674422	0.0278219	0.119858	0.811978	0	1	0	0		1	1.60846	0.989964	1.59401	0.685676	-0.0145516	0.687209	-0.0130185	0.27838	0.979481	0.418086	0.987019	0	0	0	0
Prep	131	1	1.69652	0.741916	1.11305	0.762578	-0.430673	0.585186	-0.608064	0.0981952	0.296412	0.344226	0.297205	0	0	0	0		1	1.38507	0.937602	1.13685	0.469963	-0.0929531	0.27799	-0.284926	0.241295	0.795546	0.605425	0.574373	0	0	0	0
Psen2	79	1	0.863347	0.790564	0.551951	-0.211987	-0.339046	-0.518342	-0.645401	0.713385	0.511302	0.503219	0.376647	0	0	0	0		1	0.858422	1.345	0.775258	-0.220241	0.427609	-0.79486	-0.147009	0.658872	0.337908	0.235005	0.81579	0	0	0	0
S100b	84	1	1.19505	0.684262	0.75791	0.257067	-0.547379	0.147477	-0.656969	0.628482	0.249356	0.836086	0.328271	0	0	0	0		1	0.93953	0.687885	0.761512	-0.0899887	-0.539762	0.146701	-0.303072	0.797871	0.0858971	0.755657	0.49531	0	0	0	0
Scarb1	2	1	1.63988	0.93576	1.12436	0.713594	-0.0957889	0.264888	-0.544495	0.0114855	0.70444	0.48435	0.127333	1	0	0	0		1	1.32835	0.920264	0.982737	0.409639	-0.11988	0.0947565	-0.434762	0.184325	0.664024	0.818955	0.265325	0	0	0	0
Stxbp1	10	1	1.71116	0.749163	0.818759	0.774973	-0.416649	0.12816	-1.06346	0.075272	0.284971	0.826448	0.0536365	0	0	0	0		1	1.31734	0.820827	0.735254	0.397629	-0.284849	-0.158837	-0.841315	0.351268	0.455324	0.781371	0.118952	0	0	0	0
Tgfb1	19	1	1.17947	1.17854	1.20307	0.238142	0.237	0.029726	0.0285839	0.613954	0.574612	0.962567	0.961823	0	0	0	0		1	1.32719	1.16351	1.15472	0.408377	0.21849	-0.0109421	-0.200829	0.32737	0.557968	0.984394	0.703364	0	0	0	0
Tyrobp	8	1	0.629035	0.620091	0.546392	-0.668787	-0.689448	-0.182545	-0.203206	0.148069	0.0955011	0.768559	0.728265	0	0	0	0		1	0.361255	0.500843	0.417188	-1.46891	-0.99757	-0.263659	0.20768	0.0248738	0.088504	0.764078	0.802008	1	0	0	0
Aqp4	47	1	0.679949	0.730677	0.97742	-0.556501	-0.452695	0.419745	0.523552	0.488617	0.528809	0.697038	0.60651	0	0	0	0		1	1.29793	1.1087	1.61815	0.376214	0.148864	0.545481	0.318131	0.252421	0.612635	0.21614	0.444208	0	0	0	0
Arntl	27	1	1.55807	0.827124	0.647062	0.639758	-0.273824	-0.354201	-1.26778	0.0510793	0.350548	0.420801	0.00224146	0	0	0	2		1	1.09136	0.766417	0.950513	0.126133	-0.383798	0.310577	-0.199354	0.78838	0.361172	0.622283	0.737336	0	0	0	0
Avp	305	1	1.48036	0.605585	0.957445	0.565945	-0.723599	0.660861	-0.628683	0.381858	0.211281	0.44659	0.442502	0	0	0	0		1	2.46786	1.72559	1.61181	1.30326	0.787087	-0.0984035	-0.614578	0.133706	0.311255	0.93274	0.576107	0	0	0	0
Bdnf	3006	1	1.46639	1.26583	1.62167	0.552266	0.340082	0.357398	0.145214	0.323187	0.496399	0.633694	0.837288	0	0	0	0		1	1.9215	2.01904	1.62545	0.942233	1.01367	-0.312832	-0.241393	0.173821	0.101872	0.736447	0.782965	0	0	0	0
Bgn	8	1	1.35635	0.578505	1.22489	0.439728	-0.789598	1.08225	-0.147074	0.585216	0.273204	0.316723	0.885251	0	0	0	0		1	0.879329	0.637035	0.789059	-0.185525	-0.650556	0.308761	-0.15627	0.721496	0.162266	0.658361	0.81237	0	0	0	0
Calca	0	1	1.27404	0.509057	0.94505	0.349411	-0.974102	0.892564	-0.430949	0.530776	0.0507321	0.232687	0.541076	0	0	0	0		1	0.663164	0.713099	1.01498	-0.592563	-0.487825	0.509269	0.614007	0.43591	0.473304	0.617715	0.523319	0	0	0	0
Cckar	0	1	1.82533	1.41708	1.43198	0.868161	0.502919	0.0150903	-0.350151	0.168676	0.372662	0.985772	0.660736	0	0	0	0		1	0.798183	0.67382	0.663357	-0.325208	-0.569566	-0.0225773	-0.266935	0.481901	0.1685	0.970971	0.648143	0	0	0	0
Cd2	247	1	0.539751	1.11743	1.02871	-0.889635	0.160178	-0.119348	0.930465	0.0501058	0.693314	0.844696	0.105263	0	0	0	0		1	0.731845	1.12849	0.835911	-0.450391	0.174389	-0.432968	0.191812	0.525306	0.783338	0.649018	0.830657	0	0	0	0
Cebpd	4	1	2.46786	0.788562	1.20894	1.30326	-0.342704	0.616442	-1.02952	0.000554213	0.310013	0.223454	0.0310437	3	0	0	1		1	2.01367	0.737742	1.29628	1.00983	-0.438812	0.813192	-0.635448	0.0075023	0.193956	0.108539	0.183487	2	0	0	0
Chat	704	1	1.5654	1.17944	0.980747	0.646528	0.238108	-0.266155	-0.674576	0.262422	0.644476	0.730944	0.355271	0	0	0	0		1	0.556932	0.836232	0.767812	-0.844428	-0.258024	-0.123151	0.463252	0.236115	0.685665	0.897528	0.607368	0	0	0	0
Chrna7	186	1	0.893808	0.695538	0.499842	-0.161963	-0.523798	-0.476658	-0.838493	0.677948	0.133224	0.362338	0.0892047	0	0	0	0		1	0.705015	0.55847	0.495591	-0.504275	-0.840447	-0.172331	-0.508504	0.297663	0.0523049	0.790795	0.406398	0	0	0	0
Cln3	6	1	1.44627	0.886665	0.82172	0.532341	-0.173538	-0.109742	-0.815621	0.279688	0.693582	0.868075	0.190399	0	0	0	0		1	0.929465	1.13993	0.90613	-0.105528	0.188947	-0.331157	-0.0366823	0.789067	0.59228	0.531488	0.941394	0	0	0	0
Cops5	3	1	1.39079	1.09068	1.01105	0.475904	0.125226	-0.109376	-0.460054	0.299606	0.760246	0.858966	0.427935	0	0	0	0		1	1.40018	1.1568	1.09354	0.48561	0.210143	-0.0811423	-0.356609	0.162303	0.498995	0.861839	0.417221	0	0	0	0
Cstb	5	1	2.03068	0.908389	1.02042	1.02197	-0.138618	0.167785	-0.9928	0.0474077	0.76367	0.808301	0.127839	1	0	0	0		1	1.88183	0.793633	0.918229	0.912139	-0.333456	0.210382	-1.03521	0.0973771	0.498058	0.775657	0.13692	0	0	0	0
Cygb	0	1	1.35948	0.933912	1.03857	0.443053	-0.098641	0.153245	-0.38845	0.2591	0.77878	0.771098	0.434086	0	0	0	0		1	0.853987	0.880003	0.813916	-0.227714	-0.18442	-0.112628	-0.0693341	0.577843	0.614312	0.837439	0.89343	0	0	0	0
Dbn1	0	1	1.79743	0.636372	0.988076	0.845932	-0.652057	0.634751	-0.863238	0.0730733	0.122428	0.316129	0.148182	0	0	0	0		1	1.75229	0.799201	1.1276	0.809244	-0.323369	0.496628	-0.635985	0.00434205	0.202579	0.192014	0.0763806	2	0	0	0
Drd1	50	1	1.16605	1.07098	1.51025	0.22163	0.0989338	0.495855	0.373159	0.756008	0.87676	0.604343	0.679165	0	0	0	0		1	0.978445	0.938553	0.882721	-0.0314366	-0.09149	-0.0884805	-0.148534	0.903792	0.6941	0.799825	0.65163	0	0	0	0
Dyrk1a	47	1	1.64263	0.806405	1.14622	0.716007	-0.310423	0.507312	-0.519118	0.155123	0.490753	0.452778	0.415148	0	0	0	0		1	0.996517	0.841412	0.963607	-0.00503402	-0.249117	0.195633	-0.0484499	0.988228	0.414306	0.6691	0.910613	0	0	0	0
Fas	735	1	1.86827	1.50397	2.21963	0.901701	0.588771	0.561547	0.248618	0.131442	0.270808	0.483809	0.742303	0	0	0	0		1	1.69626	0.96198	1.56507	0.762358	-0.0559218	0.70215	-0.11613	0.00427884	0.814756	0.0498566	0.730815	2	0	1	0
Fgf13	2	1	1.76613	1.04439	1.13499	0.820594	0.0626637	0.120014	-0.637917	0.267987	0.924654	0.903888	0.496016	0	0	0	0		1	0.830926	1.18928	1.42313	-0.267208	0.250083	0.258987	0.776278	0.688096	0.674443	0.771808	0.356531	0	0	0	0
Fgf2	111	1	1.22154	0.592267	0.783124	0.288698	-0.75568	0.402992	-0.641386	0.604706	0.129801	0.590179	0.363258	0	0	0	0		1	0.628667	0.858612	0.522848	-0.669631	-0.219922	-0.715614	-0.265905	0.470857	0.791184	0.565716	0.820914	0	0	0	0
Fmr1	354	1	1.28658	0.781586	0.612228	0.363544	-0.355523	-0.352337	-1.0714	0.386819	0.344047	0.531874	0.0437693	0	0	0	1		1	1.22303	0.7259	0.596479	0.290457	-0.462157	-0.2833	-1.03591	0.488344	0.217684	0.614427	0.0507247	0	0	0	0
Gdnf	108	1	1.45317	1.33695	1.13303	0.539201	0.418945	-0.238764	-0.35902	0.523542	0.579491	0.833247	0.737035	0	0	0	0		1	1.11684	1.17642	0.886434	0.159423	0.234399	-0.408314	-0.333337	0.770896	0.632157	0.578274	0.630261	0	0	0	0
Grin2a	22	1	1.50486	0.657805	0.87171	0.589634	-0.604267	0.406187	-0.787714	0.243318	0.181281	0.549125	0.217856	0	0	0	0		1	0.693223	0.942082	0.580582	-0.528608	-0.0860756	-0.698353	-0.255821	0.237166	0.829606	0.244417	0.651076	0	0	0	0
Hsd11b2	0	1	1.74524	1.29166	1.74227	0.803422	0.369222	0.431745	-0.00245507	0.0756513	0.361361	0.476738	0.996576	0	0	0	0		1	1.57657	1.79774	1.33639	0.656787	0.846188	-0.427844	-0.238443	0.22518	0.0806246	0.555931	0.727759	0	0	0	0
Itsn1	0	1	2.23273	0.841562	0.831901	1.15881	-0.248859	-0.0166574	-1.42433	0.0325586	0.607801	0.981729	0.0377999	1	0	0	1		1	1.61442	0.957426	0.934621	0.69102	-0.0627669	-0.034779	-0.788566	0.000144417	0.699532	0.88663	0.000606549	3	0	0	3
Kcnab1	4	1	2.03021	1.21511	1.02363	1.02163	0.281081	-0.247386	-0.987934	0.00989679	0.427521	0.641537	0.0486153	2	0	0	1		1	1.53374	1.2969	1.08869	0.617053	0.37507	-0.252471	-0.494454	0.14642	0.323662	0.657837	0.357561	0	0	0	0
Mc4r	20	1	2.07918	1.02549	2.18508	1.05601	0.0363116	1.09137	0.0716724	0.0432807	0.93807	0.119518	0.913647	1	0	0	0		1	1.20574	1.09914	1.39049	0.26992	0.13637	0.339225	0.205675	0.456037	0.673728	0.485033	0.653415	0	0	0	0
Mef2c	12	1	0.828681	0.947117	1.09648	-0.271111	-0.078385	0.211265	0.403991	0.627567	0.875381	0.778105	0.567636	0	0	0	0		1	0.880478	1.11012	0.902021	-0.183641	0.150717	-0.299485	0.0348736	0.623312	0.652217	0.55049	0.941219	0	0	0	0
Mib1	3	1	1.78802	0.747289	0.751199	0.838366	-0.420261	0.00752803	-1.2511	0.0568441	0.285796	0.98983	0.0246474	0	0	0	1		1	1.31799	0.660465	0.595059	0.398334	-0.598446	-0.150451	-1.14723	0.276201	0.0673971	0.759189	0.0131641	0	0	0	1
Nppa	0	1	2.15148	1.02211	1.82882	1.10533	0.0315511	0.839364	-0.234417	0.0684405	0.953629	0.302392	0.759987	0	0	0	0		1	0.939054	1.29328	1.31226	-0.0907207	0.371033	0.0210166	0.48277	0.877427	0.480665	0.978754	0.516433	0	0	0	0
Ntf3	5	1	3.15782	0.927279	1.81849	1.65893	-0.108925	0.971665	-0.796187	0.00125461	0.812786	0.159	0.220917	2	0	0	0		1	1.71729	0.88061	1.36948	0.780135	-0.183425	0.637052	-0.326508	0.104787	0.669818	0.323505	0.591472	0	0	0	0
Pltp	4	1	1.38974	0.767389	0.827668	0.474812	-0.38197	0.109093	-0.747688	0.375982	0.425871	0.879491	0.270396	0	0	0	0		1	1.21469	0.9339	0.728848	0.280591	-0.0986593	-0.357652	-0.736902	0.505988	0.793738	0.527465	0.167311	0	0	0	0
Pparg	6	1	1.23859	0.804347	1.36565	0.308695	-0.31411	0.763696	0.140892	0.610101	0.561834	0.347065	0.854017	0	0	0	0		1	0.528252	0.716027	0.37282	-0.920702	-0.481915	-0.941533	-0.502746	0.178426	0.431013	0.305054	0.561317	0	0	0	0
Prkcd	5	1	0.948791	1.58309	0.765865	-0.0758379	0.662743	-1.04758	-0.309	0.9202	0.327667	0.302321	0.74692	0	0	0	0		1	0.910019	1.15804	1.07929	-0.136032	0.21169	-0.101612	0.24611	0.714701	0.524773	0.838725	0.601081	0	0	0	0
Rdx	6	1	1.31564	1.09859	0.798776	0.395767	0.13565	-0.459786	-0.719903	0.67866	0.873858	0.719785	0.551326	0	0	0	0		1	0.404798	0.893788	0.818391	-1.30473	-0.161995	-0.127143	1.01559	0.000137454	0.596625	0.781834	0.0189641	3	0	0	1
Sirt1	170	1	1.61015	0.732182	0.798468	0.6872	-0.449725	0.125032	-1.01189	0.108022	0.239629	0.827468	0.0613605	0	0	0	0		1	1.26793	0.752533	0.729372	0.342476	-0.410173	-0.0450993	-0.797748	0.360464	0.220755	0.928479	0.0921751	0	0	0	0
Sncb	2	1	1.90741	0.859707	0.811212	0.931615	-0.218083	-0.0837657	-1.23346	0.00251562	0.429072	0.839531	0.0015636	2	0	0	2		1	1.32961	0.8473	0.662694	0.411004	-0.239055	-0.35453	-1.00459	0.156079	0.356341	0.361803	0.00612915	0	0	0	2
Tnfrsf1b	5	1	1.11931	0.839588	0.759005	0.162604	-0.252247	-0.145572	-0.560422	0.832757	0.714179	0.887942	0.565037	0	0	0	0		1	0.783365	0.918933	1.24659	-0.352243	-0.121968	0.439959	0.670234	0.417082	0.753403	0.449965	0.222199	0	0	0	0
Trpc6	9	1	1.98778	1.28676	1.83394	0.99116	0.363743	0.511203	-0.116215	0.218786	0.613857	0.63639	0.909244	0	0	0	0		1	0.71548	0.846024	0.801895	-0.483017	-0.24123	-0.0772848	0.164503	0.420801	0.653066	0.923514	0.828402	0	0	0	0
Ucp2	11	1	1.87321	1.12165	1.21903	0.905516	0.165628	0.120109	-0.619779	0.000805795	0.493195	0.740435	0.0698119	3	0	0	0		1	1.4403	1.24268	0.976494	0.526372	0.313458	-0.347775	-0.560688	0.0822287	0.247236	0.392085	0.14333	0	0	0	0
Vegfa	13	1	1.6913	0.700905	0.657251	0.75813	-0.51271	-0.0927733	-1.36361	0.00765762	0.0437594	0.80782	0.000149384	2	1	0	3		1	1.49358	0.720658	0.592081	0.578779	-0.472614	-0.28352	-1.33491	0.0449477	0.0671596	0.464097	0.000256015	1	0	0	3
Wnt5a	13	1	1.85468	0.98813	1.43828	0.891173	-0.0172271	0.541575	-0.366824	0.0962932	0.971327	0.451259	0.588373	0	0	0	0		1	0.884145	0.860646	0.789442	-0.177645	-0.216509	-0.124586	-0.16345	0.738177	0.648762	0.861289	0.807893	0	0	0	0
Xpnpep2	0	1	0.953097	1.04116	0.901092	-0.0693044	0.0581923	-0.208446	-0.0809492	0.951238	0.954221	0.89096	0.954969	0	0	0	0		1	0.752101	1.1193	0.825073	-0.411003	0.162599	-0.440006	0.133596	0.427848	0.725813	0.526942	0.838549	0	0	0	0
Legend: Pol II signals (FPKM) for 169 learning and memory genes were normalized versus signals from untreated wildtype mice as the standard in each experiment; then geometric means (GM) were estimated for WT and TOP3B-KO (4 replications), WT-fear and TOP3B-KO-fear (5 replications). Log2 ratios and p-values are calculated between different samples and shown in the table.
	Sigificance score (Sig): 0, p>0.05; 1, p<0.05; 2, p<0.01; 3, p<0.001.
	Pubmed citation search used both "learning" and "memory", and the maximum of the two was listed in the table.
