# Supplementary material for: Topoisomerase 3β knockout mice show transcriptional and behavioural impairments associated with neurogenesis and synaptic plasticity
Source: Nat Commun. 2020 Jun 19;11:3143. doi: 10.1038/s41467-020-16884-4 (PMC7305123; doi:10.1038/s41467-020-16884-4)
Supplement: Supplementary file 6 — Supplemental Table 4 [file 41467_2020_16884_MOESM6_ESM.xlsx]

## Sheet: Sheet1
Supplementary Table. 4. Top3b-KO mouse brain exhibits significant reduction of Pol II signals for many schizophrenia-related
genes as shown by ChIP-seq
						Pol II at TSS (-700 to +700 bp)																			Pol II at all exons
Orig_name	PUBMED citation	GM_WT TSS	GM_WT-fear TSS	GM_KO TSS	GM_KO-fear TSS	logratio_WT-fear/WT	logratio_KO/WT	logratio_KO-fear/KO	logratio_KO-fear/WT-fear	p_WT_fear/WT	p_KO/WT	p_KO-fear/KO	p_KO-fear/WT-fear	Sig_WT-fear/WT	Sig_KO/WT	Sig.KO-fear/KO	Sig.KO-fear/WT-fear		GM_WT exons	GM_WT-fear exons	GM_KO exons	GM_KO-fear exons	logratio_WT-fear/WT	logratio_KO/WT	logratio_KO-fear/KO	logratio_KO-fear/WT-fear	p_WT_fear/WT	p_KO/WT	p_KO-fear/KO	p_KO-fear/WT-fear	Sig_WT-fear/WT	Sig_KO/WT	Sig.KO-fear/KO	Sig.KO-fear/WT-fear
PGBD1	5	1	1.53401	0.803898	1.19027	0.617307	-0.314916	0.566205	-0.366018	0.198355	0.463177	0.379211	0.546555	0	0	0	0		1	1.51263	0.969883	1.4429	0.597056	-0.044118	0.573088	-0.0680858	0.136519	0.902105	0.286787	0.893223	0	0	0	0
DOC2A	2	1	1.57126	1.41212	2.2945	0.651924	0.497861	0.70032	0.546257	0.0232295	0.0526401	0.0691752	0.132716	1	0	0	0		1	0.993876	1.05969	0.989361	-0.00886284	0.08364	-0.0990703	-0.00656751	0.981527	0.806992	0.847022	0.989177	0	0	0	0
DRD2	416	1	0.849326	0.921377	0.925843	-0.235611	-0.118137	0.00697542	0.124449	0.442238	0.666637	0.986471	0.748305	0	0	0	0		1	1.40522	1.05843	1.63961	0.4908	0.0819211	0.63143	0.222552	0.217965	0.818168	0.237462	0.658754	0	0	0	0
MAGI2	7	1	2.0374	1.12338	1.09364	1.02673	0.16784	-0.0387017	-0.897592	0.0182032	0.666038	0.947102	0.102661	1	0	0	0		1	1.22878	0.895685	0.796577	0.297232	-0.158937	-0.169178	-0.625347	0.313004	0.546389	0.668628	0.0933188	0	0	0	0
SNAP91	3	1	1.46683	0.803594	0.768345	0.552703	-0.315461	-0.064712	-0.932876	0.0674244	0.243197	0.873197	0.0146743	0	0	0	1		1	1.20803	0.749966	0.654816	0.272657	-0.415104	-0.195734	-0.883495	0.45294	0.201429	0.68799	0.0545293	0	0	0	0
HIST1H2BJ	2	1	1.56194	0.770838	0.863	0.811811	-0.433772	0.233521	-1.01206	0.000926911	0.0478764	0.47766	0.00109826	3	1	0	2		1	1.60463	0.754794	0.96414	0.237367	-0.58683	0.0444838	-0.779713	0.580134	0.126253	0.938407	0.150839	0	0	0	0
TCF4	88	1	1.66496	0.792709	0.775047	0.735489	-0.335136	-0.0325079	-1.10313	0.0815221	0.374853	0.954238	0.0388779	0	0	0	1		1	1.48983	1.02124	0.892221	0.575145	0.0303236	-0.194851	-0.739672	0.00106594	0.847034	0.408599	0.000877112	2	0	0	3
RTN4R	16	1	1.45789	0.990605	0.537625	0.543879	-0.0136189	-0.881708	-1.43921	0.220701	0.972649	0.138925	0.0104072	0	0	0	1		1	1.40902	1.18716	1.0244	0.494689	0.247512	-0.212727	-0.459905	0.370042	0.616063	0.773874	0.510004	0	0	0	0
SLC1A2	27	1	2.31259	1.07093	0.681546	1.20951	0.098859	-0.651976	-1.76263	0.0827367	0.874023	0.485745	0.0456167	0	0	0	1		1	1.45988	0.915141	0.950982	0.545854	-0.127934	0.0554238	-0.618364	0.158344	0.711646	0.91498	0.206456	0	0	0	0
SRR	16	1	1.42615	0.685336	0.794932	0.512124	-0.545116	0.214019	-0.843222	0.104469	0.0533423	0.613053	0.0345689	0	0	0	1		1	1.43408	0.695715	0.849387	0.520128	-0.523431	0.287924	-0.755634	0.159382	0.113368	0.561514	0.106061	0	0	0	0
BDNF	882	1	1.46639	1.26583	1.62167	0.552266	0.340082	0.357398	0.145214	0.323187	0.496399	0.633694	0.837288	0	0	0	0		1	1.9215	2.01904	1.62545	0.942233	1.01367	-0.312832	-0.241393	0.173821	0.101872	0.736447	0.782965	0	0	0	0
ZSWIM6	0	1	1.85231	0.695356	0.758898	0.889327	-0.524176	0.126154	-1.28735	0.032809	0.159566	0.821455	0.0145816	1	0	0	1		1	1.52964	0.72719	0.717293	0.613188	-0.459596	-0.0197684	-1.09255	0.15333	0.231488	0.972629	0.0442939	0	0	0	1
GLT8D1	4	1	1.67405	0.885841	0.808585	0.743339	-0.174881	-0.131648	-1.04987	0.0311093	0.570706	0.775982	0.0160856	1	0	0	1		1	1.1212	0.801876	0.779794	0.165038	-0.318549	-0.0402853	-0.523872	0.718902	0.437327	0.947788	0.366407	0	0	0	0
GNB1L	9	1	1.56634	0.681643	0.673304	0.647398	-0.552912	-0.0177583	-1.21807	0.0054622	0.00797768	0.9547	3.58436e-05	2	2	0	3		1	1.04172	0.661551	0.564448	0.0589744	-0.596075	-0.229013	-0.884063	0.84763	0.0299092	0.578113	0.0227793	0	1	0	1
NR4A2	34	1	1.17162	0.876421	0.563751	0.228502	-0.190305	-0.636565	-1.05537	0.405148	0.438258	0.0838901	0.00236871	0	0	0	2		1	1.212	0.761796	0.715221	0.277395	-0.392523	-0.0910167	-0.760935	0.45314	0.23529	0.854432	0.103759	0	0	0	0
NRGN	40	1	1.78666	0.85891	0.870424	0.837265	-0.219421	0.0192111	-1.03748	0.200731	0.707744	0.982542	0.210064	0	0	0	0		1	1.64428	0.800303	0.90599	0.717456	-0.321383	0.17895	-0.859889	0.142974	0.46319	0.785376	0.165159	0	0	0	0
ITIH4	10	1	1.93292	1.02302	1.75135	0.950781	0.0328295	0.775641	-0.142311	0.202115	0.960726	0.437982	0.880026	0	0	0	0		1	0.400501	0.928491	1.02212	-1.32012	-0.107041	0.138598	1.35168	0.108346	0.884268	0.900009	0.19369	0	0	0	0
HSPD1	2	1	1.8531	0.863808	0.809408	0.889944	-0.211218	-0.0938427	-1.195	0.0223108	0.544289	0.85747	0.0152783	1	0	0	1		1	1.48071	0.83669	0.817245	0.56629	-0.257234	-0.033925	-0.857449	0.295147	0.594948	0.962715	0.21014	0	0	0	0
GRIA1	27	1	1.85809	0.831984	0.766756	0.893821	-0.265372	-0.117788	-1.27698	0.0629989	0.537141	0.855099	0.0357372	0	0	0	1		1	1.20555	0.779232	0.725851	0.269697	-0.359876	-0.102379	-0.731952	0.529745	0.34851	0.858881	0.177569	0	0	0	0
DISC1	676	1	1.42818	1.38785	1.15426	0.514179	0.47285	-0.26588	-0.30721	0.0208694	0.0175293	0.373223	0.27515	1	1	0	0		1	1.8943	1.36226	1.67425	0.921668	0.446007	0.297509	-0.178152	0.0177051	0.19943	0.56825	0.717033	1	0	0	0
EGR1	28	1	1.71123	0.621533	0.665804	0.77503	-0.686096	0.099265	-1.36186	0.00451501	0.00494481	0.786319	7.98421e-05	2	2	0	3		1	1.60704	0.676451	0.622248	0.684401	-0.563942	-0.120497	-1.36884	0.0382953	0.0563214	0.785726	0.00105399	1	0	0	2
COMT	643	1	1.59196	1.08327	0.891695	0.670805	0.115391	-0.280768	-0.836182	0.041746	0.695371	0.525306	0.0448066	1	0	0	1		1	1.22797	0.889607	0.803887	0.29627	-0.168759	-0.146176	-0.611205	0.530115	0.689281	0.817405	0.305856	0	0	0	0
DNAJC19	0	1	1.40367	0.815172	0.88992	0.489201	-0.294824	0.126572	-0.657453	0.118231	0.292508	0.763205	0.096947	0	0	0	0		1	1.06192	0.859629	0.689376	0.0866724	-0.218214	-0.318422	-0.623309	0.798429	0.472227	0.484354	0.146517	0	0	0	0
CNR1	55	1	1.24752	0.687378	0.568921	0.319061	-0.540825	-0.272874	-1.13276	0.27067	0.0368411	0.48257	0.00199016	0	1	0	2		1	1.00659	0.668464	0.518446	0.00948316	-0.581077	-0.366656	-0.957217	0.972359	0.0176099	0.31802	0.00569275	0	1	0	2
TRMT61A	0	1	1.65637	0.802174	0.962117	0.728027	-0.318012	0.262296	-0.783743	0.016572	0.24193	0.519939	0.0414272	1	0	0	1		1	1.08336	1.00422	1.23129	0.115513	0.00607265	0.2941	0.18466	0.658469	0.979273	0.401561	0.576409	0	0	0	0
TNFRSF13C	0	1	2.4789	1.31077	2.53887	1.3097	0.39042	0.953767	0.0344874	0.0190753	0.434663	0.203253	0.961081	1	0	0	0		1	0.963405	0.637496	0.976985	-0.0537851	-0.649513	0.615921	0.0201928	0.911332	0.13271	0.341861	0.973633	0	0	0	0
PRSS16	2	1	0.302584	1.2589	1.01065	-1.72459	0.332167	-0.31688	1.73988	0.000402374	0.446069	0.627952	0.0047689	3	0	0	2		1	1.99146	2.26341	1.98553	0.993827	1.1785	-0.188971	-0.00429994	0.049747	0.00928537	0.780948	0.994645	1	2	0	0
NPAS3	26	1	1.44363	1.21546	1.02537	0.529705	0.281503	-0.24536	-0.493563	0.238112	0.483339	0.683789	0.38484	0	0	0	0		1	1.10402	1.73734	1.15482	0.142765	0.796881	-0.589219	0.0648972	0.817902	0.150757	0.47877	0.934056	0	0	0	0
NOS1	60	1	0.951221	0.860445	0.536555	-0.0721482	-0.216845	-0.681356	-0.826052	0.874114	0.594456	0.264754	0.15155	0	0	0	0		1	1.0778	1.00315	0.735373	0.108087	0.00453813	-0.447989	-0.551538	0.774023	0.989247	0.375085	0.246762	0	0	0	0
DGCR2	6	1	1.50336	0.946189	0.818041	0.588192	-0.0797992	-0.209956	-0.877947	0.171292	0.835611	0.715872	0.106453	0	0	0	0		1	1.33093	0.934634	0.812213	0.41244	-0.0975269	-0.202544	-0.712511	0.305903	0.786636	0.707834	0.162014	0	0	0	0
DOPEY2	0	1	1.36685	0.673204	0.649153	0.450854	-0.570883	-0.0524853	-1.07422	0.211342	0.07682	0.913638	0.0185559	0	0	0	1		1	1.16269	0.697895	0.70606	0.217464	-0.518918	0.0167802	-0.719602	0.574167	0.133835	0.974218	0.141557	0	0	0	0
HS3ST3B1	0	1	2.42082	1.01284	1.08339	1.27549	0.0184014	0.0971471	-1.15994	0.00797917	0.965868	0.880286	0.0564765	2	0	0	0		1	1.53322	0.893665	1.22917	0.616566	-0.162194	0.459879	-0.318881	0.0100448	0.448975	0.152388	0.292544	1	0	0	0
TRANK1	5	1	1.77532	1.10926	1.28066	0.828079	0.149595	0.207293	-0.471191	0.0930242	0.734421	0.753978	0.449896	0	0	0	0		1	0.971105	1.06215	1.20972	-0.0423009	0.0869859	0.187688	0.316975	0.869778	0.70624	0.587701	0.331458	0	0	0	0
ATG13	0	1	1.3185	0.767242	0.647929	0.398896	-0.382247	-0.243846	-1.02499	0.17903	0.149966	0.540364	0.00633886	0	0	0	2		1	1.10067	1.01124	0.641897	0.138377	0.0161272	-0.655713	-0.777963	0.652472	0.953208	0.111713	0.0453332	0	0	0	1
ZSCAN12	0	1	1.57155	0.902227	0.788458	0.652191	-0.148437	-0.194457	-0.995084	0.00865721	0.504109	0.559602	0.00154189	2	0	0	2		1	1.84114	1.2572	1.0981	0.880602	0.330218	-0.195203	-0.745588	0.000318316	0.131229	0.551984	0.0159684	3	0	0	1
KDM4A	0	1	1.67882	0.807914	0.832207	0.747449	-0.307726	0.0427406	-1.01244	0.0419511	0.349147	0.930917	0.0293988	1	0	0	1		1	1.05525	0.710171	0.871789	0.0775906	-0.493762	0.295813	-0.27554	0.793878	0.0630344	0.457806	0.463234	0	0	0	0
PLCH2	0	1	1.11372	1.04985	0.927999	0.155386	0.0701804	-0.177985	-0.263191	0.809861	0.903298	0.837244	0.747313	0	0	0	0		1	0.899566	0.992604	0.903723	-0.1527	-0.01071	-0.135338	0.0066519	0.589267	0.96623	0.721345	0.985165	0	0	0	0
RGS6	0	1	2.26195	1.68962	1.80802	1.17757	0.756695	0.0977198	-0.323152	0.00623669	0.0494161	0.865661	0.55293	2	1	0	0		1	0.653708	0.85421	0.865661	-0.613282	-0.227338	0.0192119	0.405156	0.0166386	0.320988	0.955412	0.211064	1	0	0	0
BAG5	0	1	1.18616	0.68045	0.686535	0.246301	-0.55544	0.0128441	-0.788897	0.362831	0.0217704	0.971785	0.0212092	0	1	0	1		1	0.859782	0.84409	0.707622	-0.217957	-0.244531	-0.254419	-0.280994	0.743694	0.68171	0.776046	0.738946	0	0	0	0
TAOK2	0	1	1.86387	0.882267	0.771869	0.898304	-0.180712	-0.19286	-1.27188	0.00298115	0.504181	0.634632	0.000887132	2	0	0	3		1	1.60196	0.869333	0.724715	0.679841	-0.202019	-0.262496	-1.14436	0.00859627	0.38266	0.449509	0.000470877	2	0	0	3
SNAP29	4	1	1.65753	0.772938	0.723906	0.729032	-0.371575	-0.0945506	-1.19516	0.0323167	0.222567	0.836077	0.00553483	1	0	0	2		1	1.12729	0.756445	0.637929	0.172859	-0.402693	-0.245839	-0.821391	0.493515	0.074517	0.467938	0.0101035	0	0	0	1
MARS2	0	1	1.76287	0.850101	0.902428	0.817924	-0.234294	0.0861775	-0.96604	0.0863563	0.58285	0.892867	0.109312	0	0	0	0		1	1.54818	0.755068	0.806739	0.63057	-0.405322	0.0954958	-0.940396	0.185558	0.34141	0.881212	0.118568	0	0	0	0
SMDT1	0	1	1.71398	0.772758	0.683539	0.777353	-0.371911	-0.176994	-1.32626	0.0438641	0.281016	0.732329	0.00656048	1	0	0	2		1	1.66074	0.813799	0.66042	0.731826	-0.297256	-0.301287	-1.33037	0.0623989	0.397416	0.567448	0.00740471	0	0	0	2
ATPAF2	0	1	2.39605	1.20899	1.47014	1.26066	0.273803	0.282148	-0.704705	2.11518e-08	0.173706	0.350011	0.0132934	3	0	0	1		1	1.52838	1.04059	1.21924	0.612005	0.057406	0.228572	-0.326028	0.0179931	0.804057	0.510173	0.319082	1	0	0	0
DGKI	0	1	1.92783	0.84492	0.892723	0.946977	-0.243113	0.0793978	-1.11069	0.0111311	0.466224	0.873951	0.0185795	1	0	0	1		1	1.73039	0.991278	0.850952	0.7911	-0.0126388	-0.220211	-1.02395	0.0296629	0.969016	0.651865	0.0260713	1	0	0	1
C12orf65	0	1	1.71568	0.700239	0.675087	0.778784	-0.51408	-0.0527758	-1.34564	0.00225549	0.0241853	0.877392	3.01604e-05	2	1	0	3		1	0.977575	0.679944	0.582691	-0.0327213	-0.556513	-0.222685	-0.746476	0.914483	0.0411554	0.585948	0.0527761	0	1	0	0
ANKRD44	0	1	1.82106	1.08194	1.04196	0.864778	0.113625	-0.0543302	-0.805483	0.0296844	0.749421	0.918903	0.109365	1	0	0	0		1	1.11399	0.865005	0.646788	0.155738	-0.20922	-0.419415	-0.784373	0.638047	0.47983	0.345019	0.0610532	0	0	0	0
CREB3L1	0	1	2.43776	1.24551	1.51446	1.28556	0.31674	0.282067	-0.68675	0.202083	0.725292	0.834746	0.59007	0	0	0	0		1	1.16426	0.841229	1.21461	0.219417	-0.249429	0.529917	0.0610712	0.612918	0.520228	0.362452	0.911361	0	0	0	0
ESAM	0	1	1.88363	1.30124	1.40907	0.913512	0.37989	0.114854	-0.418768	0.130416	0.481927	0.887289	0.583603	0	0	0	0		1	1.18141	0.979642	0.782675	0.240506	-0.0296737	-0.323842	-0.594021	0.601895	0.942632	0.600579	0.308376	0	0	0	0
KALRN	20	1	1.84588	1.34736	1.44558	0.884308	0.430137	0.101509	-0.352662	0.114836	0.39116	0.892682	0.619091	0	0	0	0		1	1.12156	1.197	1.00222	0.165504	0.259422	-0.256223	-0.162305	0.427732	0.164573	0.360117	0.538645	0	0	0	0
CACNA1I	7	1	1.56346	1.13835	0.616894	0.644745	0.186949	-0.883854	-1.34165	0.178859	0.662989	0.169581	0.0270037	0	0	0	1		1	1.10891	1.10312	1.01065	0.149137	0.141595	-0.126308	-0.13385	0.705378	0.688185	0.811368	0.788504	0	0	0	0
DGKZ	2	1	1.69771	1.01186	1.48377	0.763588	0.0170094	0.552255	-0.194324	0.029048	0.956646	0.239316	0.660542	1	0	0	0		1	1.26419	0.982616	1.08632	0.338215	-0.0253005	0.144745	-0.21877	0.0249213	0.851219	0.474381	0.25146	1	0	0	0
USMG5	0	1	1.6064	0.642065	0.774918	0.981277	-0.0685625	0.0752403	-0.974599	0.016326	0.851188	0.890833	0.0593398	1	0	0	0		1	1.36302	0.673467	0.638437	0.811315	-0.104456	-0.17539	-1.09116	0.056813	0.783946	0.758909	0.0428426	0	0	0	1
PLCD4	0	1	1.03925	0.803006	1.27983	0.0555435	-0.316518	0.67247	0.300409	0.94862	0.681396	0.560895	0.782906	0	0	0	0		1	0.811847	1.0494	0.866857	-0.30072	0.0695679	-0.275702	0.0945859	0.367372	0.81565	0.537912	0.822646	0	0	0	0
HIRIP3	0	1	1.50886	0.833121	0.707071	0.593458	-0.263402	-0.236671	-1.09353	0.0499025	0.330548	0.559998	0.00428515	1	0	0	2		1	1.27113	0.808539	0.613884	0.346117	-0.306612	-0.397352	-1.05008	0.347991	0.352628	0.421941	0.0243872	0	0	0	1
DTNBP1	312	1	1.20929	0.828004	0.78895	0.274164	-0.27229	-0.0697051	-0.616159	0.53853	0.49465	0.907215	0.274501	0	0	0	0		1	1.41868	1.03959	0.785123	0.504551	0.0560082	-0.405018	-0.853561	0.514524	0.935525	0.696543	0.383346	0	0	0	0
TSSK6	0	1	1.75489	0.816169	0.687106	0.811378	-0.293061	-0.248335	-1.35277	0.0931563	0.497767	0.701704	0.0268957	0	0	0	1		1	1.31235	0.798218	0.497045	0.392149	-0.325145	-0.683406	-1.4007	0.259797	0.296202	0.143264	0.00146233	0	0	0	2
IMMP2L	3	1	1.31121	0.877385	1.00021	0.390903	-0.188719	0.18902	-0.390602	0.221628	0.509446	0.659573	0.334296	0	0	0	0		1	1.14102	0.802783	0.947358	0.19032	-0.316917	0.238898	-0.268339	0.724296	0.511392	0.741394	0.694199	0	0	0	0
MAD1L1	8	1	1.66055	0.925293	0.864242	0.731659	-0.112018	-0.0984744	-0.942152	0.0369198	0.720959	0.834192	0.0336509	1	0	0	1		1	1.73579	1.07442	1.09938	0.79559	0.103559	0.0331304	-0.6589	0.0692062	0.791441	0.955024	0.234159	0	0	0	0
FAM57B	0	1	1.29922	1.14246	2.2262	0.377644	0.192148	0.962437	0.77694	0.596651	0.763372	0.314756	0.389368	0	0	0	0		1	1.00554	0.758107	1.12798	0.00796425	-0.399526	0.573268	0.165777	0.981373	0.190377	0.210349	0.70083	0	0	0	0
HIST1H3A	0	1	1.70315	0.809772	0.81678	1.04374	0.126139	0.0208636	-0.896739	0.129282	0.837599	0.981968	0.30285	0	0	0	0		1	1.41262	0.825591	0.740791	1.08766	0.0934209	0.163098	-0.831142	0.0578882	0.855485	0.832127	0.251905	0	0	0	0
HIST1H2BL	0	1	1.67132	0.64701	0.970351	0.643337	-0.375501	0.162933	-0.855905	0.0500659	0.201021	0.711474	0.0393155	0	0	0	1		1	0.817359	0.299893	0.719876	0.682242	-0.405844	0.353158	-0.734928	0.115148	0.294722	0.543279	0.179692	0	0	0	0
CDC45	4	1	1.4726	0.79533	0.919715	0.558361	-0.330375	0.209634	-0.679102	0.0110619	0.0928091	0.477084	0.0145667	1	0	0	1		1	1.39668	1.27639	1.2616	0.482004	0.352073	-0.0168161	-0.146747	0.227642	0.324499	0.974972	0.771525	0	0	0	0
DGCR6	8	1	1.64	0.749704	0.721347	0.7137	-0.415608	-0.0556269	-1.18493	0.0350266	0.169916	0.90253	0.0056585	1	0	0	2		1	1.32284	0.699435	0.596041	0.403634	-0.515739	-0.230778	-1.15015	0.21694	0.0777581	0.598763	0.00541174	0	0	0	2
ANP32E	0	1	1.97709	0.783011	0.937219	0.983376	-0.352896	0.259355	-1.07692	0.011482	0.310509	0.619267	0.0286412	1	0	0	1		1	1.6337	0.751074	0.863598	0.708141	-0.412973	0.201405	-0.919709	0.0411063	0.182955	0.66503	0.0359827	1	0	0	1
ST8SIA2	25	1	1.38738	0.756476	1.46796	0.472365	-0.402633	0.956449	0.0814504	0.187415	0.209012	0.0466431	0.857385	0	0	1	0		1	1.70676	1.40783	2.56772	0.771257	0.493469	0.867018	0.58923	0.140298	0.291468	0.216593	0.373098	0	0	0	0
CDK2AP1	0	1	2.43989	1.42737	1.61782	1.28681	0.513355	0.180692	-0.592766	0.0272337	0.32468	0.81723	0.421311	1	0	0	0		1	1.03937	0.842838	0.836983	0.0557144	-0.246673	-0.0100575	-0.312444	0.933326	0.678783	0.991019	0.710705	0	0	0	0
FXR1	7	1	1.4373	0.729181	0.694007	0.523364	-0.455651	-0.0713279	-1.05034	0.129165	0.139672	0.877498	0.0160617	0	0	0	1		1	1.2432	0.835001	0.767063	0.314053	-0.26015	-0.122433	-0.696636	0.472113	0.505453	0.834497	0.207326	0	0	0	0
PBX4	0	1	2.02608	0.779307	1.07402	1.01869	-0.359736	0.462753	-0.915677	0.0450297	0.428733	0.497357	0.154344	1	0	0	0		1	1.91692	0.937338	0.68214	0.93879	-0.0933589	-0.458501	-1.49065	0.0780343	0.844666	0.521202	0.02696	0	0	0	1
ZKSCAN3	0	1	1.49158	0.83721	0.492222	0.576837	-0.256339	-0.76628	-1.59946	0.270899	0.584367	0.27565	0.0158007	0	0	0	1		1	1.33681	0.897813	0.608355	0.418799	-0.155513	-0.561501	-1.13581	0.259077	0.639398	0.259396	0.0155308	0	0	0	1
EFHD1	0	1	1.37657	0.725354	1.14015	0.461076	-0.463244	0.652468	-0.271852	0.178767	0.130959	0.156139	0.530836	0	0	0	0		1	0.838331	0.615648	0.557292	-0.254408	-0.699822	-0.143673	-0.589088	0.417776	0.0127021	0.733048	0.137996	0	1	0	0
COQ10B	0	1	1.65672	0.714232	0.908865	0.72833	-0.485535	0.347672	-0.866192	0.097064	0.216202	0.554947	0.118747	0	0	0	0		1	1.68648	0.831313	1.03781	0.754017	-0.266537	0.320079	-0.700474	0.148121	0.567622	0.647253	0.288175	0	0	0	0
THOC7	0	1	1.23615	1.10677	1.0031	0.305851	0.146353	-0.141892	-0.30139	0.277423	0.561195	0.707235	0.397477	0	0	0	0		1	1.37839	0.739992	1.02987	0.462981	-0.434418	0.476887	-0.420511	0.330879	0.307706	0.455358	0.485056	0	0	0	0
ACTR5	0	1	1.34387	0.854522	1.03284	0.426389	-0.226811	0.273426	-0.379775	0.25522	0.498627	0.586571	0.423048	0	0	0	0		1	1.41015	0.921748	1.03596	0.495846	-0.117555	0.16853	-0.444871	0.0977576	0.660735	0.674868	0.240207	0	0	0	0
ZNF408	0	1	1.74339	1.04973	0.760521	0.801893	0.0700208	-0.464961	-1.19683	0.00794357	0.795524	0.251299	0.00173571	2	0	0	2		1	1.16145	1.20663	0.978414	0.215924	0.270985	-0.302468	-0.247407	0.492627	0.335677	0.473748	0.534252	0	0	0	0
MSANTD2	0	1	1.51483	0.78421	0.588326	0.599159	-0.350689	-0.414623	-1.36447	0.178357	0.378482	0.487575	0.015393	0	0	0	1		1	1.07113	0.7532	0.580609	0.0991354	-0.408895	-0.375467	-0.883497	0.715175	0.092417	0.302942	0.0101396	0	0	0	1
OGFOD2	0	1	2.387	1.08732	1.11277	1.2552	0.120779	0.0333709	-1.10105	0.00469779	0.761024	0.955325	0.0499364	2	0	0	1		1	2.07108	0.755364	1.20055	1.05039	-0.404757	0.668457	-0.786685	0.0278285	0.343291	0.296763	0.192769	1	0	0	0
C2orf47	0	1	1.40645	1.01062	1.25084	0.492062	0.0152379	0.30766	-0.169164	0.115974	0.956598	0.46383	0.669218	0	0	0	0		1	1.2577	1.03093	1.15033	0.330787	0.0439526	0.158096	-0.128738	0.311209	0.880416	0.718283	0.755357	0	0	0	0
ZFYVE21	0	1	1.41072	0.888559	0.716274	0.496434	-0.170461	-0.310956	-0.977851	0.206372	0.627606	0.555227	0.0491007	0	0	0	1		1	1.19241	0.771383	0.639807	0.253881	-0.374481	-0.269811	-0.898172	0.591369	0.375973	0.670652	0.133227	0	0	0	0
CENPM	0	1	1.18645	1.06062	0.628205	0.246657	0.0849081	-0.7556	-0.917349	0.633476	0.85439	0.276255	0.160908	0	0	0	0		1	0.742122	0.944362	1.15705	-0.430272	-0.0825874	0.293039	0.640724	0.122006	0.739998	0.432454	0.0686825	0	0	0	0
GID4	0	1	2.45843	1.20337	1.43965	1.29774	0.267079	0.258641	-0.772016	5.11454e-09	0.178773	0.385371	0.00599267	3	0	0	2		1	1.94085	1.06891	1.02668	0.956688	0.0961423	-0.0581514	-0.918697	0.00022995	0.678963	0.867457	0.00516581	3	0	0	2
SCG2	0	1	2.00062	0.748043	0.959971	1.00045	-0.418807	0.359869	-1.05939	2.56378e-05	0.0488393	0.259106	0.000425686	3	1	0	3		1	1.76201	0.715989	0.812089	0.817223	-0.48199	0.181699	-1.11751	0.00181072	0.0396759	0.605164	0.000744789	2	1	0	3
CACNB2	13	1	2.19663	0.90606	1.26619	1.13529	-0.142321	0.482815	-0.794798	0.00563542	0.698019	0.380216	0.125488	2	0	0	0		1	1.61579	1.25141	1.41919	0.692238	0.323555	0.181508	-0.187175	0.12651	0.424582	0.765224	0.743946	0	0	0	0
DDR1	4	1	1.28067	0.774025	0.689441	0.356904	-0.369549	-0.166951	-0.893404	0.369671	0.299033	0.754449	0.0758482	0	0	0	0		1	0.848961	0.851062	0.770581	-0.236231	-0.232664	-0.143318	-0.139752	0.584198	0.54676	0.804544	0.797989	0	0	0	0
CACNA1C	118	1	1.40445	0.969394	1.04557	0.49001	-0.0448445	0.10914	-0.425715	0.178687	0.890556	0.823337	0.35566	0	0	0	0		1	0.945185	0.983333	0.895069	-0.081331	-0.0242476	-0.135682	-0.078599	0.638421	0.875535	0.559012	0.719584	0	0	0	0
ZKSCAN8	0	1	1.15814	0.910335	0.603537	0.211809	-0.135531	-0.592956	-0.940295	0.63731	0.735902	0.325233	0.097994	0	0	0	0		1	1.10009	0.813179	0.827663	0.137618	-0.298354	0.025469	-0.410503	0.618027	0.22679	0.94516	0.239628	0	0	0	0
XRCC3	0	1	1.41407	0.884253	0.683413	0.499855	-0.177468	-0.371701	-1.04903	0.203938	0.614061	0.481346	0.0350495	0	0	0	1		1	1.65618	1.08772	1.16286	0.72786	0.12131	0.0963666	-0.510183	0.0556404	0.721373	0.8502	0.288902	0	0	0	0
VRK2	15	1	2.63176	1.94634	3.19546	1.39603	0.960766	0.715258	0.279999	0.228951	0.354604	0.645923	0.848712	0	0	0	0		1	2.43255	1.83885	2.19856	1.28247	0.878803	0.257756	-0.145912	0.153421	0.274095	0.830661	0.89783	0	0	0	0
UFD1L	0	1	1.51621	0.84913	0.945842	0.60047	-0.235943	0.155613	-0.6808	0.0125712	0.272912	0.629756	0.0252888	1	0	0	1		1	1.41108	0.7	0.774731	0.4968	-0.514572	0.146339	-0.865033	0.315785	0.245363	0.825678	0.167312	0	0	0	0
CLDN5	9	1	1.26191	0.834451	0.88012	0.335606	-0.261101	0.0768731	-0.519834	0.339376	0.405954	0.870428	0.242029	0	0	0	0		1	1.35458	0.859451	0.928887	0.437848	-0.218513	0.112088	-0.544273	0.34696	0.599744	0.85758	0.355352	0	0	0	0
TCF20	0	1	2.45001	0.817326	1.45195	1.29279	-0.291016	0.829005	-0.754799	0.106704	0.684741	0.440682	0.456508	0	0	0	0		1	0.873601	0.838789	1.01984	-0.194954	-0.253621	0.281961	0.223294	0.530719	0.361861	0.499163	0.570266	0	0	0	0
TBX6	0	1	1.79155	1.01339	1.07199	0.84121	0.0191891	0.0810977	-0.740923	0.0246506	0.954304	0.871739	0.117696	1	0	0	0		1	1.63442	1.0902	1.10947	0.708776	0.124587	0.0252826	-0.558906	0.0463574	0.695425	0.957759	0.214274	1	0	0	0
TBX1	24	1	1.07413	0.926869	0.897362	0.103173	-0.109562	-0.0466752	-0.25941	0.893722	0.873972	0.964069	0.790581	0	0	0	0		1	2.48499	1.43957	1.15761	1.31324	0.525636	-0.314486	-1.10209	0.109316	0.473637	0.775019	0.288064	0	0	0	0
SYN2	11	1	1.60188	0.74186	0.742875	0.679764	-0.430781	0.00197183	-1.10857	0.025809	0.114256	0.996155	0.00405445	1	0	0	2		1	1.35655	0.651554	0.608658	0.439947	-0.618043	-0.0982536	-1.15624	0.205539	0.0467782	0.8331	0.00853203	0	1	0	2
NEK4	3	1	1.32262	0.671755	0.579469	0.403393	-0.573993	-0.213204	-1.19059	0.314167	0.109326	0.69173	0.0188481	0	0	0	1		1	1.10914	0.63249	0.593694	0.149438	-0.660885	-0.0913243	-0.901647	0.700889	0.0575286	0.861105	0.0669151	0	0	0	0
SRPK2	0	1	1.45465	0.734639	0.648058	0.540668	-0.444892	-0.180913	-1.16647	0.0469015	0.0675232	0.620168	0.000700454	1	0	0	3		1	1.36234	0.79067	0.743174	0.446082	-0.338852	-0.0893748	-0.874309	0.0398193	0.0808463	0.75886	0.00144668	1	0	0	2
SREBF1	9	1	1.21395	0.795262	0.876928	0.279706	-0.330497	0.141027	-0.469176	0.281532	0.154846	0.685698	0.153278	0	0	0	0		1	1.31775	0.790872	0.83745	0.398081	-0.338485	0.0825589	-0.654007	0.325732	0.350174	0.879255	0.201808	0	0	0	0
SNRPN	4	1	1.3573	0.691161	0.77888	0.440741	-0.532907	0.172379	-0.801268	0.198757	0.0823446	0.707936	0.0647439	0	0	0	0		1	1.20205	0.75755	0.775169	0.265493	-0.400587	0.0331698	-0.63291	0.445047	0.197637	0.943304	0.150065	0	0	0	0
SLC25A1	3	1	1.54218	1.01223	0.91047	0.624976	0.0175341	-0.15285	-0.760292	0.200993	0.968005	0.815682	0.218771	0	0	0	0		1	1.25156	0.832143	0.68987	0.323726	-0.265097	-0.270506	-0.859329	0.484947	0.522568	0.663594	0.142766	0	0	0	0
SLC6A3	92	1	0.811618	1.57581	1.19296	-0.301127	0.656097	-0.401556	0.555667	0.613181	0.218143	0.615333	0.460821	0	0	0	0		1	0.844244	1.3502	1.86083	-0.244267	0.433176	0.462772	1.14022	0.751952	0.530881	0.655368	0.24346	0	0	0	0
SLC1A3	21	1	1.40173	0.98853	1.87264	0.487206	-0.016643	0.921715	0.417866	0.0495737	0.940219	0.00562475	0.183044	1	0	2	0		1	1.04578	0.92077	1.43485	0.0645795	-0.119088	0.639985	0.456318	0.760634	0.52994	0.0244305	0.0887902	0	0	1	0
NT5DC2	0	1	0.684291	0.794228	0.859823	-0.547318	-0.332375	0.114487	0.32943	0.505648	0.651316	0.917344	0.751445	0	0	0	0		1	1.09074	0.706477	0.862214	0.125309	-0.501285	0.287403	-0.33919	0.875494	0.48344	0.788812	0.737403	0	0	0	0
BCL11B	3	1	1.34136	1.04729	1.20397	0.423701	0.0666545	0.201148	-0.155898	0.203165	0.822892	0.65249	0.711251	0	0	0	0		1	0.796143	0.936269	1.04114	-0.328901	-0.0950051	0.153171	0.387066	0.28727	0.731101	0.711847	0.322152	0	0	0	0
CSMD1	31	1	2.13775	0.883025	1.22779	1.09609	-0.179474	0.475539	-0.800027	0.0788347	0.747651	0.569816	0.310525	0	0	0	0		1	1.38392	1.06302	1.04162	0.468756	0.0881633	-0.0293318	-0.409925	0.115672	0.740787	0.941509	0.276758	0	0	0	0
BTBD18	0	1	1.48769	1.61394	0.694927	0.573073	0.690585	-1.21565	-1.09814	0.442907	0.301244	0.225061	0.24508	0	0	0	0		1	0.897226	1.16912	0.799972	-0.156457	0.225429	-0.547408	-0.165522	0.42393	0.197706	0.0370439	0.503635	0	0	1	0
SLC39A8	6	1	0.822061	0.950253	1.09209	-0.282683	-0.0736158	0.200705	0.409772	0.366443	0.792581	0.632683	0.300663	0	0	0	0		1	0.682909	0.963836	0.915246	-0.550235	-0.0531397	-0.0746287	0.422466	0.188026	0.886966	0.894128	0.42425	0	0	0	0
RRAS	0	1	1.63826	0.816451	0.598478	0.712166	-0.292561	-0.448068	-1.4528	0.111726	0.465085	0.455753	0.0103166	0	0	0	1		1	1.52378	0.769697	0.458994	0.607651	-0.377637	-0.745815	-1.7311	0.402656	0.560911	0.443908	0.0594509	0	0	0	0
BCL9	4	1	1.5495	0.845656	0.850171	0.631805	-0.241857	0.00768231	-0.86598	0.23351	0.610129	0.991385	0.19672	0	0	0	0		1	0.815652	0.812416	0.777295	-0.293975	-0.29971	-0.0637563	-0.0694916	0.365889	0.302705	0.883791	0.865815	0	0	0	0
RGS4	113	1	1.99655	0.694284	0.917625	0.997509	-0.526401	0.402378	-1.12153	0.0158119	0.1545	0.468102	0.0319503	1	0	0	1		1	1.57708	0.66916	0.753428	0.657256	-0.579577	0.171119	-1.06571	0.110984	0.11611	0.757106	0.0410485	0	0	0	1
RANBP1	2	1	1.64284	0.832026	0.772513	0.716188	-0.2653	-0.107069	-1.08856	0.00254692	0.211371	0.736673	0.000287718	2	0	0	3		1	1.14948	0.769429	0.542405	0.200986	-0.378139	-0.504418	-1.08354	0.601515	0.271989	0.328624	0.0260308	0	0	0	1
SCAF1	0	1	1.59562	0.735882	0.95137	0.674116	-0.442453	0.370532	-0.746037	0.0684734	0.181247	0.455423	0.110938	0	0	0	0		1	1.26193	0.666953	0.792339	0.335628	-0.584342	0.248533	-0.671437	0.481447	0.170586	0.697608	0.265542	0	0	0	0
PTPRN2	0	1	1.58095	1.02115	1.03887	0.66079	0.0301994	0.0248106	-0.60578	0.0891161	0.930777	0.962052	0.217896	0	0	0	0		1	1.40227	0.906254	0.857823	0.487763	-0.142013	-0.0792352	-0.709012	0.117417	0.610286	0.849642	0.071977	0	0	0	0
SUGP1	0	1	1.57553	0.793515	0.555628	0.655838	-0.333671	-0.514139	-1.50365	0.0154581	0.168394	0.157098	1.13861e-05	1	0	0	3		1	1.3159	1.04661	0.505387	0.396048	0.0657287	-1.05027	-1.38059	0.140778	0.784625	0.00359906	4.92622e-05	0	0	2	3
PITPNM2	0	1	1.99657	1.04412	1.17651	0.997525	0.062283	0.172233	-0.763009	0.0321259	0.881091	0.782725	0.195047	1	0	0	0		1	1.18267	0.894459	0.817827	0.242053	-0.160912	-0.12922	-0.532185	0.382614	0.516388	0.728283	0.12912	0	0	0	0
PRR12	0	1	2.18637	0.717525	0.949737	1.12854	-0.478899	0.404499	-1.20294	0.00631037	0.195045	0.465599	0.0213604	2	0	0	1		1	1.31244	1.11703	1.1712	0.392247	0.159663	0.0683289	-0.164255	0.235289	0.589112	0.877531	0.694387	0	0	0	0
AS3MT	10	1	1.51538	1.02964	1.38046	0.599678	0.0421434	0.423008	-0.134527	0.181916	0.916468	0.482781	0.812858	0	0	0	0		1	1.08179	0.828903	0.930816	0.113415	-0.270725	0.167293	-0.216847	0.755999	0.40694	0.732624	0.638571	0	0	0	0
PTGIS	0	1	0.620334	0.596753	0.544559	-0.688883	-0.744793	-0.132047	-0.187957	0.175381	0.101416	0.846483	0.770057	0	0	0	0		1	0.477008	0.834896	0.883666	-1.06792	-0.260331	0.0819051	0.889489	0.00431736	0.436656	0.870399	0.0602033	2	0	0	0
RELN	86	1	0.939557	0.680634	0.390062	-0.0899472	-0.555049	-0.803177	-1.26828	0.884971	0.318225	0.335612	0.106814	0	0	0	0		1	0.734802	0.712305	0.493341	-0.444572	-0.489434	-0.529908	-0.57477	0.450183	0.352666	0.502309	0.440236	0	0	0	0
PRODH	73	1	1.63355	0.893059	1.40941	0.708006	-0.163173	0.658268	-0.212911	0.0287492	0.573092	0.129642	0.603123	1	0	0	0		1	1.42368	0.906014	1.13126	0.50962	-0.142394	0.32033	-0.331685	0.160754	0.661282	0.511118	0.470502	0	0	0	0
PCDHA8	0	1	1.82391	1.08719	1.43123	0.867033	0.120604	0.396652	-0.349778	0.288399	0.868862	0.717348	0.734919	0	0	0	0		1	0.759523	0.908981	1.15688	-0.396834	-0.137677	0.347919	0.607075	0.410431	0.74951	0.590644	0.319489	0	0	0	0
SEPT3	0	1	1.38616	0.686677	0.59809	0.471099	-0.542297	-0.199268	-1.21266	0.228	0.120777	0.703891	0.0141563	0	0	0	1		1	1.20152	0.914715	0.799026	0.264865	-0.128606	-0.195079	-0.58855	0.27083	0.549989	0.545509	0.0530637	0	0	0	0
PRKG1	2	1	1.61516	1.09392	1.23728	0.691674	0.129512	0.177665	-0.384497	0.0620166	0.696037	0.720876	0.412141	0	0	0	0		1	0.720643	0.737056	0.929657	-0.472644	-0.440154	0.334924	0.367414	0.249722	0.230752	0.543227	0.479337	0	0	0	0
PRKCA	4	1	1.33858	0.72109	0.640761	0.420701	-0.471748	-0.170394	-1.06284	0.273586	0.169878	0.741008	0.0287652	0	0	0	1		1	1.04074	0.699708	0.704856	0.057603	-0.515176	0.0105757	-0.562203	0.870805	0.1039	0.982244	0.209518	0	0	0	0
TSR1	0	1	2.12968	0.949321	0.977015	1.09064	-0.0750328	0.0414861	-1.12419	0.0434281	0.876553	0.954339	0.0998215	1	0	0	0		1	1.40418	1.12831	1.06027	0.489723	0.174166	-0.0897331	-0.40529	0.048631	0.433021	0.787701	0.197019	1	0	0	0
PRKAB2	2	1	1.39692	0.706531	0.735953	0.482254	-0.501176	0.0588612	-0.924568	0.184735	0.123305	0.90396	0.0444047	0	0	0	1		1	1.04978	0.806497	0.640531	0.0700926	-0.310258	-0.332403	-0.712753	0.861434	0.387686	0.537246	0.160552	0	0	0	0
AMBRA1	4	1	1.80497	1.05407	0.99837	0.851973	0.075973	-0.0783269	-0.854327	0.0199207	0.816474	0.873263	0.0649791	1	0	0	0		1	1.53581	1.0364	1.10176	0.618996	0.0515764	0.088237	-0.479182	0.0549658	0.858108	0.838425	0.240186	0	0	0	0
GALNT10	0	1	1.61589	1.00353	0.872953	0.692327	0.00508355	-0.201107	-0.88835	0.101951	0.989288	0.723266	0.097109	0	0	0	0		1	0.995829	0.950907	0.615744	-0.00603074	-0.0726232	-0.626974	-0.693566	0.990001	0.866008	0.331481	0.254517	0	0	0	0
SLC38A7	0	1	1.88458	0.780725	1.06515	0.914246	-0.357113	0.448174	-0.823185	0.0885213	0.456977	0.53372	0.225352	0	0	0	0		1	0.996054	1.03977	1.08921	-0.00570367	0.0562655	0.067015	0.128984	0.98625	0.849254	0.880038	0.758006	0	0	0	0
SBNO1	0	1	1.5437	0.760905	0.84697	0.626391	-0.394212	0.154595	-0.866008	0.0022425	0.0315293	0.57399	0.000836976	2	1	0	3		1	1.03165	1.05232	0.892814	0.0449476	0.0735714	-0.23714	-0.208516	0.681669	0.452862	0.106737	0.132486	0	0	0	0
PBRM1	8	1	1.81543	0.758565	0.722199	0.860311	-0.398656	-0.0708755	-1.32984	0.00072388	0.0798933	0.835563	3.6128e-05	3	0	0	3		1	1.16853	0.899171	0.823806	0.224693	-0.153333	-0.12629	-0.504317	0.449169	0.563663	0.751207	0.179313	0	0	0	0
MSL2	0	1	1.64521	0.823728	0.899073	0.718269	-0.27976	0.126271	-0.871758	0.0163115	0.295592	0.752972	0.021188	1	0	0	1		1	1.12695	0.720573	0.759962	0.172427	-0.472783	0.0767823	-0.568427	0.585687	0.0947144	0.856428	0.155421	0	0	0	0
FANCL	0	1	1.43697	0.848515	0.72514	0.523029	-0.236988	-0.226681	-0.986698	0.253334	0.562812	0.712126	0.0884512	0	0	0	0		1	1.18894	0.916215	0.745032	0.249675	-0.126243	-0.298382	-0.674299	0.462935	0.678179	0.513215	0.117065	0	0	0	0
ZSCAN2	0	1	3.14702	0.954759	1.594	1.65399	-0.0667913	0.739445	-0.981334	0.07623	0.936199	0.554651	0.405616	0	0	0	0		1	1.24185	1.30162	1.2072	0.312488	0.380307	-0.108642	-0.0408234	0.457013	0.311519	0.847163	0.938769	0	0	0	0
C4orf27	0	1	1.58355	0.899851	0.480693	0.663163	-0.152242	-0.90457	-1.71997	0.0565405	0.624541	0.0525431	9.23623e-05	0	0	0	3		1	1.43016	0.889171	0.495037	0.516181	-0.169467	-0.844925	-1.53057	0.222684	0.65444	0.136813	0.00425575	0	0	0	2
WHSC1L1	0	1	2.50554	1.44986	1.19816	1.32512	0.535918	-0.275093	-1.06429	0.0808251	0.429852	0.787042	0.267607	0	0	0	0		1	1.01684	1.09519	1.14955	0.0240972	0.131187	0.0698815	0.176971	0.929761	0.591605	0.848895	0.608811	0	0	0	0
WBP1L	0	1	2.03824	0.920717	1.31017	1.02733	-0.119171	0.50892	-0.637576	0.024313	0.770219	0.405648	0.269161	1	0	0	0		1	1.8969	1.03375	1.34903	0.92364	0.0478821	0.384043	-0.491715	0.00974998	0.880922	0.423135	0.276694	2	0	0	0
GATAD2A	3	1	1.13856	0.847237	0.69803	0.18721	-0.239163	-0.279476	-0.70585	0.425223	0.254739	0.374938	0.017463	0	0	0	1		1	0.844049	0.737233	0.639924	-0.244602	-0.439808	-0.204221	-0.399427	0.539562	0.217478	0.702632	0.428372	0	0	0	0
AHI1	17	1	1.8862	0.819056	0.79176	0.915485	-0.287966	-0.0488991	-1.25235	0.012437	0.379391	0.920733	0.00686893	1	0	0	2		1	1.53768	0.78111	0.791738	0.620754	-0.356403	0.0194982	-0.957659	0.107319	0.301271	0.969926	0.0495233	0	0	0	1
CNNM2	11	1	1.62706	0.687102	0.734348	0.70227	-0.541405	0.0959407	-1.14773	0.0399254	0.0765846	0.834288	0.00794191	1	0	0	2		1	1.4976	0.718972	0.722227	0.582651	-0.475992	0.00651609	-1.05213	0.0484845	0.0715192	0.986878	0.00485123	1	0	0	2
RRN3	0	1	1.50108	0.710586	0.677967	0.586002	-0.492918	-0.0677956	-1.14672	0.123489	0.147463	0.894334	0.0171784	0	0	0	1		1	1.45921	0.70495	0.658489	0.545188	-0.504408	-0.0983615	-1.14796	0.114588	0.102639	0.831959	0.00862331	0	0	0	2
TM6SF2	0	1	0.564543	0.960268	0.882043	-0.824845	-0.0584916	-0.122587	0.643767	0.116121	0.900861	0.861823	0.332298	0	0	0	0		1	0.316672	0.853718	0.51676	-1.65894	-0.228168	-0.724265	0.706506	0.000806522	0.606398	0.27558	0.259285	3	0	0	0
PLCL1	0	1	2.34195	0.801971	1.28468	1.22771	-0.318377	0.679785	-0.866303	0.00779612	0.440439	0.272155	0.137729	2	0	0	0		1	1.59443	0.950629	1.156	0.673039	-0.0730463	0.282191	-0.463895	0.0377899	0.801007	0.516257	0.257705	1	0	0	0
PLCB2	0	1	0.652633	0.720672	0.414715	-0.615657	-0.472585	-0.797223	-0.65415	0.554714	0.612185	0.568584	0.619756	0	0	0	0		1	0.832417	1.08264	0.781567	-0.264622	0.11455	-0.470108	-0.0909358	0.370492	0.664706	0.235686	0.807774	0	0	0	0
RAPGEF6	5	1	1.4415	0.721417	0.621291	0.527566	-0.471095	-0.215565	-1.21423	0.0541486	0.0545448	0.557563	0.000458672	0	0	0	3		1	1.16665	0.656254	0.66686	0.222368	-0.607674	0.0231293	-0.806913	0.22924	0.00023931	0.925735	0.000562329	0	3	0	3
PDE4B	53	1	1.65502	0.989401	0.95055	0.726845	-0.0153724	-0.0577925	-0.80001	0.287766	0.979946	0.949766	0.354966	0	0	0	0		1	1.29844	0.84954	1.15311	0.376776	-0.235246	0.440782	-0.171239	0.374661	0.53544	0.438859	0.749741	0	0	0	0
ARL6IP4	0	1	1.82389	0.950677	1.16678	0.867022	-0.0729736	0.295506	-0.64449	0.0022745	0.773976	0.438172	0.0729029	2	0	0	0		1	1.41454	0.958279	0.811851	0.500336	-0.0614829	-0.239231	-0.80105	0.0808268	0.810434	0.5338	0.0271168	0	0	0	1
PCCB	0	1	1.57594	0.708232	0.762968	0.65621	-0.497707	0.107402	-1.04652	0.00942228	0.0276904	0.751446	0.00106248	2	1	0	2		1	1.16555	0.729208	0.675668	0.221006	-0.455597	-0.110017	-0.786621	0.374449	0.0406533	0.741742	0.0124481	0	1	0	1
PAM	148	1	1.69113	0.74218	0.710956	0.757986	-0.43016	-0.0620073	-1.25015	0.125082	0.330469	0.92549	0.0455119	0	0	0	1		1	1.61257	0.877342	1.053	0.689364	-0.188788	0.263295	-0.614857	0.129587	0.642583	0.666105	0.28517	0	0	0	0
SLC45A1	0	1	1.39287	0.975541	0.993094	0.478062	-0.0357251	0.0257274	-0.48806	0.233496	0.920709	0.961884	0.336259	0	0	0	0		1	1.43365	0.964939	0.917951	0.519689	-0.0514897	-0.0720209	-0.6432	0.133056	0.867844	0.876691	0.141616	0	0	0	0
PAK2	4	1	1.60056	0.82864	0.930202	0.678574	-0.271182	0.166798	-0.782958	0.070453	0.418937	0.740319	0.0989174	0	0	0	0		1	1.41533	0.698564	1.01888	0.501134	-0.517535	0.544518	-0.474151	0.116532	0.0699581	0.20369	0.240399	0	0	0	0
FURIN	2	1	0.792824	0.696222	1.41585	-0.334927	-0.522381	1.02405	0.836598	0.605595	0.367887	0.239281	0.307874	0	0	0	0		1	1.03513	1.06549	1.37915	0.0498114	0.0915143	0.372263	0.413965	0.877124	0.750794	0.38909	0.3097	0	0	0	0
NOTCH4	53	1	1.84691	0.999801	1.57473	0.885117	-0.000287523	0.655392	-0.230013	0.082755	0.999497	0.33831	0.721521	0	0	0	0		1	1.16871	0.656993	0.673457	0.224913	-0.60605	0.0357066	-0.795256	0.570698	0.0875912	0.946505	0.112963	0	0	0	0
NOTCH2	5	1	1.40351	1.03208	0.918191	0.489039	0.0455604	-0.168694	-0.612172	0.272289	0.908963	0.777746	0.277295	0	0	0	0		1	1.0068	0.983983	1.00113	0.00977316	-0.0232949	0.0249244	-0.00814369	0.969525	0.918909	0.942108	0.979922	0	0	0	0
NPY	76	1	1.67348	1.25637	0.983931	0.742855	0.329263	-0.352635	-0.766226	0.362778	0.65199	0.747447	0.458014	0	0	0	0		1	3.5787	1.97223	4.16404	1.83944	0.979826	1.07816	0.218546	0.0240537	0.179037	0.324273	0.832163	1	0	0	0
NEK1	0	1	1.81368	0.760145	0.934886	0.858921	-0.395653	0.298516	-0.956059	0.0277992	0.257181	0.568725	0.0528622	1	0	0	0		1	1.63244	0.705139	0.920878	0.70703	-0.50402	0.385102	-0.825948	0.0892945	0.175664	0.490315	0.116599	0	0	0	0
NDUFV2	18	1	1.49726	0.736827	0.777839	0.58232	-0.440602	0.0781458	-0.944777	0.0580431	0.108852	0.849635	0.0150533	0	0	0	1		1	1.31693	0.617042	0.702912	0.397178	-0.69656	0.187976	-0.905762	0.324867	0.0535575	0.728369	0.0759053	0	0	0	0
NDUFA6	0	1	1.68109	0.772991	0.718399	0.749393	-0.371476	-0.105666	-1.22654	0.0260765	0.217515	0.815103	0.00398834	1	0	0	2		1	1.58951	0.731328	0.57941	0.668581	-0.45141	-0.335935	-1.45593	0.0892998	0.199631	0.524559	0.00344314	0	0	0	2
ATF4	14	1	1.99395	0.784796	0.859196	0.995628	-0.349611	0.13067	-1.21457	0.00145299	0.211306	0.755451	0.00213613	2	0	0	2		1	1.91234	0.91719	0.872167	0.935338	-0.124707	-0.0726161	-1.13266	0.00348507	0.663219	0.865758	0.00516167	2	0	0	2
NAGA	0	1	1.84137	1.0467	1.00092	0.880783	0.0658505	-0.0645229	-0.879455	0.00715211	0.822115	0.883241	0.0337395	2	0	0	1		1	1.33023	0.86373	0.684909	0.411672	-0.211347	-0.334669	-0.957689	0.177433	0.438852	0.413798	0.0131221	0	0	0	1
NAB2	2	1	1.75259	0.820446	0.866189	0.809491	-0.28552	0.0782741	-1.01674	0.0455956	0.430493	0.885436	0.047137	1	0	0	1		1	1.43177	0.694184	0.612801	0.517797	-0.52661	-0.179899	-1.22431	0.260247	0.200505	0.770639	0.0353409	0	0	0	1
SMIM4	0	1	1.71765	0.872994	0.733564	0.780435	-0.195957	-0.251047	-1.22744	0.00534497	0.434245	0.504227	0.000533402	2	0	0	3		1	1.83484	0.91219	0.671147	0.875652	-0.132593	-0.442707	-1.45095	0.00860356	0.656458	0.322127	0.000577775	2	0	0	3
MMP16	6	1	1.1003	0.692465	0.524177	0.137893	-0.530188	-0.401686	-1.06977	0.584823	0.0188419	0.235516	0.000805493	0	1	0	3		1	1.16834	1.02566	1.15522	0.224463	0.0365526	0.171615	-0.0162948	0.609718	0.925951	0.771124	0.976628	0	0	0	0
ARVCF	10	1	1.19736	0.693356	1.0126	0.259854	-0.528332	0.546395	-0.241791	0.625891	0.267769	0.444826	0.719875	0	0	0	0		1	0.830738	1.05074	0.966631	-0.267534	0.0714048	-0.120367	0.218572	0.158324	0.67378	0.636154	0.362206	0	0	0	0
MEF2C	8	1	0.828681	0.947117	1.09648	-0.271111	-0.078385	0.211265	0.403991	0.627567	0.875381	0.778105	0.567636	0	0	0	0		1	0.880478	1.11012	0.902021	-0.183641	0.150717	-0.299485	0.0348736	0.623312	0.652217	0.55049	0.941219	0	0	0	0
MDK	4	1	1.52084	1.35165	1.83454	0.604872	0.434724	0.440694	0.270546	0.383941	0.484174	0.63635	0.758183	0	0	0	0		1	0.840979	0.897883	1.11791	-0.249859	-0.1554	0.31621	0.410669	0.526867	0.659922	0.550569	0.410939	0	0	0	0
MAOA	42	1	1.73646	0.85107	0.884756	0.796151	-0.232651	0.0560027	-0.9728	0.197561	0.673771	0.946138	0.213244	0	0	0	0		1	1.12572	0.785435	0.624294	0.170854	-0.348437	-0.331266	-0.850557	0.768941	0.502984	0.67118	0.247624	0	0	0	0
MAN2A1	0	1	2.58256	0.8163	0.894115	1.3688	-0.292829	0.13136	-1.53027	0.0839452	0.67934	0.901615	0.126645	0	0	0	0		1	0.947161	1.38662	1.04588	-0.0783184	0.471577	-0.406857	0.143039	0.722679	0.016892	0.169406	0.60837	0	1	0	0
MAN2A2	0	1	1.1882	0.717885	0.560928	0.248778	-0.478176	-0.355937	-1.08289	0.572864	0.225636	0.54765	0.0523435	0	0	0	0		1	1.09514	0.769004	0.754019	0.131119	-0.378937	-0.0283908	-0.538447	0.639859	0.130574	0.939806	0.128754	0	0	0	0
HAPLN4	0	1	1.10398	0.911982	0.784882	0.142718	-0.132923	-0.216529	-0.492169	0.708267	0.696804	0.672191	0.307659	0	0	0	0		1	0.98108	0.976184	0.942417	-0.0275578	-0.0347752	-0.0507871	-0.0580045	0.926153	0.89596	0.898689	0.877427	0	0	0	0
SNX19	3	1	2.30316	0.876102	0.710821	1.20361	-0.19083	-0.301613	-1.69606	0.0803782	0.756606	0.743985	0.0514317	0	0	0	0		1	1.38202	1.1747	1.31483	0.466773	0.232294	0.162581	-0.0718985	0.226856	0.501324	0.753717	0.883003	0	0	0	0
LCAT	0	1	1.30457	1.1051	0.886229	0.383578	0.144172	-0.318421	-0.557827	0.60817	0.829421	0.751075	0.555567	0	0	0	0		1	0.917597	1.15919	0.997763	-0.124067	0.213116	-0.216347	0.120836	0.801018	0.628371	0.743234	0.846131	0	0	0	0
ARHGAP1	0	1	1.70291	1.02782	0.7562	0.768	0.0395834	-0.442743	-1.17116	0.00533352	0.872447	0.231234	0.000782423	2	0	0	3		1	1.59819	0.961798	0.652185	0.676441	-0.0561948	-0.560452	-1.29309	0.0318857	0.842024	0.185117	0.00118313	1	0	0	2
MUSTN1	0	1	0.923843	1.08269	0.903561	-0.114281	0.114615	-0.260921	-0.0320252	0.842735	0.823953	0.735646	0.964941	0	0	0	0		1	2.38287	1.31444	1.60819	1.2527	0.394443	0.290997	-0.567257	0.0244021	0.428155	0.696758	0.420389	1	0	0	0
SETD8	0	1	1.7836	0.957759	0.886156	0.834796	-0.0622654	-0.112102	-1.00916	0.164228	0.907655	0.889272	0.183726	0	0	0	0		1	1.82478	0.735316	1.12507	0.867719	-0.443564	0.613573	-0.69771	0.0150579	0.164724	0.200107	0.122269	1	0	0	0
ZKSCAN4	3	1	1.44499	0.903566	0.865541	0.531063	-0.146298	-0.0620288	-0.73939	0.234265	0.714108	0.917526	0.190461	0	0	0	0		1	1.45702	0.95883	0.792259	0.543019	-0.0606523	-0.275303	-0.878974	0.250618	0.885922	0.664191	0.141518	0	0	0	0
KLC1	0	1	1.59981	0.849844	0.803598	0.677898	-0.234731	-0.0807238	-0.993352	0.110539	0.536721	0.887368	0.0645105	0	0	0	0		1	1.26942	0.863466	0.598032	0.344164	-0.211788	-0.529918	-1.08587	0.503269	0.645143	0.442379	0.0950008	0	0	0	0
KCNN3	42	1	1.72726	0.755728	0.686487	0.788487	-0.404061	-0.138636	-1.33118	0.0532917	0.268194	0.800064	0.00989799	0	0	0	2		1	1.14663	0.774542	0.667408	0.197405	-0.368584	-0.214774	-0.780763	0.5317	0.191699	0.612035	0.0505188	0	0	0	0
KCNJ13	0	1	1.0704	1.27679	1.63327	0.0981549	0.352518	0.355244	0.609607	0.909136	0.64676	0.758178	0.575228	0	0	0	0		1	0.737622	1.06904	0.967463	-0.439047	0.0963154	-0.144036	0.391326	0.408301	0.839285	0.839764	0.560123	0	0	0	0
KCNB1	2	1	3.62614	0.853701	2.0227	1.85843	-0.228198	1.24448	-0.842155	0.00082206	0.646055	0.0949827	0.230748	3	0	0	0		1	0.859467	1.0084	0.990146	-0.218486	0.0120748	-0.0263612	0.204199	0.154898	0.929963	0.898212	0.293255	0	0	0	0
ITIH3	11	1	1.23644	1.51636	1.92126	0.306194	0.600612	0.341439	0.635856	0.527613	0.165973	0.599584	0.299734	0	0	0	0		1	0.85692	0.916106	1.40185	-0.222767	-0.126414	0.613751	0.710104	0.528935	0.689546	0.196018	0.112578	0	0	0	0
ITIH1	2	1	1.12049	1.1357	1.84815	0.164136	0.183587	0.702491	0.721943	0.791233	0.740624	0.398421	0.357328	0	0	0	0		1	0.805041	0.730419	0.945819	-0.312866	-0.453203	0.372839	0.232502	0.622017	0.424627	0.661463	0.772096	0	0	0	0
IREB2	0	1	2.12111	0.99649	0.866607	1.08482	-0.0050722	-0.201478	-1.29137	0.0297349	0.990934	0.763495	0.0407992	1	0	0	1		1	1.5134	0.835508	0.894283	0.597795	-0.259275	0.0980785	-0.758991	0.0966968	0.420543	0.839032	0.0954533	0	0	0	0
IL1B	29	1	1.04174	0.841207	1.66699	0.0589952	-0.249468	0.986713	0.67825	0.943314	0.736745	0.375391	0.518104	0	0	0	0		1	1.26999	0.960763	1.27328	0.344822	-0.0577482	0.406302	0.00373201	0.502576	0.900101	0.555985	0.995423	0	0	0	0
HCN1	3	1	2.13169	0.870239	0.959036	1.092	-0.200516	0.140174	-1.15234	0.0511408	0.688869	0.851975	0.103727	0	0	0	0		1	1.14534	0.932614	0.905169	0.195773	-0.100649	-0.0430916	-0.339513	0.601093	0.763782	0.931645	0.473492	0	0	0	0
HTR2A	122	1	1.52281	0.865444	0.822257	0.606736	-0.208487	-0.0738507	-0.889074	0.00277021	0.250339	0.786039	0.000527746	2	0	0	3		1	1.46411	1.1426	0.888635	0.55002	0.192319	-0.362656	-0.720357	0.0629341	0.467229	0.360754	0.0541676	0	0	0	0
HSPA9	0	1	1.75211	0.793633	0.807004	0.809096	-0.333456	0.0241027	-1.11845	0.0255142	0.303403	0.960447	0.0146513	1	0	0	1		1	1.69519	1.16384	1.38342	0.761449	0.218889	0.249347	-0.293213	0.0814815	0.575535	0.670676	0.595864	0	0	0	0
HINT1	23	1	1.42882	0.627624	0.694329	0.514825	-0.672028	0.14572	-1.04113	0.114864	0.021387	0.739407	0.0117093	0	1	0	1		1	1.38331	0.613236	0.545737	0.468129	-0.705487	-0.168236	-1.34185	0.296356	0.0784887	0.779687	0.01796	0	0	0	1
NRG1	503	1	1.88738	1.1131	1.84376	0.916387	0.154581	0.728066	-0.0337394	0.0872076	0.747029	0.311147	0.960296	0	0	0	0		1	1.40726	0.867453	1.32664	0.49289	-0.205142	0.612917	-0.0851146	0.361038	0.670818	0.397226	0.900765	0	0	0	0
SERPIND1	2	1	0.580674	1.77248	1.71781	-0.784199	0.825773	-0.0452061	1.56477	0.358965	0.280147	0.968559	0.147874	0	0	0	0		1	0.651266	0.611037	0.814087	-0.618682	-0.710668	0.413923	0.321937	0.338457	0.218951	0.633121	0.693743	0	0	0	0
ZDHHC8	28	1	1.43789	0.775713	0.911897	0.52395	-0.366406	0.233348	-0.657007	0.037	0.102939	0.488699	0.0386691	1	0	0	1		1	0.825597	0.748025	0.770425	-0.276491	-0.418842	0.0425686	-0.0997821	0.383941	0.140322	0.920414	0.803822	0	0	0	0
GSTM1	17	1	1.95607	1.01195	0.981926	0.022303	-0.276445	0.46144	0.162692	0.974856	0.662274	0.626937	0.85577	0	0	0	0		1	1.63151	0.863293	0.899074	-0.707399	-0.45426	-0.160871	0.092268	0.109041	0.249926	0.785906	0.868751	0	0	0	0
GRM3	77	1	1.69703	0.898564	1.17448	0.763009	-0.154307	0.386331	-0.530985	0.0593385	0.669844	0.476688	0.299534	0	0	0	0		1	0.882375	0.828659	0.509155	-0.180536	-0.271149	-0.702673	-0.793287	0.595496	0.37268	0.123529	0.0651526	0	0	0	0
GRIN2B	62	1	2.39325	0.946373	1.56923	1.25897	-0.0795192	0.729578	-0.608915	0.022474	0.871962	0.324237	0.382848	1	0	0	0		1	1.15963	1.43132	1.18104	0.213659	0.51735	-0.277294	0.0263968	0.61532	0.173721	0.626906	0.960856	0	0	0	0
SPCS1	0	1	1.67252	0.896651	0.800967	0.74202	-0.157381	-0.162805	-1.06221	0.0314228	0.609888	0.72493	0.0148892	1	0	0	1		1	1.81749	1.08108	0.811653	0.861946	0.112476	-0.413541	-1.16301	0.0363563	0.760105	0.454196	0.0255802	1	0	0	1
GRIA4	11	1	1.57123	0.75155	0.895411	0.651899	-0.412059	0.252681	-0.811276	0.0110814	0.0726375	0.463036	0.0124509	1	0	0	1		1	1.33097	0.868351	0.821551	0.412481	-0.20365	-0.0799272	-0.696058	0.00753819	0.140218	0.699551	0.000364172	2	0	0	3
INO80E	0	1	1.74293	0.825696	0.823838	0.801516	-0.276318	-0.0032492	-1.08108	0.0217772	0.376546	0.994469	0.0144298	1	0	0	1		1	0.950339	1.14096	0.896535	-0.0734858	0.190248	-0.347816	-0.0840817	0.844726	0.570787	0.489606	0.859382	0	0	0	0
HARBI1	0	1	1.31833	0.767316	0.642947	0.398706	-0.382107	-0.255121	-1.03593	0.189571	0.159834	0.531535	0.00704614	0	0	0	2		1	1.28529	0.768495	0.763379	0.362091	-0.379893	-0.00963494	-0.751619	0.246642	0.174154	0.981668	0.057273	0	0	0	0
TRMT2A	0	1	1.61137	0.849953	0.747812	0.688284	-0.234546	-0.184706	-1.10754	0.00478838	0.282486	0.572585	0.000332478	2	0	0	3		1	1.43281	0.898076	0.785297	0.518848	-0.155091	-0.193598	-0.867537	0.014163	0.41232	0.495084	0.00118412	1	0	0	2
GJA8	0	1	0.512052	1.0012	1.19671	-0.965637	0.00172719	0.25735	1.22471	0.0765942	0.997175	0.72502	0.0758091	0	0	0	0		1	0.539339	0.896049	0.77984	-0.890735	-0.15835	-0.2004	0.531984	0.00605885	0.585404	0.64534	0.195015	2	0	0	0
KCNV1	0	1	1.52347	0.925793	1.2616	0.607356	-0.111239	0.446499	-0.272097	0.291532	0.828999	0.563292	0.708721	0	0	0	0		1	1.03452	0.818873	0.891692	0.0489681	-0.288288	0.122906	-0.21435	0.893308	0.377343	0.801884	0.64255	0	0	0	0
MDGA1	4	1	0.841893	0.670632	0.726261	-0.248291	-0.576406	0.114967	-0.213148	0.596477	0.169364	0.855006	0.719343	0	0	0	0		1	1.09236	0.979431	1.37913	0.127447	-0.0299847	0.493745	0.336313	0.675529	0.912329	0.226791	0.382544	0	0	0	0
SEZ6L2	0	1	1.71437	0.690993	0.680603	0.777682	-0.533256	-0.0218587	-1.3328	0.0494284	0.131979	0.967165	0.00776361	1	0	0	2		1	1.47527	0.706522	0.678671	0.560978	-0.501194	-0.0580225	-1.12019	0.0930242	0.0933896	0.89697	0.00801112	0	0	0	2
GNL3	0	1	1.80162	0.747743	0.730013	0.849298	-0.419386	-0.0346201	-1.3033	0.000640361	0.0594591	0.917387	3.44743e-05	3	0	0	3		1	1.44482	0.723687	0.817	0.530894	-0.466562	0.174969	-0.822487	0.167598	0.175135	0.734618	0.090997	0	0	0	0
GIGYF2	0	1	1.26488	0.733914	0.746013	0.339	-0.446318	0.0235898	-0.761728	0.269042	0.103752	0.954285	0.0495996	0	0	0	1		1	0.91888	0.700056	0.762098	-0.122051	-0.514458	0.122506	-0.269901	0.738079	0.115049	0.802452	0.558808	0	0	0	0
PPP1R16B	0	1	2.14019	0.869832	0.941756	1.09774	-0.201192	0.114617	-1.18431	0.0129125	0.610438	0.846579	0.0339635	1	0	0	1		1	1.89273	0.918796	1.02663	0.920472	-0.122184	0.160106	-0.882549	0.0291135	0.746076	0.777267	0.0981453	1	0	0	0
CNTNAP2	37	1	1.90264	1.09688	0.939232	0.927999	0.133405	-0.223852	-1.01845	0.0112737	0.683795	0.648665	0.0279036	1	0	0	1		1	1.15896	1.01881	0.840596	0.212831	0.0268879	-0.277404	-0.463347	0.317006	0.887605	0.330996	0.085032	0	0	0	0
SPATS2L	0	1	1.31762	1.08144	0.942183	0.39793	0.11296	-0.198881	-0.483851	0.235084	0.706292	0.658259	0.253713	0	0	0	0		1	0.793581	1.02407	1.12354	-0.333551	0.0343109	0.133744	0.501605	0.189187	0.879973	0.694758	0.118525	0	0	0	0
ZDHHC5	2	1	1.31679	0.810168	0.833743	0.397024	-0.303706	0.0413814	-0.659349	0.088835	0.145595	0.894833	0.0254809	0	0	0	1		1	1.11011	0.840468	0.893337	0.150702	-0.250736	0.0880119	-0.313426	0.635376	0.377753	0.836473	0.435603	0	0	0	0
BRP44	4	1	1.885	0.739969	0.888868	0.914562	-0.434464	0.264504	-1.08452	0.0379808	0.270412	0.654647	0.0517338	1	0	0	0		1	1.70067	0.618596	0.682148	0.766103	-0.692931	0.141089	-1.31795	0.0717557	0.0686191	0.804774	0.0143266	0	0	0	1
NGEF	0	1	1.2287	0.935536	1.34524	0.297129	-0.096135	0.523999	0.130735	0.698988	0.888756	0.611252	0.893001	0	0	0	0		1	1.17515	1.0309	1.37893	0.232847	0.0439108	0.419635	0.230699	0.75427	0.947381	0.674147	0.80632	0	0	0	0
GAD1	63	1	1.68493	0.990819	1.65834	0.752691	-0.0133068	0.74305	-0.0229484	0.0107915	0.959812	0.0606753	0.951002	1	0	0	0		1	1.36206	0.817099	1.07356	0.445785	-0.291418	0.393827	-0.343377	0.0493235	0.150789	0.195517	0.231278	1	0	0	0
GABRB3	13	1	1.34412	0.60917	0.762008	0.426667	-0.715083	0.322961	-0.818788	0.253758	0.0324755	0.519645	0.0833706	0	1	0	0		1	1.1447	0.733357	0.715124	0.194971	-0.447412	-0.0363236	-0.678706	0.560194	0.135016	0.935526	0.10889	0	0	0	0
ASPHD1	0	1	1.74673	0.69898	0.774701	0.804659	-0.516677	0.148388	-1.17295	0.120128	0.264516	0.830833	0.0732748	0	0	0	0		1	1.22658	0.843863	0.930418	0.294643	-0.244919	0.140871	-0.398692	0.631608	0.655891	0.864332	0.608017	0	0	0	0
KCTD13	5	1	1.70535	0.766421	1.08707	0.770067	-0.383791	0.50424	-0.649619	0.0634108	0.300971	0.364945	0.215719	0	0	0	0		1	1.34654	0.777205	0.869132	0.429257	-0.363633	0.16128	-0.63161	0.238384	0.264133	0.741262	0.170217	0	0	0	0
PLA2G15	0	1	1.49066	0.808808	0.82046	0.575951	-0.30613	0.020635	-0.861447	0.0524882	0.249185	0.958702	0.0218539	0	0	0	1		1	1.01271	0.713881	0.61671	0.0182235	-0.486245	-0.211092	-0.71556	0.967154	0.219287	0.722193	0.201152	0	0	0	0
VSIG2	0	1	3.46932	1.20467	1.62802	1.79465	0.268632	0.434488	-1.09153	0.00695864	0.651518	0.626254	0.194395	2	0	0	0		1	1.52755	1.05062	1.30406	0.611222	0.0712416	0.311768	-0.228212	0.143385	0.84877	0.577987	0.665793	0	0	0	0
ABCB9	0	1	1.94	0.871421	1.07028	0.956056	-0.198558	0.296547	-0.858066	0.000462867	0.416211	0.418232	0.0129782	3	0	0	1		1	1.7129	0.825998	0.779101	0.776443	-0.275789	-0.0843294	-1.13656	0.0381253	0.410262	0.866696	0.0164156	1	0	0	1
SF3B1	0	1	2.03539	0.714923	0.865594	1.0253	-0.48414	0.275902	-1.23354	8.00668e-06	0.0184136	0.370495	2.16831e-05	3	1	0	3		1	1.39186	0.729147	0.861095	0.477016	-0.455718	0.239962	-0.692772	0.0344947	0.0239299	0.427933	0.015205	1	1	0	1
MAU2	0	1	1.59894	0.797093	0.573666	0.677113	-0.32718	-0.474537	-1.47883	0.0132905	0.181041	0.195903	1.91206e-05	1	0	0	3		1	1.29523	0.737046	0.697502	0.373209	-0.440173	-0.0795586	-0.892941	0.104315	0.0322061	0.796343	0.00212374	0	1	0	2
PPP1R13B	0	1	1.17938	0.633753	0.596139	0.238028	-0.658007	-0.0882719	-0.984307	0.583029	0.0897552	0.879391	0.0727043	0	0	0	0		1	0.900033	0.604356	0.756069	-0.15195	-0.726529	0.323118	-0.25146	0.678034	0.0264689	0.510538	0.587035	0	1	0	0
SATB2	7	1	6.87813	2.40608	3.209	2.78202	1.26668	0.41544	-1.09989	5.64389e-06	0.0208466	0.613387	0.155958	3	1	0	0		1	1.55309	1.02556	1.5813	0.635145	0.0364049	0.624702	0.025962	0.220902	0.937473	0.369499	0.968446	0	0	0	0
ACSL6	6	1	1.44875	0.798046	0.765419	0.534811	-0.325456	-0.0602226	-0.92049	0.140147	0.315517	0.901459	0.0447131	0	0	0	1		1	1.38758	0.88294	0.934295	0.472572	-0.179613	0.0815624	-0.570622	0.252992	0.627144	0.88309	0.275179	0	0	0	0
SMG6	0	1	1.44201	0.684028	0.801048	0.528078	-0.547874	0.227835	-0.848116	0.101494	0.0574873	0.598449	0.0375889	0	0	0	1		1	0.866724	0.810677	0.678077	-0.206356	-0.302801	-0.257678	-0.354124	0.508735	0.278318	0.53853	0.369981	0	0	0	0
CNOT1	0	1	1.40868	0.833582	0.642537	0.494342	-0.262603	-0.375544	-1.13249	0.201162	0.447747	0.469195	0.0206098	0	0	0	1		1	1.17654	0.895962	0.748859	0.234549	-0.158491	-0.258743	-0.651783	0.395241	0.520694	0.484535	0.061805	0	0	0	0
IGSF9B	2	1	1.68154	0.693195	0.744613	0.749785	-0.528666	0.103228	-1.17522	0.0605794	0.139056	0.847297	0.0200544	0	0	0	1		1	1.43343	0.73905	0.804014	0.519472	-0.436256	0.121549	-0.834179	0.11608	0.140085	0.784036	0.0460469	0	0	0	1
NT5C2	9	1	1.6684	0.665923	0.720097	0.738461	-0.586573	0.112836	-1.2122	0.0444182	0.0742388	0.818922	0.00909119	1	0	0	2		1	1.76227	0.726565	0.61543	0.817436	-0.460837	-0.239497	-1.51777	0.0396541	0.19472	0.653231	0.00252831	1	0	0	2
FES	217	1	2.06939	1.13709	2.15617	1.0492	0.185348	0.923123	0.0592666	0.0337967	0.675065	0.163952	0.924486	1	0	0	0		1	2.07998	1.41327	1.67719	1.05657	0.499035	0.24701	-0.310526	0.00437145	0.132323	0.619452	0.507843	2	0	0	0
NKAPL	6	1	1.19301	0.660127	0.673427	0.25461	-0.599185	0.0287771	-0.825018	0.448187	0.0459836	0.949055	0.0520291	0	1	0	0		1	0.91987	0.71577	0.538447	-0.120499	-0.482431	-0.410693	-0.772626	0.762553	0.17625	0.442768	0.125641	0	0	0	0
MED19	0	1	1.37699	0.760825	0.857482	0.461521	-0.394363	0.172542	-0.683343	0.173133	0.19313	0.704254	0.11082	0	0	0	0		1	1.48621	0.892864	1.03099	0.571636	-0.163487	0.207516	-0.527607	0.0339883	0.497802	0.566179	0.121846	1	0	0	0
YPEL4	0	1	1.50717	0.684596	0.701661	0.591839	-0.546675	0.0355205	-1.10299	0.0158229	0.0127056	0.914041	0.000377715	1	1	0	3		1	1.28663	0.708523	0.697415	0.363597	-0.497114	-0.0227958	-0.883507	0.412486	0.210307	0.969451	0.115413	0	0	0	0
F2	90	1	1.22722	1.20215	2.41423	0.295395	0.265622	1.00594	0.97617	0.771654	0.770467	0.461348	0.448338	0	0	0	0		1	0.758034	0.706281	0.859072	-0.399665	-0.501686	0.282537	0.180516	0.280975	0.130258	0.569976	0.700256	0	0	0	0
ETF1	0	1	1.58194	0.71862	0.816829	0.661693	-0.476699	0.184806	-0.953587	0.0260469	0.0730441	0.643157	0.0112269	1	0	0	1		1	1.72859	0.797672	0.987441	0.789593	-0.326133	0.307899	-0.807827	0.041175	0.345747	0.552889	0.0986506	1	0	0	0
ERBB4	218	1	1.86794	0.688227	0.903671	0.901449	-0.539043	0.392912	-1.04758	0.0158496	0.106789	0.433205	0.0266711	1	0	0	1		1	0.63252	0.805326	0.697942	-0.660817	-0.312356	-0.206465	0.141997	0.0261401	0.239838	0.604494	0.705557	1	0	0	0
EP300	588	1	1.87611	0.747677	0.72518	0.907747	-0.419514	-0.044075	-1.37134	0.00865621	0.174938	0.924306	0.0017157	2	0	0	2		1	1.07631	0.797207	0.661968	0.106089	-0.326974	-0.268192	-0.701256	0.621798	0.089158	0.352625	0.0099413	0	0	0	2
CMYA5	11	1	1.55471	1.09954	1.77299	0.636647	0.136904	0.689279	0.189535	0.382282	0.833624	0.480777	0.837077	0	0	0	0		1	1.30561	1.11365	1.3087	0.38472	0.155302	0.23283	0.00341267	0.0416417	0.357895	0.358149	0.988602	1	0	0	0
RILPL2	0	1	2.16699	0.826202	0.931326	1.11569	-0.275434	0.172793	-1.21834	0.00115093	0.369584	0.707468	0.00500999	2	0	0	2		1	1.66885	0.972409	0.848722	0.738857	-0.0403644	-0.196272	-0.975493	0.0646966	0.910162	0.714535	0.0538298	0	0	0	0
DRG2	0	1	2.193	1.25243	1.08229	1.1329	0.324727	-0.210639	-1.01882	0.000394253	0.256084	0.623338	0.0117503	3	0	0	1		1	2.00001	1.11605	0.986788	1.00001	0.158405	-0.177593	-1.0192	0.00222148	0.588003	0.685549	0.0137136	2	0	0	1
DRD4	217	1	0.811102	0.456784	0.524267	-0.302045	-1.13042	0.19879	-0.629583	0.616775	0.036266	0.80608	0.409579	0	1	0	0		1	0.946046	0.818401	0.257909	-0.080018	-0.28912	-1.66595	-1.87505	0.87692	0.531551	0.0162456	0.00411651	0	0	1	2
DRD1	63	1	1.16605	1.07098	1.51025	0.22163	0.0989338	0.495855	0.373159	0.756008	0.87676	0.604343	0.679165	0	0	0	0		1	0.978445	0.938553	0.882721	-0.0314366	-0.09149	-0.0884805	-0.148534	0.903792	0.6941	0.799825	0.65163	0	0	0	0
DPYD	6	1	2.039	0.772938	1.37694	1.02786	-0.371575	0.833036	-0.566399	0.114398	0.523422	0.340247	0.491605	0	0	0	0		1	1.20402	0.563251	0.983799	0.267856	-0.828151	0.804587	-0.29142	0.596043	0.0668911	0.235289	0.648427	0	0	0	0
WBP2NL	0	1	1.4695	1.83647	1.59769	0.555322	0.876932	-0.200949	0.120662	0.288087	0.0607137	0.774476	0.855204	0	0	0	0		1	0.909209	1.98847	1.95824	-0.137316	0.991656	-0.0221003	1.10687	0.838285	0.0993875	0.980468	0.193406	0	0	0	0
CYP17A1	3	1	1.20586	1.49911	2.12713	0.270059	0.584106	0.504803	0.818851	0.691137	0.336666	0.579884	0.340895	0	0	0	0		1	1.37712	1.28362	1.82304	0.461658	0.360216	0.50613	0.404689	0.542081	0.594827	0.618346	0.672654	0	0	0	0
ADRBK2	6	1	1.69207	1.14227	1.20185	0.758793	0.191901	0.0733613	-0.493531	0.0038277	0.413511	0.834912	0.136995	2	0	0	0		1	1.34658	1.10279	1.20152	0.429301	0.14116	0.1237	-0.164441	0.140833	0.588234	0.751782	0.655622	0	0	0	0
FAM109B	0	1	1.0546	1.43129	2.04867	0.0766929	0.517315	0.517372	0.957995	0.916429	0.428744	0.597763	0.300093	0	0	0	0		1	0.786979	1.08655	0.875154	-0.345604	0.119749	-0.31214	0.153212	0.296196	0.685715	0.481914	0.71428	0	0	0	0
CILP2	0	1	1.90395	0.758167	1.44206	0.928999	-0.399413	0.927541	-0.400871	0.16038	0.499812	0.296168	0.632019	0	0	0	0		1	1.0427	1.03055	0.651501	0.0603296	0.0434092	-0.66157	-0.67849	0.878495	0.90212	0.211465	0.17407	0	0	0	0
TOM1L2	0	1	1.65829	0.847901	0.850365	0.729697	-0.238032	0.00418624	-0.963543	0.0247959	0.413005	0.992342	0.0191213	1	0	0	1		1	1.32217	0.998896	0.856838	0.402904	-0.00159326	-0.221312	-0.62581	0.285941	0.996236	0.6622	0.190092	0	0	0	0
C16orf92	0	1	2.07682	1.25272	1.19785	1.05438	0.325061	-0.0646084	-0.793925	0.0123923	0.388698	0.909066	0.136575	1	0	0	0		1	1.33174	1.51088	0.771037	0.41331	0.595387	-0.970515	-0.788438	0.634511	0.44389	0.405394	0.473416	0	0	0	0
SLC32A1	6	1	1.28717	0.750941	0.930996	0.364207	-0.413229	0.310076	-0.46736	0.166357	0.0791501	0.379804	0.160306	0	0	0	0		1	1.7475	1.03878	0.995623	0.805296	0.0548916	-0.0612197	-0.811624	0.0187607	0.857851	0.894057	0.0611185	1	0	0	0
CR1L	0	1	1.16254	0.845762	0.643733	0.217281	-0.241677	-0.39379	-0.852748	0.701754	0.633912	0.604939	0.23476	0	0	0	0		1	0.907657	0.796051	0.649027	-0.139781	-0.329067	-0.294581	-0.483868	0.752534	0.406606	0.620407	0.388211	0	0	0	0
RFTN2	0	1	2.3258	1.54187	2.68425	1.21773	0.624679	0.799841	0.206791	0.0874776	0.327041	0.402813	0.818544	0	0	0	0		1	1.06458	1.56058	1.25733	0.0902842	0.642087	-0.311729	0.240074	0.878495	0.22415	0.694	0.747925	0	0	0	0
TYW5	0	1	1.40606	1.03311	1.24492	0.491655	0.0470006	0.269055	-0.175599	0.119486	0.867838	0.525389	0.660217	0	0	0	0		1	1.11466	1.0552	1.00007	0.156603	0.0775105	-0.0774103	-0.156502	0.641839	0.796879	0.863932	0.71326	0	0	0	0
UHMK1	7	1	1.47647	0.77369	0.738038	0.562148	-0.370173	-0.068059	-1.00038	0.234051	0.380977	0.914484	0.0940988	0	0	0	0		1	1.23623	0.674676	0.741847	0.305952	-0.567732	0.136926	-0.736759	0.370235	0.063033	0.76502	0.0880393	0	0	0	0
TMEM219	0	1	1.82155	0.701755	0.773259	0.865166	-0.510962	0.139985	-1.23614	0.000323589	0.0175862	0.664555	4.87595e-05	3	1	0	3		1	2.31917	0.796439	0.999518	1.21361	-0.328364	0.327669	-1.2143	7.88257e-05	0.232371	0.426906	0.00179072	3	0	0	2
AGPHD1	0	1	1.07999	0.69509	0.698406	0.111016	-0.524729	0.00686797	-0.628877	0.808628	0.200584	0.991089	0.278079	0	0	0	0		1	1.34164	0.878912	0.883743	0.424001	-0.18621	0.00790948	-0.602301	0.181675	0.511951	0.985184	0.133634	0	0	0	0
CLU	2	1	2.0519	0.96362	1.08849	1.03696	-0.0534635	0.175793	-0.914631	0.00023858	0.832267	0.642456	0.0104055	3	0	0	1		1	1.78163	1.00755	1.05586	0.833194	0.0108547	0.0675696	-0.75477	0.00340632	0.965977	0.859497	0.0359718	2	0	0	1
SFXN2	0	1	1.50316	0.774665	0.917893	0.587999	-0.368355	0.244753	-0.7116	0.025119	0.116744	0.48716	0.0321362	1	0	0	1		1	1.21507	0.792699	0.698592	0.281039	-0.335155	-0.182324	-0.798518	0.449352	0.313142	0.714512	0.0892667	0	0	0	0
CKB	0	1	1.65826	0.707356	0.828785	0.729669	-0.499492	0.228562	-1.0006	0.0488719	0.131681	0.645603	0.0327298	1	0	0	1		1	1.60272	0.741727	0.829673	0.68052	-0.431039	0.161654	-0.949906	0.0208601	0.101796	0.682476	0.010782	1	0	0	1
CHRNB4	4	1	1.47708	1.05792	0.967194	0.562749	0.081232	-0.129354	-0.610871	0.471394	0.907468	0.901796	0.536531	0	0	0	0		1	0.789877	1.19498	1.2641	-0.340299	0.256985	0.0811252	0.678409	0.616309	0.672242	0.929052	0.429678	0	0	0	0
CHRNA7	270	1	0.893808	0.695538	0.499842	-0.161963	-0.523798	-0.476658	-0.838493	0.677948	0.133224	0.362338	0.0892047	0	0	0	0		1	0.705015	0.55847	0.495591	-0.504275	-0.840447	-0.172331	-0.508504	0.297663	0.0523049	0.790795	0.406398	0	0	0	0
CHRNA5	11	1	2.97401	1.10796	3.61444	1.57241	0.147901	1.70587	0.281364	0.0755169	0.851733	0.15067	0.801486	0	0	0	0		1	0.81512	1.40128	0.980095	-0.294915	0.486742	-0.515748	0.265909	0.666275	0.42615	0.574016	0.75853	0	0	0	0
CHRNA3	7	1	1.24713	1.17922	0.652255	0.31861	0.237834	-0.854326	-0.935103	0.544991	0.613448	0.226384	0.160192	0	0	0	0		1	1.62157	1.23742	1.12938	0.69739	0.307337	-0.1318	-0.521854	0.199004	0.52684	0.856425	0.447361	0	0	0	0
CHRM4	8	1	1.14319	0.796186	0.818702	0.193067	-0.328822	0.0402326	-0.481657	0.514096	0.214081	0.919278	0.198143	0	0	0	0		1	1.21414	0.722673	0.742824	0.279937	-0.468586	0.0396771	-0.708845	0.554618	0.268826	0.950228	0.236887	0	0	0	0
NXPH4	0	1	1.14807	1.31149	1.16457	0.199211	0.391209	-0.171412	0.0205865	0.49093	0.130435	0.65865	0.955122	0	0	0	0		1	0.710426	0.56062	0.485398	-0.493243	-0.834905	-0.207854	-0.549516	0.447768	0.150815	0.811538	0.503735	0	0	0	0
NISCH	2	1	1.70336	0.863071	0.884835	0.768382	-0.212448	0.0359282	-0.944903	0.0209082	0.475251	0.935844	0.0247425	1	0	0	1		1	1.08986	0.85286	0.955477	0.124149	-0.22962	0.163913	-0.189856	0.682959	0.39835	0.687736	0.62146	0	0	0	0
CHI3L1	11	1	0.716372	0.783018	1.00397	-0.48122	-0.352882	0.358599	0.486937	0.18745	0.279826	0.46408	0.291664	0	0	0	0		1	0.850003	1.55935	1.65002	-0.23446	0.640949	0.0815341	0.956943	0.489135	0.0345103	0.857715	0.025625	0	1	0	1
CHGB	8	1	1.34333	0.675373	0.583079	0.425813	-0.566244	-0.211991	-1.20405	0.22873	0.0735322	0.655135	0.00713091	0	0	0	2		1	1.38597	0.716113	0.615531	0.4709	-0.481741	-0.218356	-1.171	0.119095	0.0746412	0.590109	0.00218359	0	0	0	2
CLP1	0	1	1.47565	0.788673	0.750517	0.561347	-0.342501	-0.0715425	-0.97539	0.0441438	0.169754	0.848371	0.00569496	1	0	0	2		1	1.14499	0.718297	0.673636	0.195336	-0.477347	-0.0926127	-0.765295	0.681499	0.262146	0.884681	0.203657	0	0	0	0
CPLX2	9	1	1.9408	0.672593	1.00984	0.956649	-0.572194	0.586317	-0.942526	0.0599822	0.208459	0.390208	0.142908	0	0	0	0		1	1.20832	0.807207	0.709162	0.273004	-0.30899	-0.186824	-0.768817	0.301663	0.191211	0.598309	0.0214742	0	0	0	1
MPHOSPH9	0	1	1.69937	0.696092	0.674067	0.765001	-0.52265	-0.0463867	-1.33404	0.00203912	0.0184701	0.889131	2.11552e-05	2	1	0	3		1	1.41351	0.770318	0.719828	0.499278	-0.376474	-0.0978014	-0.973554	0.0616365	0.115128	0.784955	0.00396412	0	0	0	2
ANKRD63	0	1	1.67598	0.809125	1.01136	0.745007	-0.305566	0.321862	-0.728711	0.114749	0.469528	0.611538	0.222612	0	0	0	0		1	1.21322	0.912431	0.798008	0.278842	-0.132212	-0.193312	-0.604366	0.311867	0.591881	0.601269	0.0831176	0	0	0	0
CALN1	4	1	0.755839	0.751663	0.462211	-0.403848	-0.411842	-0.701534	-0.709528	0.664769	0.621252	0.574747	0.547247	0	0	0	0		1	0.71031	0.794704	0.465254	-0.493479	-0.331511	-0.772398	-0.61043	0.393475	0.521576	0.319478	0.404	0	0	0	0
AP3B2	0	1	1.68343	0.710376	0.738133	0.751401	-0.493346	0.0552979	-1.18945	0.11423	0.246281	0.930959	0.0480845	0	0	0	1		1	1.51776	0.786479	0.788179	0.601942	-0.34652	0.00311608	-0.945346	0.157582	0.363036	0.995649	0.0793157	0	0	0	0
CPEB1	0	1	1.84795	1.08127	0.963653	0.88593	0.112727	-0.166141	-0.939343	0.075718	0.800526	0.803934	0.136545	0	0	0	0		1	2.70375	1.17421	1.37784	1.43496	0.231696	0.230712	-0.972554	0.00110969	0.556055	0.695941	0.0805757	2	0	0	0
RLBP1	0	1	2.18372	3.21076	2.17541	1.12679	1.68291	-0.561623	-0.00549674	0.28058	0.0715788	0.688521	0.99668	0	0	0	0		1	0.846862	0.923981	0.887773	-0.239801	-0.114065	-0.057673	0.0680634	0.63647	0.801541	0.932479	0.915538	0	0	0	0
ZDHHC2	0	1	1.70392	0.814983	0.883527	0.768857	-0.295158	0.116504	-0.947511	0.0323263	0.35828	0.808983	0.0370442	1	0	0	1		1	0.987223	0.499249	0.657399	-0.0185524	-1.00217	0.39701	-0.586606	0.977716	0.0916048	0.655933	0.485028	0	0	0	0
GABBR1	10	1	1.47219	0.767287	0.666313	0.557961	-0.382162	-0.203565	-1.14369	0.0372112	0.110614	0.571015	0.000735019	1	0	0	3		1	1.66497	0.932574	0.905837	0.735498	-0.10071	-0.0419665	-0.878175	0.00129843	0.622445	0.891199	0.00239751	2	0	0	2
FLRT2	0	1	1.35446	1.01769	0.767599	0.437714	0.0252928	-0.406868	-0.819289	0.204115	0.934613	0.378948	0.0602241	0	0	0	0		1	0.852323	0.766499	0.950746	-0.230528	-0.383645	0.310777	0.157661	0.510978	0.221321	0.508943	0.722293	0	0	0	0
PHF3	0	1	0.802407	1.00811	0.790654	-0.317594	0.0116506	-0.350533	-0.0212876	0.565865	0.981213	0.636691	0.975729	0	0	0	0		1	0.964478	1.12079	1.32732	-0.0521791	0.164517	0.244004	0.4607	0.797486	0.365708	0.371117	0.0732765	0	0	0	0
EMX1	2	1	1.27962	0.947654	1.09582	0.355717	-0.0775673	0.209572	-0.223712	0.543842	0.882352	0.78981	0.762802	0	0	0	0		1	1.0788	1.07641	0.777184	0.109426	0.106226	-0.469898	-0.473099	0.906248	0.898289	0.706206	0.687283	0	0	0	0
Legend: Pol II signals (FPKM) for 279 schizophrenia-related genes downloaded from SZDB database (score>2) were normalized versus signals from untreated wildtype mice as the standard in each experiment; then geometric means (GM) were estimated for WT and TOP3B-KO (4 replications), WT-fear and TOP3B-KO-fear (5 replications). Log2 ratios and p-values are calculated between different samples and show…
	Sigificance score (Sig): 0, p>0.05; 1, p<0.05; 2, p<0.01; 3, p<0.001.
