# Supplementary material for: Topoisomerase 3β knockout mice show transcriptional and behavioural impairments associated with neurogenesis and synaptic plasticity
Source: Nat Commun. 2020 Jun 19;11:3143. doi: 10.1038/s41467-020-16884-4 (PMC7305123; doi:10.1038/s41467-020-16884-4)
Supplement: Supplementary file 7 — Supplementary Table 5 [file 41467_2020_16884_MOESM7_ESM.xlsx]

## Sheet: Sheet1
Supplementary Table. 5. Top3b-KO mouse brain exhibits significant reduction of Pol II signals for many anxiety
disorder-related genes as shown by ChIP-seq
						Pol II at TSS (-700 to +700 bp)																			Pol II at all exons
Symbol	Pubmed anxiety	GM_WT TSS	GM_WT-fear TSS	GM_KO TSS	GM_KO-fear TSS	logratio_WT-fear/WT	logratio_KO/WT	logratio_KO-fear/KO	logratio_KO-fear/WT-fear	p_WT_fear/WT	p_KO/WT	p_KO-fear/KO	p_KO-fear/WT-fear	Sig_WT-fear/WT	Sig_KO/WT	Sig.KO-fear/KO	Sig.KO-fear/WT-fear		GM_WT exons	GM_WT-fear exons	GM_KO exons	GM_KO-fear exons	logratio_WT-fear/WT	logratio_KO/WT	logratio_KO-fear/KO	logratio_KO-fear/WT-fear	p_WT_fear/WT	p_KO/WT	p_KO-fear/KO	p_KO-fear/WT-fear	Sig_WT-fear/WT	Sig_KO/WT	Sig.KO-fear/KO	Sig.KO-fear/WT-fear
Tmem168	0	1	1.47286	0.654602	0.964139	0.558619	-0.61131	0.558622	-0.611306	0.015452	0.00304838	0.0710791	0.0361696	1	2	0	1		1	1.27067	0.777732	1.04878	0.345593	-0.362655	0.431369	-0.276879	0.061132	0.028026	0.081487	0.23561	0	1	0	0
Scn7a	0	1	0.880231	1.51628	0.868559	-0.184046	0.600538	-0.803843	-0.0192587	0.820742	0.408448	0.460728	0.985045	0	0	0	0		1	0.539602	1.40615	0.764811	-0.890034	0.491753	-0.878578	0.503209	0.0218434	0.156631	0.0915722	0.305389	1	0	0	0
Npy	383	1	1.67348	1.25637	0.983931	0.742855	0.329263	-0.352635	-0.766226	0.362778	0.65199	0.747447	0.458014	0	0	0	0		1	3.5787	1.97223	4.16404	1.83944	0.979826	1.07816	0.218546	0.0240537	0.179037	0.324273	0.832163	1	0	0	0
Panx1	3	1	1.67309	1.12484	1.60452	0.742516	0.169714	0.512425	-0.0603771	0.125389	0.69533	0.430513	0.92152	0	0	0	0		1	1.58823	1.11188	1.58486	0.667422	0.152997	0.511361	-0.00306314	0.051021	0.617	0.265135	0.994351	0	0	0	0
Grm8	2	1	1.16438	0.946977	2.2774	0.219565	-0.0785989	1.26599	0.967825	0.765439	0.904953	0.199778	0.298495	0	0	0	0		1	1.36731	0.912725	1.51144	0.451337	-0.131747	0.72767	0.144586	0.203709	0.678273	0.126653	0.747523	0	0	0	0
Ptger1	0	1	1.47141	0.922828	0.97507	0.557195	-0.115866	0.0794436	-0.593618	0.311829	0.814101	0.914407	0.394301	0	0	0	0		1	1.26626	0.797174	1.23799	0.340575	-0.327033	0.635027	-0.0325808	0.230657	0.198142	0.0957387	0.927767	0	0	0	0
Htr6	4	1	2.13509	1.58547	1.05857	1.0943	0.664907	-0.58279	-1.01218	0.0117777	0.0870713	0.317395	0.0655026	1	0	0	0		1	1.18235	1.8319	0.547711	0.241652	0.873344	-1.74186	-1.11017	0.739989	0.179934	0.0745865	0.22808	0	0	0	0
Hrh2	0	1	1.88719	1.30149	1.26979	0.916242	0.380162	-0.0355681	-0.571648	0.140808	0.494475	0.966009	0.46757	0	0	0	0		1	1.12643	0.546072	1.02325	0.171764	-0.872837	0.905995	-0.138606	0.547165	0.000625527	0.0179417	0.700935	0	3	1	0
Htr5a	2	1	1.94376	1.35996	1.47432	0.958847	0.443566	0.116484	-0.398797	0.0221161	0.236588	0.835848	0.45179	1	0	0	0		1	1.35445	1.2893	0.927649	0.437702	0.366591	-0.47494	-0.546051	0.169831	0.198642	0.266899	0.17577	0	0	0	0
Dbn1	0	1	1.79743	0.636372	0.988076	0.845932	-0.652057	0.634751	-0.863238	0.0730733	0.122428	0.316129	0.148182	0	0	0	0		1	1.75229	0.799201	1.1276	0.809244	-0.323369	0.496628	-0.635985	0.00434205	0.202579	0.192014	0.0763806	2	0	0	0
Ank3	15	1	2.17169	1.08603	1.45614	1.11882	0.119064	0.423085	-0.576669	0.0713275	0.830104	0.611242	0.462434	0	0	0	0		1	1.44345	0.905375	1.33355	0.529522	-0.143413	0.558682	-0.114253	0.107095	0.625599	0.205085	0.783418	0	0	0	0
Ednra	0	1	1.50715	0.848718	1.79282	0.591823	-0.236643	1.07887	0.250405	0.188137	0.556285	0.073732	0.659767	0	0	0	0		1	1.49606	0.976772	1.56213	0.581164	-0.0339064	0.677421	0.0623511	0.218099	0.93597	0.284608	0.916803	0	0	0	0
Grik1	3	1	2.1044	1.21258	2.15027	1.07341	0.278078	0.826442	0.0311144	0.150232	0.676892	0.409013	0.973699	0	0	0	0		1	1.35299	1.80914	1.33178	0.436151	0.855307	-0.441956	-0.022801	0.292511	0.0210054	0.426599	0.9653	0	1	0	0
Anxa1	0	1	0.779053	0.829065	1.14458	-0.360206	-0.270444	0.46526	0.555022	0.510819	0.580966	0.526694	0.423127	0	0	0	0		1	0.52439	1.14749	0.564766	-0.931288	0.19848	-1.02275	0.107013	0.0644998	0.659567	0.130208	0.866629	0	0	0	0
Drd4	67	1	0.811102	0.456784	0.524267	-0.302045	-1.13042	0.19879	-0.629583	0.616775	0.036266	0.80608	0.409579	0	1	0	0		1	0.946046	0.818401	0.257909	-0.080018	-0.28912	-1.66595	-1.87505	0.87692	0.531551	0.0162456	0.00411651	0	0	1	2
Adra2c	3	1	1.5498	0.74773	0.927215	0.632084	-0.419411	0.310387	-0.741108	0.296215	0.43838	0.702218	0.332917	0	0	0	0		1	1.12451	1.04991	0.602965	0.169294	0.0702675	-0.800123	-0.899149	0.682547	0.849471	0.149653	0.0859269	0	0	0	0
Nr3c1	67	1	1.97338	1.17379	0.971764	0.98067	0.231177	-0.272499	-1.02199	0.00104487	0.387597	0.497172	0.00691703	2	0	0	2		1	1.11376	1.19345	0.925113	0.155444	0.255139	-0.367438	-0.267743	0.466529	0.181484	0.199533	0.321435	0	0	0	0
Chrm2	0	1	1.1895	0.900152	0.863392	0.250351	-0.151759	-0.0601541	-0.462264	0.548295	0.684115	0.914382	0.380858	0	0	0	0		1	1.04093	1.11234	0.711163	0.05788	0.153592	-0.64534	-0.549628	0.867388	0.620321	0.165243	0.210011	0	0	0	0
Gabra2	45	1	1.56379	0.755479	0.967945	0.645048	-0.404537	0.357534	-0.692051	0.160203	0.324766	0.561781	0.233587	0	0	0	0		1	1.19434	0.518535	1.00069	0.256209	-0.947487	0.948489	-0.255207	0.526636	0.00884931	0.080627	0.618067	0	2	0	0
Prlr	0	1	1.50083	1.52637	0.925664	0.585756	0.610102	-0.721542	-0.697195	0.396352	0.323309	0.436142	0.424817	0	0	0	0		1	0.867047	1.13247	0.836261	-0.205819	0.179468	-0.437444	-0.0521568	0.374608	0.386717	0.159562	0.85882	0	0	0	0
Slc6a11	0	1	1.48819	0.902003	1.18611	0.573557	-0.148796	0.395036	-0.327318	0.311653	0.769172	0.603483	0.648054	0	0	0	0		1	1.11327	0.732884	1.27691	0.154799	-0.448344	0.800996	0.197854	0.750831	0.303827	0.220686	0.748313	0	0	0	0
Dbi	49	1	1.81201	0.711089	0.838622	0.857591	-0.491898	0.23799	-1.1115	0.00316067	0.0583772	0.541508	0.00249147	2	0	0	2		1	1.69834	0.828085	1.07896	0.764129	-0.272149	0.381784	-0.654494	0.010356	0.307323	0.339711	0.0825651	1	0	0	0
Smpd1	3	1	1.52787	0.919679	0.68617	0.611525	-0.120798	-0.422564	-1.15489	0.00991573	0.569003	0.184124	0.000118057	2	0	0	3		1	1.50286	0.903382	0.697945	0.587712	-0.146592	-0.372223	-1.10653	0.0113776	0.480322	0.232188	0.000165142	1	0	0	3
Htr2a	53	1	1.52281	0.865444	0.822257	0.606736	-0.208487	-0.0738507	-0.889074	0.00277021	0.250339	0.786039	0.000527746	2	0	0	3		1	1.46411	1.1426	0.888635	0.55002	0.192319	-0.362656	-0.720357	0.0629341	0.467229	0.360754	0.0541676	0	0	0	0
Adra1b	0	1	0.734446	0.524983	0.574763	-0.445271	-0.929658	0.130697	-0.35369	0.483082	0.101597	0.87805	0.659627	0	0	0	0		1	2.26579	2.02069	2.54741	1.18002	1.01485	0.334187	0.169017	0.0525041	0.0622652	0.682322	0.826214	0	0	0	0
Gabrb1	6	1	2.81032	1.57591	2.00291	1.49073	0.656186	0.345911	-0.488637	0.0118965	0.215786	0.663554	0.514545	1	0	0	0		1	1.63099	1.42341	1.87034	0.705744	0.509354	0.393943	0.197553	0.138914	0.232435	0.538095	0.7433	0	0	0	0
Cftr	13	1	1.10795	1.15902	1.23378	0.147896	0.21291	0.090171	0.155185	0.797328	0.679362	0.907095	0.831304	0	0	0	0		1	0.597422	0.950702	0.62627	-0.743179	-0.0729344	-0.60221	0.0680341	0.0314494	0.813394	0.193823	0.876271	1	0	0	0
Adora2a	19	1	1.18017	1.39357	1.82918	0.238999	0.478784	0.392412	0.632197	0.64586	0.303381	0.57387	0.336576	0	0	0	0		1	1.54816	1.16478	1.48395	0.630551	0.220061	0.34938	-0.0611089	0.0662046	0.473499	0.448043	0.888069	0	0	0	0
Cartpt	0	1	1.51754	1.0526	1.25541	0.601734	0.073959	0.254205	-0.27357	0.415477	0.910904	0.797639	0.769771	0	0	0	0		1	1.40151	1.28279	0.884672	0.486978	0.359289	-0.536074	-0.663764	0.24794	0.340573	0.34314	0.213137	0	0	0	0
Pnoc	3	1	1.16813	0.482931	1.04508	0.224207	-1.05011	1.11373	-0.16059	0.674422	0.0278219	0.119858	0.811978	0	1	0	0		1	1.60846	0.989964	1.59401	0.685676	-0.0145516	0.687209	-0.0130185	0.27838	0.979481	0.418086	0.987019	0	0	0	0
Oprd1	3	1	2.61516	1.24954	1.71869	1.3869	0.321395	0.459912	-0.60559	0.0982344	0.668361	0.682769	0.568146	0	0	0	0		1	1.22687	1.39986	1.07129	0.294985	0.485281	-0.385938	-0.195642	0.39848	0.120428	0.410294	0.657976	0	0	0	0
Crem	7	1	0.61099	0.456055	0.715567	-0.710779	-1.13272	0.649878	0.227938	0.333825	0.0850818	0.51014	0.806444	0	0	0	0		1	1.18335	1.2789	1.03898	0.24288	0.3549	-0.299732	-0.187712	0.414608	0.182604	0.453012	0.61816	0	0	0	0
Grin2a	4	1	1.50486	0.657805	0.87171	0.589634	-0.604267	0.406187	-0.787714	0.243318	0.181281	0.549125	0.217856	0	0	0	0		1	0.693223	0.942082	0.580582	-0.528608	-0.0860756	-0.698353	-0.255821	0.237166	0.829606	0.244417	0.651076	0	0	0	0
Nrg1	35	1	1.88738	1.1131	1.84376	0.916387	0.154581	0.728066	-0.0337394	0.0872076	0.747029	0.311147	0.960296	0	0	0	0		1	1.40726	0.867453	1.32664	0.49289	-0.205142	0.612917	-0.0851146	0.361038	0.670818	0.397226	0.900765	0	0	0	0
Dlgap3	4	1	1.35603	0.687496	0.807718	0.439384	-0.540577	0.232501	-0.747461	0.239351	0.105565	0.642603	0.113558	0	0	0	0		1	1.06186	0.85728	0.64354	0.0865971	-0.222161	-0.413736	-0.722495	0.675619	0.230053	0.136188	0.00577967	0	0	0	2
Grm3	2	1	1.69703	0.898564	1.17448	0.763009	-0.154307	0.386331	-0.530985	0.0593385	0.669844	0.476688	0.299534	0	0	0	0		1	0.882375	0.828659	0.509155	-0.180536	-0.271149	-0.702673	-0.793287	0.595496	0.37268	0.123529	0.0651526	0	0	0	0
Hdac6	5	1	0.893408	0.834589	0.702483	-0.16261	-0.260862	-0.248603	-0.346855	0.603004	0.350917	0.553415	0.380467	0	0	0	0		1	0.850678	0.886608	0.609869	-0.233315	-0.173632	-0.539796	-0.480113	0.463304	0.541709	0.205964	0.232814	0	0	0	0
Ephb2	4	1	1.05142	0.721478	0.486759	0.0723418	-0.470972	-0.567748	-1.11106	0.839045	0.139291	0.234774	0.0136549	0	0	0	1		1	0.963079	0.933204	0.668147	-0.0542743	-0.0997353	-0.482026	-0.527487	0.86907	0.734861	0.275186	0.205318	0	0	0	0
Htr2c	14	1	1.45451	1.04396	1.15199	0.540533	0.0620613	0.142062	-0.336409	0.3818	0.910611	0.863968	0.666965	0	0	0	0		1	1.26218	1.2492	1.62774	0.335917	0.321008	0.381864	0.366954	0.477885	0.448295	0.547614	0.539933	0	0	0	0
Kalrn	2	1	1.84588	1.34736	1.44558	0.884308	0.430137	0.101509	-0.352662	0.114836	0.39116	0.892682	0.619091	0	0	0	0		1	1.12156	1.197	1.00222	0.165504	0.259422	-0.256223	-0.162305	0.427732	0.164573	0.360117	0.538645	0	0	0	0
Mgll	0	1	1.26594	0.771012	0.928972	0.340213	-0.375175	0.268882	-0.446506	0.252942	0.15868	0.500657	0.23555	0	0	0	0		1	1.01569	0.732102	0.987793	0.0224534	-0.449883	0.432164	-0.0401721	0.936532	0.0744546	0.253301	0.910323	0	0	0	0
C1ql3	0	1	2.06025	1.03413	1.92871	1.04282	0.0484114	0.899224	-0.0951854	0.011102	0.895137	0.102644	0.854602	1	0	0	0		1	1.39447	1.62229	0.973133	0.479718	0.698031	-0.737322	-0.519008	0.504449	0.277512	0.44445	0.568046	0	0	0	0
Npffr1	3	1	1.01961	1.15817	0.993326	0.0280121	0.211845	-0.221505	-0.0376723	0.963097	0.695645	0.785087	0.960766	0	0	0	0		1	1.27427	1.45332	0.957846	0.349666	0.539356	-0.601491	-0.411801	0.550552	0.303271	0.444058	0.578364	0	0	0	0
Oxtr	79	1	1.54971	1.04401	0.724806	0.631996	0.0621367	-0.52647	-1.09633	0.295957	0.908536	0.516383	0.151768	0	0	0	0		1	1.19953	1.3941	0.951579	0.262463	0.479333	-0.550938	-0.334068	0.57968	0.258105	0.386192	0.577314	0	0	0	0
Avpr1b	14	1	2.06167	1.52841	1.55005	1.04381	0.612028	0.0202829	-0.411504	0.0591211	0.216011	0.978193	0.556394	0	0	0	0		1	0.842114	1.28716	0.823186	-0.247912	0.364187	-0.644896	-0.032797	0.633541	0.433618	0.355294	0.960233	0	0	0	0
Il2	2	1	0.739803	0.968241	0.492862	-0.434788	-0.0465614	-0.974182	-0.585956	0.596413	0.949444	0.376482	0.572605	0	0	0	0		1	0.590017	1.1511	0.482845	-0.761172	0.203013	-1.25338	-0.289195	0.303448	0.75895	0.206585	0.757249	0	0	0	0
Mc4r	18	1	2.07918	1.02549	2.18508	1.05601	0.0363116	1.09137	0.0716724	0.0432807	0.93807	0.119518	0.913647	1	0	0	0		1	1.20574	1.09914	1.39049	0.26992	0.13637	0.339225	0.205675	0.456037	0.673728	0.485033	0.653415	0	0	0	0
Htr2b	4	1	3.82343	1.3317	2.07874	1.93487	0.413274	0.642434	-0.879162	0.0449884	0.63212	0.619796	0.471436	1	0	0	0		1	0.964368	0.814678	1.16719	-0.0523442	-0.295698	0.518743	0.275389	0.898093	0.418583	0.344142	0.594254	0	0	0	0
Hfe	14	1	2.22621	1.4253	3.1722	1.15459	0.511269	1.15421	0.510896	0.295186	0.604277	0.435393	0.714218	0	0	0	0		1	0.999906	0.734361	1.17534	-0.00013567	-0.445439	0.678518	0.233215	0.9998	0.358461	0.351058	0.73388	0	0	0	0
Slitrk1	3	1	1.35936	0.824644	0.849127	0.442924	-0.278157	0.0422096	-0.678872	0.0553688	0.178543	0.891748	0.0202546	0	0	0	1		1	1.23048	0.770126	0.695369	0.299217	-0.376833	-0.147316	-0.823366	0.172523	0.054759	0.616656	0.00300124	0	0	0	2
Tpp2	0	1	1.59497	0.771464	0.644928	0.673527	-0.37433	-0.258461	-1.30632	0.017434	0.139601	0.496502	0.000267013	1	0	0	3		1	1.53204	0.631114	0.616522	0.61545	-0.664028	-0.0337473	-1.31323	0.102575	0.0489246	0.946804	0.0058901	0	1	0	2
Pten	30	1	1.54202	0.63846	0.747562	0.624819	-0.647331	0.227596	-1.04455	0.0802207	0.0427271	0.634809	0.0207719	0	1	0	1		1	1.30049	0.771099	0.801959	0.379051	-0.375011	0.0566108	-0.697451	0.0715764	0.0462604	0.841032	0.00876771	0	1	0	2
Tmem59l	0	1	1.46627	0.630872	0.698449	0.552155	-0.66458	0.146807	-1.06993	0.0158525	0.00116966	0.63261	0.00021952	1	2	0	3		1	1.35193	0.709139	0.765061	0.435019	-0.495859	0.109505	-0.821372	0.0807944	0.0260665	0.743206	0.00915012	0	1	0	2
Nucb1	0	1	1.72972	0.782859	0.918809	0.790537	-0.353175	0.231012	-0.9127	0.0065165	0.174179	0.553469	0.0130212	2	0	0	1		1	1.25386	0.728145	0.815129	0.326382	-0.457703	0.162803	-0.621282	0.127252	0.0167998	0.570719	0.0217337	0	1	0	1
Gpr88	7	1	2.14873	1.15793	1.25162	1.10348	0.211554	0.112241	-0.779688	0.00519226	0.549133	0.832193	0.11848	2	0	0	0		1	1.69689	1.244	1.0541	0.762893	0.314985	-0.238974	-0.686883	0.0086118	0.225242	0.539628	0.0614882	2	0	0	0
Caly	0	1	2.69487	0.923747	1.24335	1.43021	-0.11443	0.428663	-1.11598	0.0189978	0.833809	0.600281	0.147919	1	0	0	0		1	1.75229	1.30164	1.11173	0.809241	0.380326	-0.227516	-0.656431	0.062553	0.327788	0.69634	0.23236	0	0	0	0
Sigmar1	0	1	1.47481	0.757822	0.797008	0.560527	-0.400068	0.0727345	-0.887861	0.0202386	0.0639073	0.822315	0.00364245	1	0	0	2		1	1.3182	0.780882	0.667968	0.398569	-0.356823	-0.225326	-0.980718	0.131052	0.130693	0.524603	0.00331087	0	0	0	2
Gabrd	6	1	1.87105	0.975231	0.993338	0.903849	-0.0361842	0.0265405	-0.913493	0.00510499	0.900255	0.951129	0.0252551	2	0	0	1		1	2.18	1.28427	1.10681	1.12433	0.360946	-0.214542	-0.977926	0.00191324	0.265331	0.658934	0.0328457	2	0	0	1
Cadm3	0	1	1.63082	0.604567	0.630531	0.705599	-0.726027	0.060667	-1.37096	0.0556065	0.0276658	0.902372	0.0032803	0	1	0	2		1	1.57793	0.615416	0.615509	0.658034	-0.700366	0.000218306	-1.35818	0.134566	0.0749816	0.999705	0.0146214	0	0	0	1
Mcat	12	1	1.67475	0.715052	0.733988	0.743944	-0.48388	0.0377095	-1.19011	0.0225777	0.0972408	0.931339	0.00392456	1	0	0	2		1	1.40189	0.686669	0.707824	0.487378	-0.542314	0.043777	-0.985915	0.225935	0.131959	0.935388	0.0528051	0	0	0	0
Grin1	13	1	1.61888	0.797376	0.874252	0.694996	-0.326669	0.132789	-0.888875	0.0236216	0.234303	0.747219	0.0221157	1	0	0	1		1	1.31982	0.792793	0.827533	0.400343	-0.334984	0.061872	-0.673456	0.164834	0.193802	0.872879	0.064716	0	0	0	0
Slc17a7	5	1	1.49991	0.687773	0.725243	0.58488	-0.539995	0.0765308	-1.04834	0.0367647	0.0311084	0.838607	0.00308372	1	1	0	2		1	1.53897	0.772402	0.813296	0.621962	-0.372577	0.074429	-0.92011	0.0414498	0.172064	0.855685	0.0170932	1	0	0	1
Ache	222	1	1.88684	0.858562	1.14017	0.915971	-0.220005	0.409251	-0.726725	0.000399474	0.341735	0.238383	0.0263731	3	0	0	1		1	1.40514	0.782686	0.866136	0.490717	-0.353495	0.14616	-0.698052	0.0654639	0.137917	0.682577	0.0383035	0	0	0	1
Tbx1	4	1	1.07413	0.926869	0.897362	0.103173	-0.109562	-0.0466752	-0.25941	0.893722	0.873972	0.964069	0.790581	0	0	0	0		1	2.48499	1.43957	1.15761	1.31324	0.525636	-0.314486	-1.10209	0.109316	0.473637	0.775019	0.288064	0	0	0	0
Npff	11	1	1.63432	0.859666	1.03593	0.708689	-0.218152	0.269081	-0.65776	0.11936	0.591947	0.659381	0.253121	0	0	0	0		1	2.56735	1.42021	1.3077	1.36028	0.5061	-0.119064	-0.973242	0.0606623	0.43519	0.902592	0.288647	0	0	0	0
Kpna3	0	1	1.95845	0.8891	0.770786	0.969713	-0.169582	-0.206016	-1.34531	0.0530003	0.705197	0.759303	0.0338227	0	0	0	1		1	1.49372	0.762171	0.732067	0.578911	-0.391813	-0.0581399	-1.02886	0.160895	0.288717	0.916413	0.0488443	0	0	0	1
Cat	187	1	1.53063	0.678885	0.637165	0.614129	-0.55876	-0.0915014	-1.26439	0.0986416	0.0929698	0.854483	0.00718756	0	0	0	2		1	1.53021	0.691204	0.67087	0.613726	-0.532816	-0.043078	-1.18962	0.222444	0.236321	0.949106	0.0615369	0	0	0	0
App	279	1	1.77308	0.725858	0.715919	0.826256	-0.462241	-0.0198911	-1.30839	0.0363464	0.190489	0.970041	0.00878732	1	0	0	2		1	1.81562	0.759015	0.823011	0.860462	-0.397799	0.116783	-1.14148	0.0512957	0.313747	0.8437	0.0409507	0	0	0	1
Rnmt	0	1	1.79671	0.967492	0.927378	0.845359	-0.0476788	-0.0610912	-0.954129	0.0487114	0.901083	0.915445	0.0786114	1	0	0	0		1	1.27205	0.899383	0.998534	0.347161	-0.152993	0.150877	-0.349277	0.0502652	0.334752	0.525974	0.119439	0	0	0	0
Gphn	0	1	1.8388	0.772326	0.89856	0.878763	-0.372718	0.218404	-1.03308	0.0273901	0.295539	0.682804	0.0403482	1	0	0	1		1	1.74939	0.773693	0.915719	0.806856	-0.370167	0.243144	-0.933879	0.0324326	0.272566	0.630907	0.0503145	1	0	0	0
Slc1a6	0	1	1.61902	0.811253	0.75665	0.695117	-0.301777	-0.100525	-1.09742	0.144864	0.479166	0.875127	0.0688129	0	0	0	0		1	1.40031	1.01653	0.794056	0.485751	0.023651	-0.356338	-0.818438	0.182541	0.942154	0.466099	0.0758072	0	0	0	0
Gabra1	29	1	1.61659	0.883125	0.795173	0.692951	-0.179311	-0.151348	-1.02361	0.0581237	0.583576	0.757735	0.0269167	0	0	0	1		1	1.32124	0.858144	0.697805	0.401893	-0.220708	-0.298396	-0.920997	0.1976	0.428897	0.475832	0.0195833	0	0	0	1
Coro1a	0	1	1.71006	0.838552	0.736828	0.774049	-0.254028	-0.186572	-1.21465	0.0369984	0.444087	0.707867	0.00966572	1	0	0	2		1	1.71937	0.907271	0.747854	0.781884	-0.140394	-0.278778	-1.20106	0.0660504	0.712128	0.625212	0.0256043	0	0	0	1
Mapk14	3	1	1.58739	0.761638	0.732043	0.666656	-0.392823	-0.0571763	-1.11666	0.0842062	0.255288	0.912103	0.0222174	0	0	0	1		1	1.39629	0.811563	0.674296	0.481599	-0.301225	-0.267321	-1.05014	0.224906	0.396074	0.615604	0.0364332	0	0	0	1
Aldh2	20	1	1.69008	0.908385	0.815192	0.757093	-0.138625	-0.156163	-1.05188	0.0558042	0.695408	0.768726	0.0356636	0	0	0	1		1	1.46978	0.960038	0.807573	0.555598	-0.0588371	-0.249498	-0.863933	0.167021	0.87004	0.64371	0.0893751	0	0	0	0
Htt	281	1	2.14241	0.973187	1.05883	1.09923	-0.0392105	0.121676	-1.01677	0.00250931	0.904064	0.803093	0.0271033	2	0	0	1		1	1.60079	1.02234	0.871421	0.678786	0.0318779	-0.230437	-0.877345	0.0471129	0.916979	0.615423	0.0424974	1	0	0	1
Ctnnb1	9	1	1.72109	0.812208	0.750133	0.78332	-0.300079	-0.114704	-1.1981	0.0924533	0.471118	0.854291	0.0418932	0	0	0	1		1	1.55819	0.79852	0.683109	0.639874	-0.324599	-0.225213	-1.18969	0.188119	0.455377	0.729883	0.0530408	0	0	0	0
Slc1a4	0	1	1.99395	0.863492	0.734974	0.995627	-0.211745	-0.23249	-1.43986	0.00579737	0.511802	0.631081	0.00160815	2	0	0	2		1	1.93403	1.04844	0.900833	0.951612	0.0682494	-0.218918	-1.10228	0.0345426	0.865415	0.71703	0.0529189	1	0	0	0
Olfm1	2	1	1.76744	0.713742	0.970655	0.821663	-0.486526	0.443557	-0.864632	0.0887506	0.259841	0.493448	0.156794	0	0	0	0		1	1.38064	0.943407	0.83162	0.465338	-0.0840475	-0.181956	-0.731341	0.2212	0.804881	0.721436	0.128514	0	0	0	0
Edn1	0	1	1.6254	1.18273	1.03847	0.700793	0.242124	-0.187666	-0.646335	0.0392926	0.425935	0.680781	0.132884	1	0	0	0		1	1.53155	1.0502	0.962326	0.614989	0.0706602	-0.126063	-0.670391	0.0798602	0.821983	0.789004	0.131191	0	0	0	0
Gtf2i	14	1	1.71705	0.93444	0.933151	0.779929	-0.0978256	-0.00199228	-0.879746	0.0486395	0.782161	0.997005	0.0786972	1	0	0	0		1	1.47864	1.03785	0.953989	0.564269	0.0536043	-0.12156	-0.632225	0.0143201	0.794768	0.694127	0.0300532	1	0	0	1
Ptpn1	2	1	1.64248	0.69987	0.723074	0.715876	-0.514841	0.0470569	-1.18366	0.14235	0.238144	0.942697	0.0551448	0	0	0	0		1	1.63545	0.739643	0.682654	0.709686	-0.435098	-0.115675	-1.26046	0.165296	0.34158	0.86614	0.0513934	0	0	0	0
Mchr1	22	1	1.7376	0.975734	0.971377	0.797098	-0.0354406	-0.00645663	-0.838995	0.194858	0.948619	0.993755	0.280715	0	0	0	0		1	1.62076	1.01061	0.933041	0.69667	0.0152233	-0.115212	-0.796658	0.19014	0.974465	0.871703	0.236241	0	0	0	0
Slc32a1	0	1	1.28717	0.750941	0.930996	0.364207	-0.413229	0.310076	-0.46736	0.166357	0.0791501	0.379804	0.160306	0	0	0	0		1	1.7475	1.03878	0.995623	0.805296	0.0548916	-0.0612197	-0.811624	0.0187607	0.857851	0.894057	0.0611185	1	0	0	0
Cx3cl1	6	1	1.95543	0.8218	0.922023	0.967483	-0.28314	0.166014	-1.08461	0.0306943	0.479515	0.782248	0.0554595	1	0	0	0		1	1.85299	0.844438	0.829237	0.889853	-0.243937	-0.026207	-1.16	0.0428104	0.534725	0.964535	0.0368447	1	0	0	1
Abat	2	1	1.86298	0.863081	0.995902	0.897609	-0.212432	0.206507	-0.903534	0.00277148	0.428546	0.607904	0.0172655	2	0	0	1		1	1.58495	0.852584	0.843588	0.66444	-0.230087	-0.0153024	-0.90983	0.0773622	0.4941	0.975813	0.0558783	0	0	0	0
Cacna2d3	0	1	2.24741	0.835974	1.21116	1.16827	-0.258469	0.534861	-0.891874	1.33262e-05	0.281411	0.137279	0.00858386	3	0	0	2		1	1.33439	0.935639	0.928913	0.416177	-0.0959767	-0.0104082	-0.522562	0.101432	0.67279	0.975642	0.103966	0	0	0	0
Scn8a	3	1	2.13362	1.38698	1.39276	1.0933	0.471945	0.00600501	-0.615353	0.239795	0.570496	0.99616	0.600937	0	0	0	0		1	1.40178	1.0714	1.08062	0.487261	0.0994985	0.01236	-0.375402	0.042084	0.6426	0.969343	0.215689	1	0	0	0
Adra2a	180	1	2.69228	1.07042	1.06385	1.42883	0.0981718	-0.00888344	-1.33954	0.0175237	0.855204	0.991217	0.0782952	1	0	0	0		1	2.00052	1.13026	1.1427	1.00037	0.176649	0.0158028	-0.807922	0.0880638	0.736306	0.983977	0.27613	0	0	0	0
Asic1	10	1	5.07864	1.48979	2.64993	2.34444	0.575112	0.830844	-0.938486	0.0119614	0.490634	0.506772	0.426398	1	0	0	0		1	1.53199	0.964793	0.978774	0.615406	-0.0517092	0.0207562	-0.646359	0.0714001	0.865505	0.963849	0.134386	0	0	0	0
Slc1a2	8	1	2.31259	1.07093	0.681546	1.20951	0.098859	-0.651976	-1.76263	0.0827367	0.874023	0.485745	0.0456167	0	0	0	1		1	1.45988	0.915141	0.950982	0.545854	-0.127934	0.0554238	-0.618364	0.158344	0.711646	0.91498	0.206456	0	0	0	0
Mapt	21	1	1.91482	0.788025	0.8364	0.937206	-0.343687	0.0859522	-1.19494	0.0113892	0.299497	0.862667	0.0107503	1	0	0	1		1	1.84129	0.835648	0.870362	0.880718	-0.259032	0.0587194	-1.08103	0.0170952	0.432954	0.905668	0.0206669	1	0	0	1
Gabra4	15	1	2.31273	0.778782	1.27586	1.2096	-0.360708	0.712174	-0.858134	0.0180354	0.430427	0.299357	0.184717	1	0	0	0		1	1.7278	0.956607	1.00308	0.788934	-0.0640024	0.0684393	-0.784498	0.0926639	0.878781	0.913421	0.18621	0	0	0	0
Sv2a	3	1	1.46255	0.583657	0.728026	0.548485	-0.776809	0.318871	-1.00642	0.166842	0.0285974	0.549147	0.0449229	0	1	0	1		1	1.3856	0.883192	0.932971	0.470508	-0.179202	0.0791059	-0.570604	0.0958986	0.478308	0.834714	0.110401	0	0	0	0
Ghr	11	1	1.75	1.06619	1.00814	0.807358	0.0924637	-0.0807642	-0.795658	0.0242748	0.773001	0.866607	0.0792339	1	0	0	0		1	1.61384	1.03237	1.12358	0.690497	0.045958	0.122146	-0.522394	0.0157453	0.857394	0.750191	0.148661	1	0	0	0
Cacna1b	3	1	1.57883	0.61467	0.802196	0.658856	-0.702117	0.384142	-0.97683	0.0107673	0.00237857	0.267759	0.00279826	1	2	0	2		1	1.42112	0.885191	0.974055	0.507033	-0.17594	0.138015	-0.544958	0.138384	0.565367	0.763685	0.207987	0	0	0	0
Atp1a3	4	1	1.70291	0.837895	1.01292	0.768005	-0.255158	0.273681	-0.749482	0.00305394	0.271189	0.431396	0.0222902	2	0	0	1		1	1.64953	0.936123	1.05188	0.722053	-0.0952297	0.168194	-0.649089	0.00253535	0.65619	0.600153	0.0319039	2	0	0	1
Prkce	5	1	1.68947	0.817776	0.974524	0.75657	-0.290223	0.252992	-0.793801	0.0605535	0.420877	0.639954	0.11954	0	0	0	0		1	1.4749	0.871825	0.981108	0.560621	-0.19789	0.170374	-0.588136	0.0663432	0.46869	0.677479	0.127807	0	0	0	0
Glo1	26	1	2.14209	0.973417	1.05918	1.09902	-0.0388697	0.121817	-1.01607	0.0376285	0.934485	0.863634	0.128648	1	0	0	0		1	2.15036	0.923542	1.04375	1.10458	-0.114751	0.176533	-1.0428	0.0323094	0.803652	0.798732	0.11013	1	0	0	0
Cdk5	22	1	1.83201	0.727418	0.86135	0.873423	-0.459143	0.243816	-1.08875	0.0141935	0.149498	0.60988	0.015662	1	0	0	1		1	1.43437	0.97409	1.10217	0.520416	-0.0378734	0.178223	-0.380066	0.0176792	0.846943	0.544823	0.170793	1	0	0	0
Slc6a1	5	1	2.40898	1.09402	1.16329	1.26842	0.129644	0.0885628	-1.05022	0.0033825	0.737705	0.87878	0.0550716	2	0	0	0		1	1.9493	0.932842	1.07444	0.962956	-0.100295	0.203886	-0.859366	0.0146535	0.776235	0.700092	0.085058	1	0	0	0
Ntrk2	10	1	2.42658	0.950762	1.22736	1.27893	-0.0728445	0.368403	-0.983369	0.00377896	0.853683	0.534078	0.0783366	2	0	0	0		1	1.80737	0.933772	1.08025	0.853895	-0.0988582	0.21023	-0.742523	0.0263309	0.773713	0.68355	0.12675	1	0	0	0
Cck	411	1	3.23003	1.10384	0.867937	1.69155	0.142536	-0.346874	-1.89588	0.0474364	0.851849	0.761892	0.0789981	1	0	0	0		1	2.51004	0.955631	1.12398	1.32771	-0.0654747	0.234095	-1.15909	0.0483948	0.913337	0.795324	0.173101	1	0	0	0
Adra1d	0	1	1.90728	1.12169	1.34776	0.931519	0.165672	0.264896	-0.500951	0.118989	0.756558	0.741062	0.507443	0	0	0	0		1	1.96797	0.873923	1.12651	0.976709	-0.194421	0.366286	-0.804844	0.0502731	0.663071	0.584238	0.202197	0	0	0	0
Avp	188	1	1.48036	0.605585	0.957445	0.565945	-0.723599	0.660861	-0.628683	0.381858	0.211281	0.44659	0.442502	0	0	0	0		1	2.46786	1.72559	1.61181	1.30326	0.787087	-0.0984035	-0.614578	0.133706	0.311255	0.93274	0.576107	0	0	0	0
Faah	111	1	1.68966	1.10976	1.58024	0.756736	0.150252	0.509893	-0.0965915	0.0585154	0.674514	0.342052	0.848601	0	0	0	0		1	1.60448	1.11248	1.14147	0.682107	0.15378	0.037111	-0.491216	0.100839	0.679182	0.946949	0.350227	0	0	0	0
Rgs6	3	1	2.26195	1.68962	1.80802	1.17757	0.756695	0.0977198	-0.323152	0.00623669	0.0494161	0.865661	0.55293	2	1	0	0		1	0.653708	0.85421	0.865661	-0.613282	-0.227338	0.0192119	0.405156	0.0166386	0.320988	0.955412	0.211064	1	0	0	0
Pde4a	8	1	1.98956	0.951586	0.898121	0.992446	-0.0715935	-0.0834251	-1.14746	0.00893548	0.83299	0.86988	0.0168571	2	0	0	1		1	1.45638	1.03364	1.12179	0.542386	0.0477369	0.118064	-0.376585	0.207275	0.901242	0.837879	0.488802	0	0	0	0
Gfap	126	1	1.94036	1.03733	0.861399	0.956323	0.0528749	-0.268121	-1.17157	0.0582943	0.906823	0.692337	0.0666764	0	0	0	0		1	1.54816	0.963749	1.21167	0.63055	-0.0532704	0.33027	-0.353551	0.0930096	0.873939	0.511971	0.456525	0	0	0	0
Bdnf	1213	1	1.46639	1.26583	1.62167	0.552266	0.340082	0.357398	0.145214	0.323187	0.496399	0.633694	0.837288	0	0	0	0		1	1.9215	2.01904	1.62545	0.942233	1.01367	-0.312832	-0.241393	0.173821	0.101872	0.736447	0.782965	0	0	0	0
Kcnh2	4	1	1.9158	0.915545	1.12953	0.937949	-0.127297	0.303017	-0.762228	0.00134872	0.626698	0.440201	0.0394612	2	0	0	1		1	1.32078	1.22897	1.2639	0.401388	0.297448	0.0404342	-0.0635066	0.119558	0.197157	0.906957	0.845623	0	0	0	0
Nudt1	0	1	1.83696	0.857571	0.736816	0.877322	-0.221673	-0.218951	-1.31794	0.00212914	0.385555	0.56775	0.00026439	2	0	0	3		1	2.21014	1.66696	1.79157	1.14414	0.737221	0.104	-0.302917	0.0578813	0.171842	0.897755	0.691388	0	0	0	0
Il1r1	5	1	1.38389	0.845732	1.88138	0.468732	-0.241727	1.15352	0.443059	0.589885	0.755971	0.322822	0.687111	0	0	0	0		1	0.546159	0.627008	0.758877	-0.872607	-0.673445	0.275384	0.474546	0.0371122	0.0720745	0.623899	0.370144	1	0	0	0
Npy2r	3	1	1.07638	0.891851	1.0916	0.106186	-0.165126	0.29157	0.0202579	0.753449	0.585004	0.52033	0.962216	0	0	0	0		1	0.5784	0.719811	0.613065	-0.789861	-0.47431	-0.231579	0.0839717	0.0463428	0.181041	0.663294	0.867021	1	0	0	0
Scn4a	0	1	0.64464	1.55212	1.6671	-0.633433	0.634243	0.103097	1.37077	0.407517	0.353813	0.919963	0.156476	0	0	0	0		1	0.555901	0.780999	0.612565	-0.847101	-0.356607	-0.350458	0.140036	0.00961528	0.222951	0.424598	0.735058	2	0	0	0
Ret	43	1	0.962237	0.669252	0.759659	-0.0555354	-0.579378	0.182802	-0.341041	0.927415	0.287978	0.823144	0.658295	0	0	0	0		1	0.626237	0.897542	0.856383	-0.67522	-0.155949	-0.0677229	0.451548	0.0494471	0.611921	0.883229	0.298935	1	0	0	0
Adcyap1	11	1	3.21076	1.26455	2.19618	1.68292	0.338621	0.796376	-0.547919	0.000400149	0.425825	0.211814	0.36221	3	0	0	0		1	1.69721	0.976904	1.21519	0.763163	-0.0337112	0.314893	-0.481981	0.273308	0.956854	0.736186	0.584406	0	0	0	0
Atp1a1	0	1	1.81973	0.754305	0.80631	0.863724	-0.40678	0.0961877	-1.17432	0.00539144	0.142863	0.817333	0.00278098	2	0	0	2		1	1.39094	0.645826	0.635228	0.476058	-0.630783	-0.0238714	-1.13071	0.266896	0.100028	0.966901	0.0370942	0	0	0	1
Cfl1	0	1	1.69585	0.64548	0.796959	0.762005	-0.631557	0.304133	-1.08943	0.0379311	0.0544392	0.536927	0.0189771	1	0	0	1		1	1.42427	0.596903	0.650797	0.510228	-0.744431	0.124712	-1.12995	0.275395	0.0752035	0.842489	0.0561813	0	0	0	0
Aldh5a1	4	1	1.69756	0.872133	0.808786	0.76346	-0.19738	-0.10879	-1.06963	0.0346817	0.541539	0.822507	0.0193181	1	0	0	1		1	1.24728	0.747548	0.819168	0.318788	-0.419763	0.131994	-0.606556	0.284617	0.115204	0.741235	0.107503	0	0	0	0
Slc1a1	15	1	1.9051	0.813592	0.905513	0.929864	-0.297622	0.15443	-1.07306	0.00430974	0.307017	0.723821	0.00920779	2	0	0	2		1	1.37783	0.734818	0.7838	0.462403	-0.44454	0.0930984	-0.813845	0.229333	0.196341	0.856845	0.094405	0	0	0	0
Pnn	4	1	1.55259	0.792421	0.788959	0.634673	-0.335661	-0.00631637	-0.97665	0.0489706	0.244353	0.988348	0.0166114	1	0	0	1		1	1.31663	0.856008	0.753365	0.39685	-0.224304	-0.184275	-0.805429	0.268783	0.484659	0.70191	0.0760012	0	0	0	0
Scn9a	3	1	2.20504	2.00383	1.5967	1.1408	1.00276	-0.327673	-0.465715	0.124268	0.130894	0.742098	0.619838	0	0	0	0		1	0.657175	1.44742	1.13936	-0.60565	0.533486	-0.345258	0.793878	0.153395	0.159733	0.544114	0.139028	0	0	0	0
Nfe2l2	6	1	2.25835	1.0005	1.19063	1.17527	0.000717322	0.25101	-0.923545	0.0110778	0.998617	0.685933	0.114543	1	0	0	0		1	1.56581	0.783803	0.986974	0.646909	-0.351437	0.332521	-0.665825	0.289369	0.519885	0.684799	0.388629	0	0	0	0
Avpr1a	23	1	0.529582	0.59334	0.608839	-0.917075	-0.753069	0.0372028	0.201209	0.260885	0.301974	0.972881	0.845382	0	0	0	0		1	0.426251	0.460795	0.348071	-1.23023	-1.1178	-0.404744	-0.292323	0.0758612	0.0713275	0.663328	0.738772	0	0	0	0
Rcan1	3	1	0.959057	0.655383	0.610002	-0.0603112	-0.609589	-0.103525	-0.652803	0.879709	0.0872322	0.84647	0.195318	0	0	0	0		1	0.528659	0.58481	0.521176	-0.919591	-0.77396	-0.166198	-0.0205673	0.0574744	0.073847	0.798025	0.973204	0	0	0	0
Oprl1	2	1	2.13653	1.10343	1.80436	1.09527	0.141991	0.709499	-0.243778	0.0792303	0.799188	0.396744	0.757443	0	0	0	0		1	1.33278	1.28216	1.07995	0.414441	0.358577	-0.247614	-0.303478	0.327146	0.343198	0.662572	0.570542	0	0	0	0
Hcrtr1	7	1	1.38659	1.57419	0.627851	0.471546	0.65461	-1.32611	-1.14305	0.508135	0.304384	0.165408	0.204743	0	0	0	0		1	0.603447	0.952287	0.623789	-0.7287	-0.0705324	-0.610338	0.0478295	0.0894356	0.854176	0.289017	0.929774	0	0	0	0
Myc	10	1	1.71301	0.932238	1.40474	0.776535	-0.101229	0.591532	-0.286232	0.0715714	0.79285	0.306285	0.599539	0	0	0	0		1	1.43256	1.20443	1.11051	0.518597	0.268346	-0.117126	-0.367378	0.23694	0.493849	0.842191	0.507748	0	0	0	0
Srd5a1	4	1	1.33078	0.903301	0.796235	0.412274	-0.146722	-0.182012	-0.741008	0.332332	0.6997	0.749725	0.168358	0	0	0	0		1	1.45788	1.1169	1.21691	0.543869	0.159495	0.12373	-0.260645	0.280519	0.723469	0.854806	0.68264	0	0	0	0
Prep	49	1	1.69652	0.741916	1.11305	0.762578	-0.430673	0.585186	-0.608064	0.0981952	0.296412	0.344226	0.297205	0	0	0	0		1	1.38507	0.937602	1.13685	0.469963	-0.0929531	0.27799	-0.284926	0.241295	0.795546	0.605425	0.574373	0	0	0	0
Vip	98	1	1.05491	0.853542	1.26509	0.0771242	-0.228466	0.567707	0.262117	0.874601	0.601194	0.386562	0.671542	0	0	0	0		1	1.5725	0.767142	1.25189	0.653061	-0.382434	0.706543	-0.328952	0.297358	0.495052	0.400708	0.678151	0	0	0	0
Mapk1	10	1	1.37307	0.634643	0.595705	0.457409	-0.655983	-0.0913468	-1.20474	0.165522	0.0261821	0.836465	0.00388312	0	1	0	2		1	1.24777	0.637298	0.590766	0.31935	-0.649959	-0.109383	-1.07869	0.3493	0.0331935	0.811149	0.0124431	0	1	0	1
Raph1	0	1	1.66005	0.757742	0.700278	0.731229	-0.400222	-0.113778	-1.24523	0.0885985	0.297403	0.843445	0.0218769	0	0	0	1		1	1.19206	0.709247	0.716275	0.253462	-0.49564	0.0142264	-0.734876	0.328628	0.0326995	0.967401	0.0251461	0	1	0	1
Scn3b	0	1	1.52954	0.632596	0.768552	0.613101	-0.660643	0.280858	-0.992886	0.16635	0.0954394	0.636523	0.0764028	0	0	0	0		1	1.21389	0.595924	0.753271	0.27964	-0.7468	0.338041	-0.688398	0.439206	0.0209094	0.485821	0.132214	0	1	0	0
Ogt	0	1	1.60576	0.716305	0.732217	0.683255	-0.481355	0.0316974	-1.13291	0.01705	0.0602367	0.934256	0.00176478	1	0	0	2		1	1.23212	0.685031	0.615764	0.301148	-0.545759	-0.153791	-1.0007	0.400102	0.0882128	0.748751	0.027072	0	0	0	1
Sst	78	1	2.31002	0.474881	1.47991	1.2079	-1.07436	1.63988	-0.64239	0.149018	0.151296	0.144236	0.544049	0	0	0	0		1	1.4109	0.399151	0.727603	0.496613	-1.32499	0.866218	-0.955389	0.451678	0.0247648	0.327841	0.252349	0	1	0	0
Kcnj11	2	1	1.74809	0.814452	0.880711	0.805781	-0.296098	0.112838	-0.989041	0.00818634	0.277311	0.782547	0.0102898	2	0	0	1		1	1.18757	1.10183	0.952752	0.248018	0.139906	-0.209732	-0.317844	0.338126	0.545771	0.546012	0.331814	0	0	0	0
Adcy8	0	1	1.83915	0.857929	1.03051	0.879036	-0.221071	0.264431	-0.835676	0.0474819	0.577332	0.656759	0.136329	1	0	0	0		1	1.191	0.87585	0.958105	0.252174	-0.191244	0.1295	-0.313918	0.329861	0.408698	0.709173	0.33759	0	0	0	0
Cdc42ep3	0	1	0.980665	0.675678	0.548617	-0.028168	-0.565593	-0.300534	-0.83796	0.925434	0.0356348	0.456704	0.0277273	0	1	0	1		1	0.603742	0.671846	0.416399	-0.727997	-0.573797	-0.690165	-0.535965	0.167941	0.224339	0.329895	0.422243	0	0	0	0
Alk	6	1	1.29752	0.816324	1.35367	0.375757	-0.292786	0.72966	0.0611179	0.484135	0.542179	0.311217	0.928312	0	0	0	0		1	0.737833	0.815149	0.894191	-0.438633	-0.294864	0.133519	0.277288	0.198929	0.334302	0.770702	0.520868	0	0	0	0
Pparg	0	1	1.23859	0.804347	1.36565	0.308695	-0.31411	0.763696	0.140892	0.610101	0.561834	0.347065	0.854017	0	0	0	0		1	0.528252	0.716027	0.37282	-0.920702	-0.481915	-0.941533	-0.502746	0.178426	0.431013	0.305054	0.561317	0	0	0	0
Npsr1	53	1	1.35141	1.35525	1.16169	0.434469	0.438561	-0.222338	-0.218246	0.443194	0.386821	0.769914	0.760732	0	0	0	0		1	0.631145	0.853385	0.680727	-0.663956	-0.228732	-0.326119	0.109105	0.237792	0.649331	0.665603	0.878112	0	0	0	0
Chrm3	0	1	1.38337	1.06445	1.134	0.468189	0.0901063	0.0913109	-0.286772	0.282543	0.817136	0.875864	0.602806	0	0	0	0		1	1.39655	1.23854	1.16874	0.481869	0.308638	-0.0836794	-0.25691	0.383761	0.532814	0.910239	0.713532	0	0	0	0
Bche	7	1	2.06079	1.16816	1.193	1.0432	0.224242	0.0303548	-0.788599	0.0532786	0.642309	0.966566	0.248087	0	0	0	0		1	0.779292	0.96126	0.965961	-0.359765	-0.0570021	0.00703893	0.309802	0.281775	0.848786	0.987477	0.463712	0	0	0	0
Fn1	0	1	1.03109	1.05656	0.93111	0.0441678	0.0793808	-0.182358	-0.147145	0.962672	0.925076	0.885481	0.901899	0	0	0	0		1	0.827833	0.983575	1.01379	-0.272588	-0.0238933	0.043656	0.292351	0.279812	0.915652	0.89735	0.359486	0	0	0	0
Tnf	479	1	1.25136	1.01391	1.56949	0.323501	0.0199317	0.630364	0.326795	0.610466	0.972008	0.459389	0.684138	0	0	0	0		1	0.437741	0.858199	0.903858	-1.19185	-0.220617	0.0747845	1.04602	0.135803	0.757556	0.944385	0.300701	0	0	0	0
Ppp1r9b	0	1	1.68369	0.643485	0.699884	0.751627	-0.636022	0.12121	-1.26644	0.0713457	0.088003	0.828403	0.0163032	0	0	0	1		1	1.15174	0.905004	0.997684	0.203814	-0.144003	0.140659	-0.207158	0.380174	0.488164	0.651687	0.480705	0	0	0	0
Htr1a	68	1	2.07716	1.83347	2.10193	1.05462	0.874579	0.197136	0.0170985	0.428898	0.463275	0.912236	0.99191	0	0	0	0		1	1.28012	0.985185	1.12371	0.35628	-0.0215336	0.1898	-0.188013	0.412127	0.955803	0.744681	0.732227	0	0	0	0
Ntsr1	2	1	1.67862	1.24787	1.56557	0.747271	0.319473	0.327217	-0.100582	0.313654	0.630086	0.742267	0.914617	0	0	0	0		1	1.274	0.95208	1.09083	0.349368	-0.0708455	0.196268	-0.223945	0.400452	0.848818	0.724785	0.670044	0	0	0	0
Tnr	3	1	1.57299	0.827835	0.858096	0.653512	-0.272585	0.0517963	-0.874301	0.273244	0.609398	0.948393	0.246538	0	0	0	0		1	1.28753	0.799196	1.12949	0.364607	-0.323379	0.49905	-0.188936	0.422067	0.42597	0.412756	0.742234	0	0	0	0
Drd5	4	1	0.706116	0.996321	1.90692	-0.502022	-0.00531751	0.936562	1.43327	0.543631	0.994261	0.398386	0.170441	0	0	0	0		1	1.45179	0.934267	1.37068	0.537831	-0.0980934	0.552981	-0.0829432	0.388746	0.860488	0.508924	0.916311	0	0	0	0
Cnr1	47	1	1.24752	0.687378	0.568921	0.319061	-0.540825	-0.272874	-1.13276	0.27067	0.0368411	0.48257	0.00199016	0	1	0	2		1	1.00659	0.668464	0.518446	0.00948316	-0.581077	-0.366656	-0.957217	0.972359	0.0176099	0.31802	0.00569275	0	1	0	2
Thra	2	1	1.35424	0.587618	0.696682	0.437479	-0.76705	0.245622	-0.958908	0.288355	0.037405	0.656816	0.0657942	0	1	0	0		1	0.911833	0.662423	0.573503	-0.133158	-0.594176	-0.20795	-0.668969	0.579728	0.00573157	0.519181	0.0278445	0	2	0	1
Pde10a	7	1	1.80209	0.959228	0.895361	0.849668	-0.0600545	-0.0994048	-1.00913	0.00531017	0.825651	0.807943	0.00886096	2	0	0	2		1	1.06829	0.862137	0.755662	0.0953042	-0.214011	-0.190177	-0.499492	0.531314	0.116034	0.351815	0.00949308	0	0	0	2
Atp1a2	9	1	1.78892	0.727494	0.915006	0.839086	-0.458993	0.330847	-0.967232	0.11036	0.328847	0.638913	0.145677	0	0	0	0		1	1.05477	0.732588	0.712258	0.0769318	-0.448927	-0.0406022	-0.566461	0.76976	0.056191	0.908337	0.0884242	0	0	0	0
Igf1r	10	1	1.93147	0.745546	0.657442	0.949696	-0.423632	-0.181433	-1.55476	0.0147924	0.224139	0.728533	0.00160696	1	0	0	2		1	1.00902	0.766144	0.803565	0.0129521	-0.384313	0.0687991	-0.328466	0.935973	0.00770043	0.750449	0.107276	0	2	0	0
Cckbr	8	1	1.21051	0.67939	0.91283	0.275619	-0.557689	0.426106	-0.407201	0.372667	0.0437208	0.304289	0.297758	0	1	0	0		1	1.13007	0.643871	0.767299	0.176406	-0.635157	0.253018	-0.558545	0.531774	0.0118302	0.503824	0.117532	0	1	0	0
Strn3	0	1	1.51974	0.737995	0.771909	0.603829	-0.438317	0.0648202	-0.977326	0.118465	0.20513	0.900587	0.0457458	0	0	0	1		1	1.14696	0.769667	0.61703	0.197816	-0.377693	-0.318894	-0.894403	0.549874	0.201805	0.472464	0.0325696	0	0	0	1
Gabrb3	14	1	1.34412	0.60917	0.762008	0.426667	-0.715083	0.322961	-0.818788	0.253758	0.0324755	0.519645	0.0833706	0	1	0	0		1	1.1447	0.733357	0.715124	0.194971	-0.447412	-0.0363236	-0.678706	0.560194	0.135016	0.935526	0.10889	0	0	0	0
Deaf1	6	1	1.76308	0.80842	1.01782	0.818101	-0.306823	0.332301	-0.792623	0.0332765	0.372072	0.519264	0.102996	1	0	0	0		1	1.22261	0.655149	0.682252	0.289968	-0.610105	0.0584809	-0.841592	0.480321	0.096857	0.915506	0.105353	0	0	0	0
Kctd12	0	1	1.43709	0.585833	0.653326	0.523149	-0.771438	0.157313	-1.13727	0.229008	0.0473449	0.787458	0.0387004	0	1	0	1		1	1.25064	0.698531	0.632725	0.322665	-0.517605	-0.142745	-0.983015	0.457924	0.183104	0.806645	0.0738145	0	0	0	0
Chrm4	0	1	1.14319	0.796186	0.818702	0.193067	-0.328822	0.0402326	-0.481657	0.514096	0.214081	0.919278	0.198143	0	0	0	0		1	1.21414	0.722673	0.742824	0.279937	-0.468586	0.0396771	-0.708845	0.554618	0.268826	0.950228	0.236887	0	0	0	0
Adrb1	26	1	1.69525	0.764479	0.799821	0.761496	-0.387451	0.0651995	-1.08375	0.0759717	0.31275	0.909834	0.0458695	0	0	0	1		1	0.942077	0.835753	0.580665	-0.0860834	-0.258851	-0.52537	-0.698138	0.803055	0.401782	0.256593	0.10982	0	0	0	0
Pltp	0	1	1.38974	0.767389	0.827668	0.474812	-0.38197	0.109093	-0.747688	0.375982	0.425871	0.879491	0.270396	0	0	0	0		1	1.21469	0.9339	0.728848	0.280591	-0.0986593	-0.357652	-0.736902	0.505988	0.793738	0.527465	0.167311	0	0	0	0
Gria1	7	1	1.85809	0.831984	0.766756	0.893821	-0.265372	-0.117788	-1.27698	0.0629989	0.537141	0.855099	0.0357372	0	0	0	1		1	1.20555	0.779232	0.725851	0.269697	-0.359876	-0.102379	-0.731952	0.529745	0.34851	0.858881	0.177569	0	0	0	0
Scn1b	0	1	1.57785	0.731561	0.693159	0.65796	-0.450951	-0.0777916	-1.1867	0.0455983	0.125558	0.860161	0.00436558	1	0	0	2		1	0.998393	0.73694	0.748578	-0.00231984	-0.44038	0.022604	-0.415456	0.993728	0.0952312	0.954472	0.265715	0	0	0	0
Cnr2	10	1	0.963277	1.37911	1.18378	-0.0539776	0.463736	-0.22034	0.297374	0.954319	0.58216	0.861636	0.802977	0	0	0	0		1	0.892068	1.38522	1.33664	-0.164775	0.47012	-0.0515046	0.58339	0.759192	0.328158	0.943065	0.39088	0	0	0	0
Srf	20	1	1.22755	0.771642	0.800993	0.295781	-0.373996	0.0538575	-0.61592	0.225223	0.0864457	0.869264	0.0458806	0	0	0	1		1	1.05785	0.75977	0.765142	0.0811406	-0.396365	0.0101644	-0.467342	0.794166	0.154177	0.980565	0.234831	0	0	0	0
Grin2c	0	1	1.04988	0.669362	0.62282	0.0702302	-0.579141	-0.103971	-0.753343	0.853981	0.0897354	0.839073	0.118592	0	0	0	0		1	0.918564	0.781743	0.606677	-0.122547	-0.355233	-0.365767	-0.598453	0.726721	0.257355	0.436864	0.177247	0	0	0	0
Penk	12	1	1.00301	0.65233	0.603986	0.00433122	-0.616326	-0.111087	-0.731744	0.990977	0.0719878	0.828839	0.130924	0	0	0	0		1	1.02351	0.632143	0.570524	0.0335197	-0.661678	-0.147963	-0.843161	0.954959	0.212569	0.852577	0.261357	0	0	0	0
Pepd	0	1	1.48969	0.564001	0.917812	0.575014	-0.82623	0.702501	-0.698743	0.255501	0.0677414	0.300461	0.274666	0	0	0	0		1	1.2364	0.680347	0.726175	0.306146	-0.555656	0.094046	-0.767756	0.579774	0.261175	0.899112	0.272294	0	0	0	0
Sgce	17	1	1.98011	0.890442	0.922335	0.985584	-0.167406	0.0507691	-1.10222	0.100375	0.755027	0.9497	0.14632	0	0	0	0		1	1.19288	0.669004	0.715617	0.254452	-0.579913	0.097172	-0.737194	0.621498	0.208372	0.888237	0.25812	0	0	0	0
Gabrg2	18	1	1.51127	0.932847	1.10933	0.59576	-0.100287	0.249977	-0.446071	0.124161	0.772298	0.630616	0.362759	0	0	0	0		1	1.19595	0.783095	0.849966	0.258154	-0.352741	0.118218	-0.492676	0.470024	0.269742	0.805227	0.275715	0	0	0	0
Fgfbp3	0	1	1.22157	0.811525	0.720139	0.288741	-0.301292	-0.172362	-0.762394	0.538407	0.472918	0.784289	0.19906	0	0	0	0		1	1.02203	0.809471	0.625541	0.0314361	-0.304949	-0.371873	-0.708259	0.939754	0.412387	0.505159	0.178243	0	0	0	0
Maoa	65	1	1.73646	0.85107	0.884756	0.796151	-0.232651	0.0560027	-0.9728	0.197561	0.673771	0.946138	0.213244	0	0	0	0		1	1.12572	0.785435	0.624294	0.170854	-0.348437	-0.331266	-0.850557	0.768941	0.502984	0.67118	0.247624	0	0	0	0
Comt	204	1	1.59196	1.08327	0.891695	0.670805	0.115391	-0.280768	-0.836182	0.041746	0.695371	0.525306	0.0448066	1	0	0	1		1	1.22797	0.889607	0.803887	0.29627	-0.168759	-0.146176	-0.611205	0.530115	0.689281	0.817405	0.305856	0	0	0	0
Cdc73	0	1	1.65236	0.988097	1.11044	0.724531	-0.0172759	0.168406	-0.573401	0.0441312	0.957206	0.727301	0.207899	1	0	0	0		1	1.1656	0.865445	0.885173	0.221067	-0.208486	0.0325173	-0.397036	0.535935	0.513982	0.945896	0.37948	0	0	0	0
P2rx7	7	1	1.16596	1.03228	0.672946	0.221524	0.0458279	-0.617265	-0.792961	0.771907	0.946544	0.547138	0.412024	0	0	0	0		1	1.07431	1.13469	1.31887	0.103412	0.182304	0.216995	0.295888	0.722848	0.484541	0.579107	0.422415	0	0	0	0
Bglap	0	1	1.29414	1.16758	1.56406	0.371991	0.223523	0.421775	0.273307	0.430194	0.59614	0.504982	0.646807	0	0	0	0		1	1.03068	1.44307	1.1604	0.0436035	0.529142	-0.314522	0.171017	0.92896	0.22643	0.631706	0.782213	0	0	0	0
Grin2b	16	1	2.39325	0.946373	1.56923	1.25897	-0.0795192	0.729578	-0.608915	0.022474	0.871962	0.324237	0.382848	1	0	0	0		1	1.15963	1.43132	1.18104	0.213659	0.51735	-0.277294	0.0263968	0.61532	0.173721	0.626906	0.960856	0	0	0	0
Scn3a	0	1	1.12357	0.993369	0.914513	0.168096	-0.00959883	-0.119326	-0.297021	0.721486	0.981843	0.850397	0.618511	0	0	0	0		1	1.03819	1.27393	1.11139	0.0540729	0.349284	-0.196923	0.0982877	0.850373	0.173084	0.608611	0.786329	0	0	0	0
Ehmt2	0	1	1.06663	0.674664	0.695539	0.0930662	-0.567758	0.0439611	-0.616863	0.741459	0.024431	0.907527	0.0838429	0	1	0	0		1	0.868944	0.719889	0.7626	-0.202665	-0.474155	0.0831537	-0.188336	0.410785	0.031438	0.801396	0.54566	0	1	0	0
Gper1	4	1	1.75116	0.66018	1.25916	0.808308	-0.599069	0.931531	-0.475846	0.0660051	0.127678	0.114303	0.392223	0	0	0	0		1	0.939027	0.598311	0.803588	-0.0907611	-0.741034	0.425561	-0.224712	0.821244	0.0391591	0.429738	0.658307	0	1	0	0
Adra2b	3	1	1.10117	1.68172	1.29569	0.139034	0.749942	-0.376224	0.234683	0.765243	0.07174	0.547	0.690283	0	0	0	0		1	0.850134	1.42534	1.06625	-0.234238	0.511304	-0.418759	0.326783	0.63107	0.241208	0.522238	0.59636	0	0	0	0
Ahr	65	1	1.70739	0.834016	0.73982	0.771792	-0.261853	-0.172901	-1.20655	0.0884511	0.51813	0.776051	0.0352466	0	0	0	1		1	0.88311	0.672883	0.689592	-0.179335	-0.571573	0.0353881	-0.35685	0.646855	0.102572	0.946277	0.471094	0	0	0	0
Gabra6	12	1	0.502059	0.863614	0.33295	-0.99407	-0.211541	-1.37508	-0.592553	0.306497	0.807775	0.291727	0.629878	0	0	0	0		1	0.718105	0.684915	0.331544	-0.477732	-0.546002	-1.04672	-1.11499	0.415395	0.298019	0.183502	0.132906	0	0	0	0
Htr4	3	1	2.42025	1.42237	1.46496	1.27515	0.508292	0.0425663	-0.724295	0.00252675	0.178318	0.940101	0.175042	2	0	0	0		1	0.975967	1.25588	1.11518	-0.0350963	0.328699	-0.171424	0.192371	0.934561	0.389926	0.765001	0.721994	0	0	0	0
Trpc5	10	1	1.67939	1.16303	1.23687	0.747937	0.217892	0.0888005	-0.441245	0.158111	0.645714	0.900598	0.510348	0	0	0	0		1	1.21	1.19902	1.24121	0.275002	0.261861	0.049891	0.0367503	0.44095	0.412	0.917009	0.935114	0	0	0	0
Hrh3	2	1	1.18052	0.819081	1.09362	0.239423	-0.287921	0.417028	-0.110316	0.542419	0.412777	0.429033	0.824397	0	0	0	0		1	1.20852	1.26887	1.37601	0.273244	0.343545	0.116941	0.187243	0.559776	0.412353	0.852422	0.752055	0	0	0	0
Hcrtr2	3	1	1.43172	0.980752	0.936073	0.517753	-0.02804	-0.0672665	-0.61306	0.366605	0.956404	0.930331	0.398025	0	0	0	0		1	0.790976	0.708619	0.88429	-0.338295	-0.496918	0.31951	0.160887	0.476694	0.242529	0.616396	0.789039	0	0	0	0
Htr1b	24	1	1.65409	0.906131	1.23064	0.726036	-0.142208	0.441621	-0.426623	0.152122	0.753819	0.516168	0.505883	0	0	0	0		1	0.869157	0.976433	0.552118	-0.202312	-0.034407	-0.822546	-0.654641	0.757262	0.953136	0.348946	0.429142	0	0	0	0
Nhlh2	0	1	1.06646	0.581675	0.589401	0.092829	-0.781716	0.0190359	-0.855509	0.851375	0.0777264	0.977153	0.172219	0	0	0	0		1	0.824521	0.78878	0.449131	-0.278371	-0.342305	-0.812487	-0.876421	0.59754	0.467948	0.250751	0.188827	0	0	0	0
Fgf2	44	1	1.22154	0.592267	0.783124	0.288698	-0.75568	0.402992	-0.641386	0.604706	0.129801	0.590179	0.363258	0	0	0	0		1	0.628667	0.858612	0.522848	-0.669631	-0.219922	-0.715614	-0.265905	0.470857	0.791184	0.565716	0.820914	0	0	0	0
Klk8	2	1	0.956881	0.544889	0.873936	-0.0635886	-0.875965	0.681565	-0.130812	0.922289	0.132984	0.435781	0.873944	0	0	0	0		1	0.821661	0.928296	0.647457	-0.283385	-0.107343	-0.519801	-0.343759	0.740745	0.888564	0.651015	0.751016	0	0	0	0
Ptgs2	63	1	1.56654	0.977652	1.09492	0.647586	-0.0326073	0.163434	-0.516759	0.370659	0.959805	0.866267	0.572232	0	0	0	0		1	1.08117	1.2386	0.933345	0.112592	0.308716	-0.408234	-0.21211	0.845454	0.550146	0.598348	0.771583	0	0	0	0
Kcna3	0	1	1.32607	0.988486	0.838984	0.407158	-0.0167074	-0.236578	-0.660443	0.339199	0.965026	0.678931	0.220341	0	0	0	0		1	1.15076	1.04849	0.793491	0.202581	0.0683122	-0.402026	-0.536295	0.71386	0.89005	0.587557	0.442836	0	0	0	0
Sigirr	0	1	1.32072	1.51313	1.53396	0.401328	0.597534	0.0197279	0.215934	0.512795	0.275939	0.980869	0.780708	0	0	0	0		1	1.14073	1.12005	0.852885	0.189963	0.163562	-0.393139	-0.41954	0.65187	0.66406	0.48646	0.430851	0	0	0	0
Tacr1	9	1	1.24249	0.900538	1.47827	0.313236	-0.15114	0.715054	0.250677	0.390921	0.643484	0.144347	0.587265	0	0	0	0		1	0.866	0.848861	0.655048	-0.207562	-0.2364	-0.373927	-0.402766	0.528063	0.421712	0.396858	0.333071	0	0	0	0
Nr3c2	16	1	1.78712	0.728965	0.735643	0.837635	-0.456078	0.013157	-1.28056	0.0261444	0.175769	0.979227	0.00718797	1	0	0	2		1	0.898427	1.00755	0.833908	-0.154526	0.0108508	-0.272891	-0.107514	0.642385	0.970918	0.541041	0.798395	0	0	0	0
Grik4	6	1	1.62296	1.16926	0.705011	0.698627	0.225591	-0.729874	-1.20291	0.365945	0.744124	0.481425	0.218446	0	0	0	0		1	0.939415	1.07908	0.906545	-0.0901655	0.1098	-0.251349	-0.0513835	0.792529	0.72026	0.584712	0.90567	0	0	0	0
Ace	141	1	1.48088	1.27724	1.19856	0.566455	0.35303	-0.0917219	-0.305147	0.407113	0.563516	0.920304	0.724054	0	0	0	0		1	0.90186	1.06391	0.900582	-0.149025	0.0893765	-0.240446	-0.00204508	0.625926	0.743771	0.557719	0.99578	0	0	0	0
Adra1a	4	1	1.7077	0.987142	0.774282	0.772059	-0.01867	-0.350399	-1.14113	0.193622	0.971964	0.660123	0.128773	0	0	0	0		1	0.850005	0.881288	0.74626	-0.234457	-0.182315	-0.239934	-0.187792	0.624257	0.670217	0.708684	0.756433	0	0	0	0
Atp1a4	0	1	1.51612	1.96231	2.03388	0.600386	0.972556	0.051677	0.423847	0.35118	0.0913188	0.952305	0.602836	0	0	0	0		1	1.01223	1.09474	0.958089	0.0175425	0.13059	-0.192358	-0.0793104	0.96707	0.731151	0.73581	0.882695	0	0	0	0
Dgkb	0	1	1.06255	0.915054	1.02016	0.0875249	-0.128072	0.156874	-0.0587226	0.863262	0.778133	0.818031	0.927215	0	0	0	0		1	0.875131	0.88308	0.788669	-0.19243	-0.179385	-0.163123	-0.150078	0.466196	0.447575	0.645221	0.653224	0	0	0	0
Maob	10	1	2.22234	0.86818	1.31736	1.15208	-0.203933	0.601585	-0.754425	0.167708	0.784827	0.591302	0.475093	0	0	0	0		1	0.944553	0.975287	0.87638	-0.0822965	-0.0361009	-0.15427	-0.108074	0.881216	0.941578	0.834618	0.876714	0	0	0	0
Bmpr1a	0	1	1.33376	0.600688	0.634923	0.415495	-0.735312	0.0799665	-1.07084	0.225269	0.0164249	0.861901	0.013483	0	1	0	1		1	1.03476	1.02502	0.921113	0.0492932	0.0356578	-0.154207	-0.167842	0.908949	0.926305	0.789723	0.758192	0	0	0	0
Scn2b	0	1	1.59712	0.933534	1.18215	0.675477	-0.0992259	0.340634	-0.434069	0.0141128	0.686876	0.356249	0.212437	1	0	0	0		1	0.999998	1.01153	0.912082	-3.2409e-06	0.0165336	-0.149298	-0.132762	0.999987	0.928138	0.587178	0.608595	0	0	0	0
Hrh1	0	1	2.78527	1.39585	1.51466	1.47782	0.481144	0.117846	-0.878829	0.0857455	0.531666	0.918654	0.419191	0	0	0	0		1	0.762188	0.889808	0.820034	-0.391781	-0.168433	-0.117812	0.105536	0.337502	0.644792	0.82979	0.838157	0	0	0	0
Scn1a	11	1	1.18885	0.778889	0.775711	0.249567	-0.36051	-0.00589811	-0.615975	0.662141	0.480368	0.993859	0.393868	0	0	0	0		1	1.01727	0.965336	0.892271	0.0246989	-0.0508966	-0.113549	-0.189144	0.935761	0.852685	0.782406	0.625576	0	0	0	0
Gjb2	0	1	1.94053	1.58163	1.6015	0.956452	0.661412	0.0180135	-0.277026	0.173693	0.292883	0.984763	0.755411	0	0	0	0		1	0.917522	0.799041	0.746084	-0.124185	-0.323658	-0.0989325	-0.298406	0.8091	0.481458	0.885933	0.646279	0	0	0	0
Adrb3	0	1	1.88978	1.77008	1.98844	0.918216	0.823811	0.167825	0.0734207	0.0970342	0.0960074	0.821153	0.916457	0	0	0	0		1	1.1214	1.08207	1.01344	0.1653	0.113787	-0.0945231	-0.146036	0.667572	0.740993	0.854757	0.764203	0	0	0	0
Drd1	13	1	1.16605	1.07098	1.51025	0.22163	0.0989338	0.495855	0.373159	0.756008	0.87676	0.604343	0.679165	0	0	0	0		1	0.978445	0.938553	0.882721	-0.0314366	-0.09149	-0.0884805	-0.148534	0.903792	0.6941	0.799825	0.65163	0	0	0	0
Trpc6	0	1	1.98778	1.28676	1.83394	0.99116	0.363743	0.511203	-0.116215	0.218786	0.613857	0.63639	0.909244	0	0	0	0		1	0.71548	0.846024	0.801895	-0.483017	-0.24123	-0.0772848	0.164503	0.420801	0.653066	0.923514	0.828402	0	0	0	0
Grin2d	0	1	1.0788	0.735825	1.26195	0.109434	-0.442565	0.778224	0.226226	0.794816	0.239648	0.168061	0.670823	0	0	0	0		1	1.11214	0.950128	0.917712	0.153333	-0.0738065	-0.0500794	-0.277219	0.737858	0.85706	0.935063	0.632381	0	0	0	0
Cacna2d2	2	1	1.22621	0.715027	0.623836	0.294201	-0.483931	-0.19683	-0.974961	0.475247	0.189174	0.721817	0.0614118	0	0	0	0		1	1.18739	0.968129	0.94888	0.247797	-0.0467288	-0.028973	-0.323499	0.658312	0.925712	0.969256	0.648077	0	0	0	0
Ar	86	1	1.44532	1.19266	1.57278	0.53139	0.25418	0.39914	0.12193	0.263086	0.549507	0.530955	0.839127	0	0	0	0		1	1.07651	1.00605	1.00642	0.106368	0.00870018	0.000536875	-0.0971307	0.746264	0.976394	0.999029	0.815303	0	0	0	0
Nsun2	0	1	1.33748	0.900975	0.735608	0.419522	-0.150441	-0.29255	-0.862514	0.36744	0.717839	0.639459	0.142946	0	0	0	0		1	1.11751	0.913516	0.914558	0.160289	-0.130498	0.00164436	-0.289143	0.566458	0.601796	0.996502	0.413616	0	0	0	0
Nppa	0	1	2.15148	1.02211	1.82882	1.10533	0.0315511	0.839364	-0.234417	0.0684405	0.953629	0.302392	0.759987	0	0	0	0		1	0.939054	1.29328	1.31226	-0.0907207	0.371033	0.0210166	0.48277	0.877427	0.480665	0.978754	0.516433	0	0	0	0
Slc6a15	3	1	2.29955	1.0474	1.18976	1.20135	0.0668128	0.183859	-0.950677	0.0254107	0.889468	0.798752	0.162022	1	0	0	0		1	1.11883	0.801738	0.82203	0.161996	-0.318798	0.0360609	-0.444732	0.696794	0.391268	0.948452	0.397725	0	0	0	0
Oprm1	40	1	1.61321	1.32733	1.27309	0.689937	0.408526	-0.0601941	-0.341606	0.22212	0.418944	0.936719	0.632719	0	0	0	0		1	1.14201	1.06466	1.09338	0.191575	0.0903963	0.0383939	-0.0627847	0.454369	0.693072	0.911016	0.846301	0	0	0	0
Dnmt3a	18	1	1.46947	0.854047	0.824681	0.555301	-0.227613	-0.050478	-0.833392	0.487912	0.750581	0.962516	0.410518	0	0	0	0		1	1.00408	0.894947	0.936704	0.00587201	-0.160126	0.0657903	-0.100207	0.986015	0.59305	0.883618	0.813055	0	0	0	0
Grm5	139	1	1.20127	0.895859	1.08781	0.264558	-0.158656	0.280085	-0.143129	0.644688	0.75717	0.715934	0.84364	0	0	0	0		1	1.04897	0.954386	1.00787	0.0689735	-0.0673551	0.0786658	-0.0576628	0.866642	0.854531	0.886486	0.911627	0	0	0	0
Gabrg1	4	1	1.44117	1.07586	1.40005	0.527246	0.105485	0.379997	-0.0417639	0.422517	0.857618	0.666568	0.959942	0	0	0	0		1	0.977026	1.00941	1.07062	-0.0335315	0.0135139	0.0849325	0.131978	0.947731	0.976434	0.9015	0.838362	0	0	0	0
Cacna2d4	0	1	0.431377	0.84921	1.04658	-1.21298	-0.235807	0.301492	1.27867	0.0571702	0.679314	0.724562	0.112945	0	0	0	0		1	1.12675	0.92944	1.00994	0.172162	-0.105566	0.119843	-0.157885	0.610274	0.726777	0.791435	0.711736	0	0	0	0
Aldh1a1	4	1	0.760748	1.01012	1.2387	-0.39451	0.0145206	0.294309	0.703339	0.555902	0.980665	0.743308	0.406496	0	0	0	0		1	1.28869	1.21461	1.32139	0.365905	0.280498	0.121556	0.0361493	0.459465	0.526082	0.854668	0.953928	0	0	0	0
Agtr2	8	1	0.652731	1.37448	1.08055	-0.61544	0.458891	-0.347121	0.72721	0.208511	0.294434	0.597	0.240056	0	0	0	0		1	0.784518	1.03359	1.12678	-0.350121	0.0476631	0.124544	0.522328	0.477154	0.913839	0.8505	0.401791	0	0	0	0
Chrna4	4	1	1.20579	0.835431	0.649283	0.269974	-0.259407	-0.363672	-0.893054	0.507372	0.476357	0.505657	0.0829767	0	0	0	0		1	1.07499	0.870417	0.957567	0.104327	-0.200221	0.137666	-0.166881	0.769398	0.529326	0.773087	0.710838	0	0	0	0
Dyrk1a	0	1	1.64263	0.806405	1.14622	0.716007	-0.310423	0.507312	-0.519118	0.155123	0.490753	0.452778	0.415148	0	0	0	0		1	0.996517	0.841412	0.963607	-0.00503402	-0.249117	0.195633	-0.0484499	0.988228	0.414306	0.6691	0.910613	0	0	0	0
Gabrb2	5	1	1.28698	0.847012	1.08585	0.363987	-0.239546	0.358377	-0.245155	0.539999	0.652057	0.652908	0.744193	0	0	0	0		1	1.17103	0.81481	0.961738	0.227774	-0.295464	0.23918	-0.284058	0.630739	0.485718	0.706751	0.635557	0	0	0	0
Kcnk3	0	1	1.93566	1.02605	1.24876	0.952825	0.0371066	0.283395	-0.632324	0.0175987	0.917675	0.598696	0.212953	1	0	0	0		1	1.16513	0.832792	1.01223	0.220487	-0.263972	0.281507	-0.202951	0.654863	0.549609	0.670548	0.744961	0	0	0	0
Frmd4b	0	1	0.911231	0.895014	0.94719	-0.134111	-0.160019	0.0817443	0.0558368	0.808034	0.74585	0.912107	0.93626	0	0	0	0		1	0.948906	0.807847	1.1093	-0.0756625	-0.307845	0.457489	0.225306	0.867202	0.446873	0.451095	0.693843	0	0	0	0
Pde5a	0	1	0.773135	1.39982	1.46745	-0.371208	0.485246	0.0680669	0.924522	0.613173	0.459991	0.944914	0.319536	0	0	0	0		1	1.02944	0.999686	1.37313	0.0418579	-0.000453243	0.457919	0.415608	0.932123	0.999177	0.487357	0.503762	0	0	0	0
Calca	3	1	1.27404	0.509057	0.94505	0.349411	-0.974102	0.892564	-0.430949	0.530776	0.0507321	0.232687	0.541076	0	0	0	0		1	0.663164	0.713099	1.01498	-0.592563	-0.487825	0.509269	0.614007	0.43591	0.473304	0.617715	0.523319	0	0	0	0
Il6	83	1	0.883451	0.985455	1.40906	-0.178778	-0.0211388	0.515875	0.673515	0.755623	0.967181	0.503245	0.353949	0	0	0	0		1	0.793971	0.618668	1.17017	-0.332841	-0.692763	0.919479	0.559557	0.690397	0.353981	0.412128	0.596536	0	0	0	0
Legend: Pol II signals (FPKM) for 235 anxiety disorder-related genes were normalized versus signals from untreated wildtype mice as the standard in each experiment; then geometric means (GM) were estimated for WT and TOP3B-KO (4 replications), WT-fear and TOP3B-KO-fear (5 replications). Log2 ratios and p-values are calculated between different samples and shown in the table.
	Sigificance score (Sig): 0, p>0.05; 1, p<0.05; 2, p<0.01; 3, p<0.001.
