# Supplementary material for: Topoisomerase 3β knockout mice show transcriptional and behavioural impairments associated with neurogenesis and synaptic plasticity
Source: Nat Commun. 2020 Jun 19;11:3143. doi: 10.1038/s41467-020-16884-4 (PMC7305123; doi:10.1038/s41467-020-16884-4)
Supplement: Supplementary file 8 — Supplementary Table 6 [file 41467_2020_16884_MOESM8_ESM.xlsx]

## Sheet: Sheet1
Supplementary Figure 6. Top3b-KO mouse brain shows significant reduction of RNA polymerase II signals at many
synapse-related genes under fear conditioning based on ChIP-seq
											Pol II at TSS (-700 to +700 bp)																Pol II at all Exons
Symbol	PubMed: synapse	GM_WT TSS	GM_WT-fear TSS	GM_KO TSS	GM_KO-fear TSS	logratio_WT-fear/WT	logratio_KO/WT	logratio_KO-fear/KO	logratio_KO-fear/WT-fear	p_WT_fear/WT	p_KO/WT	p_KO-fear/KO	p_KO-fear/WT-fear	Sig_WT-fear/WT	Sig_KO/WT	Sig.KO-fear/KO	Sig.KO-fear/WT-fear		GM_WT exons	GM_WT-fear exons	GM_KO exons	GM_KO-fear exons	logratio_WT-fear/WT	logratio_KO/WT	logratio_KO-fear/KO	logratio_KO-fear/WT-fear	p_WT_fear/WT	p_KO/WT	p_KO-fear/KO	p_KO-fear/WT-fear	Sig_WT-fear/WT	Sig_KO/WT	Sig.KO-fear/KO	Sig.KO-fear/WT-fear
Abi1	11	1	1.7183	0.615365	0.764819	0.780982	-0.700486	0.313677	-1.16779	0.0186665	0.0183386	0.481339	0.00542729	1	1	0	2		1	1.51516	0.628194	0.733886	0.599469	-0.670718	0.224347	-1.04584	0.0779566	0.0274575	0.622942	0.0150516	0	1	0	1
Ace	42	1	1.48088	1.27724	1.19856	0.566455	0.35303	-0.0917219	-0.305147	0.407113	0.563516	0.920304	0.724054	0	0	0	0		1	0.90186	1.06391	0.900582	-0.149025	0.0893765	-0.240446	-0.00204508	0.625926	0.743771	0.557719	0.99578	0	0	0	0
Ache	202	1	1.88684	0.858562	1.14017	0.915971	-0.220005	0.409251	-0.726725	0.000399474	0.341735	0.238383	0.0263731	3	0	0	1		1	1.40514	0.782686	0.866136	0.490717	-0.353495	0.14616	-0.698052	0.0654639	0.137917	0.682577	0.0383035	0	0	0	1
Amph	74	1	1.97623	0.66354	0.919512	0.982753	-0.591744	0.470684	-1.10381	0.00614856	0.0651246	0.328051	0.0149835	2	0	0	1		1	1.84215	0.606217	0.934697	0.881388	-0.722095	0.624666	-0.978817	0.0129169	0.0227771	0.189092	0.0290615	1	1	0	1
Ank	10	1	1.1921	0.646033	0.823248	0.253511	-0.630321	0.34972	-0.534112	0.469861	0.0445367	0.45742	0.228686	0	1	0	0		1	1.06694	0.696825	0.842661	0.0934766	-0.521131	0.274156	-0.340452	0.79971	0.113773	0.579136	0.465052	0	0	0	0
Ank3	23	1	2.17169	1.08603	1.45614	1.11882	0.119064	0.423085	-0.576669	0.0713275	0.830104	0.611242	0.462434	0	0	0	0		1	1.44345	0.905375	1.33355	0.529522	-0.143413	0.558682	-0.114253	0.107095	0.625599	0.205085	0.783418	0	0	0	0
Apbb1	9	1	1.21847	0.646811	0.623534	0.285067	-0.628583	-0.0528778	-0.966528	0.385682	0.0324691	0.904535	0.0200603	0	1	0	1		1	1.02357	0.630261	0.580114	0.0336142	-0.665979	-0.119614	-0.819207	0.937902	0.0843985	0.836297	0.133349	0	0	0	0
Apbb2	0	1	1.79152	0.747362	0.754566	0.841181	-0.420121	0.0138396	-1.24746	0.00355786	0.103595	0.971485	0.000632078	2	0	0	3		1	1.43505	0.690512	0.708121	0.521097	-0.534261	0.0363284	-1.01903	0.101826	0.0607396	0.93225	0.0114274	0	0	0	1
Ar	263	1	1.44532	1.19266	1.57278	0.53139	0.25418	0.39914	0.12193	0.263086	0.549507	0.530955	0.839127	0	0	0	0		1	1.07651	1.00605	1.00642	0.106368	0.00870018	0.000536875	-0.0971307	0.746264	0.976394	0.999029	0.815303	0	0	0	0
Arc	428	1	2.2239	0.762308	0.709281	1.15309	-0.391553	-0.104017	-1.64867	0.00520108	0.288757	0.850972	0.00158579	2	0	0	2		1	2.12072	0.774531	0.76728	1.08455	-0.368605	-0.0135687	-1.46673	0.0157926	0.35906	0.982043	0.00986353	1	0	0	2
Arr3	0	1	0.857644	1.40006	1.3967	-0.221549	0.485491	-0.00346604	0.703574	0.744468	0.424544	0.996967	0.413176	0	0	0	0		1	1.08362	1.73786	1.36926	0.115854	0.797309	-0.343916	0.337538	0.814478	0.0709977	0.603625	0.588869	0	0	0	0
Bsn	128	1	1.24104	0.853703	0.773707	0.31155	-0.228193	-0.141948	-0.681692	0.487148	0.569348	0.813455	0.229377	0	0	0	0		1	0.791099	0.74567	0.707598	-0.33807	-0.423391	-0.0756068	-0.160928	0.225161	0.0894452	0.839772	0.648063	0	0	0	0
Cabp4	12	1	1.02838	0.820441	1.25048	0.0403707	-0.285529	0.608006	0.282107	0.944684	0.583244	0.436057	0.701493	0	0	0	0		1	1.54025	1.043	0.847224	0.623168	0.0607432	-0.299928	-0.862353	0.159161	0.878057	0.613513	0.123499	0	0	0	0
Cad	16	1	1.90442	0.889115	0.953899	0.929355	-0.169557	0.101466	-0.997447	0.0426402	0.67923	0.868968	0.0854183	1	0	0	0		1	1.2766	0.917138	0.87782	0.352309	-0.124789	-0.0632148	-0.540312	0.320396	0.693954	0.894281	0.228304	0	0	0	0
Cadm1	30	1	1.84598	0.736037	0.795318	0.884389	-0.442149	0.111753	-1.21479	0.00109559	0.0680215	0.758471	0.000392243	2	0	0	3		1	1.63043	0.708785	0.72157	0.705252	-0.496579	0.0257913	-1.17604	0.0251612	0.0779791	0.951337	0.00316142	1	0	0	2
Cadps	13	1	2.29138	0.980371	0.912335	1.19622	-0.0285999	-0.103764	-1.32858	0.00721312	0.942744	0.862088	0.0183157	2	0	0	1		1	1.54928	0.828087	0.933904	0.631596	-0.272146	0.173493	-0.730249	0.0391555	0.320405	0.672814	0.0593918	1	0	0	0
Cadps2	6	1	1.32857	0.864495	0.857071	0.409873	-0.210071	-0.0124423	-0.632386	0.391388	0.623328	0.984528	0.295812	0	0	0	0		1	1.03422	0.942449	0.869959	0.0485455	-0.0855139	-0.115467	-0.249526	0.867047	0.741622	0.766624	0.496324	0	0	0	0
Camk2a	41	1	2.41324	1.00356	1.24073	1.27097	0.00512115	0.306066	-0.959787	0.003257	0.989424	0.597409	0.0789834	2	0	0	0		1	1.93066	1.12357	1.13966	0.949096	0.168086	0.020516	-0.760493	0.0271572	0.661789	0.971605	0.161665	1	0	0	0
Caps2	12	1	0.635077	0.923774	0.636798	-0.654996	-0.114389	-0.536704	0.00390272	0.165568	0.786593	0.397078	0.994789	0	0	0	0		1	0.753764	0.877208	1.30374	-0.407816	-0.189009	0.571667	0.790474	0.131239	0.43419	0.114823	0.020739	0	0	0	1
Cask	85	1	1.4387	0.788673	0.767395	0.524762	-0.342501	-0.0394578	-0.906721	0.0445397	0.142653	0.910354	0.00606467	1	0	0	2		1	1.16297	0.792135	0.911109	0.217812	-0.336182	0.201879	-0.352116	0.360602	0.114657	0.527668	0.242643	0	0	0	0
Cbl	35	1	1.73573	1.09528	0.84602	0.795539	0.131299	-0.372536	-1.03677	0.100709	0.761977	0.566701	0.0908064	0	0	0	0		1	1.36013	0.879011	0.833588	0.443742	-0.186048	-0.0765466	-0.706336	0.343864	0.657255	0.903133	0.233593	0	0	0	0
Cbln1	59	1	1.3713	0.715048	0.555278	0.455545	-0.483889	-0.364828	-1.30426	0.367129	0.284146	0.590337	0.0412172	0	0	0	1		1	1.12419	0.805186	0.398745	0.168889	-0.312607	-1.01385	-1.49535	0.746951	0.504306	0.148815	0.0239113	0	0	0	1
Cbln3	8	1	1.08846	0.721332	0.513402	0.122287	-0.471265	-0.490574	-1.08413	0.779781	0.228315	0.403129	0.0500348	0	0	0	0		1	0.699662	0.827337	0.443424	-0.51527	-0.273453	-0.899787	-0.65797	0.57113	0.736825	0.461003	0.567474	0	0	0	0
Cbln4	15	1	0.47656	1.01508	0.985449	-1.06927	0.0215926	-0.042739	1.04812	0.117574	0.971813	0.962812	0.225206	0	0	0	0		1	0.824551	0.963604	0.770135	-0.27832	-0.053487	-0.323331	-0.0984977	0.540526	0.895381	0.596151	0.864041	0	0	0	0
Cdh2	23	1	1.65841	0.83305	0.799828	0.729803	-0.263525	-0.0587128	-1.05204	0.0899664	0.493645	0.919016	0.0533174	0	0	0	0		1	1.45791	0.919886	0.787711	0.543906	-0.120473	-0.223789	-0.888169	0.128131	0.70633	0.640778	0.0495059	0	0	0	1
Cdh23	8	1	0.836186	0.612644	0.930661	-0.258104	-0.706879	0.603207	0.154433	0.598814	0.107194	0.359431	0.803468	0	0	0	0		1	0.955777	1.04133	0.942988	-0.065254	0.0584211	-0.14311	-0.0194352	0.698054	0.697778	0.525973	0.927216	0	0	0	0
Chrm1	0	1	1.83087	0.978573	1.39221	0.872528	-0.0312487	0.508623	-0.395153	0.0778965	0.943721	0.443666	0.527893	0	0	0	0		1	1.38229	1.09888	1.38091	0.467059	0.136034	0.329585	-0.00144045	0.105713	0.598333	0.394828	0.996853	0	0	0	0
Chrm2	0	1	1.1895	0.900152	0.863392	0.250351	-0.151759	-0.0601541	-0.462264	0.548295	0.684115	0.914382	0.380858	0	0	0	0		1	1.04093	1.11234	0.711163	0.05788	0.153592	-0.64534	-0.549628	0.867388	0.620321	0.165243	0.210011	0	0	0	0
Chrm3	0	1	1.38337	1.06445	1.134	0.468189	0.0901063	0.0913109	-0.286772	0.282543	0.817136	0.875864	0.602806	0	0	0	0		1	1.39655	1.23854	1.16874	0.481869	0.308638	-0.0836794	-0.25691	0.383761	0.532814	0.910239	0.713532	0	0	0	0
Chrm4	0	1	1.14319	0.796186	0.818702	0.193067	-0.328822	0.0402326	-0.481657	0.514096	0.214081	0.919278	0.198143	0	0	0	0		1	1.21414	0.722673	0.742824	0.279937	-0.468586	0.0396771	-0.708845	0.554618	0.268826	0.950228	0.236887	0	0	0	0
Chrm5	0	1	1.40968	1.4096	2.41325	0.495372	0.495288	0.775691	0.775606	0.263158	0.211	0.191562	0.166039	0	0	0	0		1	0.60813	1.31284	1.39288	-0.717547	0.39269	0.0853802	1.19562	0.27544	0.504573	0.922944	0.150813	0	0	0	0
Chrna1	12	1	2.79149	1.18884	2.61266	1.48103	0.249557	1.13596	-0.0955171	0.0227812	0.667937	0.192988	0.907573	1	0	0	0		1	1.01077	0.934153	1.17044	0.0154509	-0.09827	0.325318	0.211597	0.981376	0.868163	0.714112	0.800475	0	0	0	0
Chrna2	4	1	1.16051	1.29981	0.67155	0.214762	0.378299	-0.952732	-0.789196	0.830237	0.672855	0.478375	0.53338	0	0	0	0		1	0.862476	1.31834	1.25781	-0.213444	0.398719	-0.0678079	0.544355	0.65342	0.348359	0.915327	0.365298	0	0	0	0
Chrna3	0	1	1.24713	1.17922	0.652255	0.31861	0.237834	-0.854326	-0.935103	0.544991	0.613448	0.226384	0.160192	0	0	0	0		1	1.62157	1.23742	1.12938	0.69739	0.307337	-0.1318	-0.521854	0.199004	0.52684	0.856425	0.447361	0	0	0	0
Chrna4	0	1	1.20579	0.835431	0.649283	0.269974	-0.259407	-0.363672	-0.893054	0.507372	0.476357	0.505657	0.0829767	0	0	0	0		1	1.07499	0.870417	0.957567	0.104327	-0.200221	0.137666	-0.166881	0.769398	0.529326	0.773087	0.710838	0	0	0	0
Chrna5	2	1	2.97401	1.10796	3.61444	1.57241	0.147901	1.70587	0.281364	0.0755169	0.851733	0.15067	0.801486	0	0	0	0		1	0.81512	1.40128	0.980095	-0.294915	0.486742	-0.515748	0.265909	0.666275	0.42615	0.574016	0.75853	0	0	0	0
Chrna6	0	1	3.81573	1.81974	1.72179	1.93196	0.86373	-0.0798169	-1.14805	0.0108024	0.202622	0.937435	0.231111	1	0	0	0		1	1.33567	0.924725	1.34891	0.417564	-0.112904	0.544695	0.014227	0.530839	0.849732	0.542288	0.986531	0	0	0	0
Chrna7	146	1	0.893808	0.695538	0.499842	-0.161963	-0.523798	-0.476658	-0.838493	0.677948	0.133224	0.362338	0.0892047	0	0	0	0		1	0.705015	0.55847	0.495591	-0.504275	-0.840447	-0.172331	-0.508504	0.297663	0.0523049	0.790795	0.406398	0	0	0	0
Chrnb1	3	1	1.26987	0.818809	0.939331	0.344685	-0.288401	0.198107	-0.434979	0.390978	0.422271	0.713251	0.392083	0	0	0	0		1	1.12484	0.918309	0.858716	0.169725	-0.122948	-0.096798	-0.389472	0.646843	0.710595	0.845583	0.40589	0	0	0	0
Chrnb2	0	1	1.11513	0.909044	0.780227	0.157216	-0.137578	-0.220456	-0.51525	0.669955	0.676684	0.655986	0.269467	0	0	0	0		1	1.11361	1.04749	0.815359	0.15525	0.0669402	-0.361432	-0.449741	0.557207	0.777197	0.308403	0.178841	0	0	0	0
Chrnb3	0	1	0.700464	0.683272	0.569071	-0.513617	-0.549469	-0.26385	-0.299702	0.411151	0.325598	0.752996	0.704588	0	0	0	0		1	0.964562	0.920146	0.808737	-0.0520542	-0.120066	-0.186191	-0.254202	0.92473	0.807511	0.801133	0.7153	0	0	0	0
Chrnb4	0	1	1.47708	1.05792	0.967194	0.562749	0.081232	-0.129354	-0.610871	0.471394	0.907468	0.901796	0.536531	0	0	0	0		1	0.789877	1.19498	1.2641	-0.340299	0.256985	0.0811252	0.678409	0.616309	0.672242	0.929052	0.429678	0	0	0	0
Chrnd	7	1	0.583094	0.719872	0.701055	-0.778199	-0.474187	-0.0382142	0.265798	0.288682	0.469784	0.969022	0.774496	0	0	0	0		1	0.467177	0.730778	0.796683	-1.09796	-0.452495	0.124573	0.770035	0.000237661	0.0903754	0.755952	0.0415772	3	0	0	1
Chrne	15	1	1.24633	0.972485	1.72298	0.317691	-0.040252	0.825156	0.467213	0.596146	0.940158	0.30491	0.537796	0	0	0	0		1	1.29373	1.14677	1.68753	0.371536	0.197573	0.557337	0.383374	0.3125	0.548187	0.258783	0.409991	0	0	0	0
Chrng	9	1	0.438222	0.546173	1.24672	-1.19027	-0.872569	1.19071	1.5084	0.103813	0.182458	0.225176	0.103166	0	0	0	0		1	0.494482	0.879695	0.719607	-1.01601	-0.184924	-0.289795	0.54129	0.205661	0.796762	0.787883	0.594002	0	0	0	0
Colq	67	1	0.41779	0.798413	0.851222	-1.25915	-0.324793	0.0924008	1.02676	0.042208	0.557971	0.911526	0.19033	1	0	0	0		1	0.718255	1.33882	1.21382	-0.477432	0.420964	-0.141415	0.756981	0.463896	0.470267	0.871539	0.358567	0	0	0	0
Cp	339	1	1.23078	2.25334	1.55102	0.299572	1.17207	-0.538853	0.333641	0.596402	0.020529	0.477696	0.641011	0	1	0	0		1	0.668076	1.1209	0.811966	-0.581915	0.164652	-0.46516	0.281407	0.109851	0.613001	0.340784	0.541027	0	0	0	0
Cpe	24	1	1.73685	0.788612	0.759835	0.796471	-0.342613	-0.0536293	-1.19271	0.0660039	0.376613	0.926488	0.0295229	0	0	0	1		1	1.42375	0.733305	0.676241	0.509691	-0.447515	-0.116875	-1.07408	0.206926	0.215382	0.829217	0.0355031	0	0	0	1
Cpeb1	31	1	1.84795	1.08127	0.963653	0.88593	0.112727	-0.166141	-0.939343	0.075718	0.800526	0.803934	0.136545	0	0	0	0		1	2.70375	1.17421	1.37784	1.43496	0.231696	0.230712	-0.972554	0.00110969	0.556055	0.695941	0.0805757	2	0	0	0
Cplx3	7	1	0.580638	0.827447	0.798759	-0.78429	-0.273261	-0.0509076	0.460122	0.11623	0.540609	0.939422	0.46628	0	0	0	0		1	0.947477	1.05866	0.86373	-0.0778365	0.0822364	-0.293584	-0.133511	0.700016	0.649018	0.278718	0.601336	0	0	0	0
Cplx4	4	1	0.721325	1.18764	0.572357	-0.47128	0.2481	-1.05311	-0.333734	0.597294	0.755844	0.378909	0.767413	0	0	0	0		1	1.59466	2.13386	2.62099	0.673247	1.09346	0.29665	0.716866	0.0137566	7.69494e-06	0.418464	0.0380981	1	3	0	1
Ctbp2	91	1	1.06394	1.14557	0.541706	0.0894101	0.196064	-1.08048	-0.973828	0.910367	0.782547	0.31058	0.332369	0	0	0	0		1	1.18007	1.06423	0.846454	0.238869	0.0898075	-0.330303	-0.479365	0.48987	0.771621	0.476658	0.273289	0	0	0	0
Cyfip1	15	1	1.70869	0.873576	0.758753	0.772894	-0.194995	-0.203303	-1.17119	0.0726196	0.612591	0.724862	0.0315059	0	0	0	1		1	1.30807	0.887463	0.636844	0.387445	-0.172242	-0.478746	-1.03843	0.33829	0.634123	0.37783	0.0424642	0	0	0	1
Cyfip2	4	1	1.37257	0.622727	0.659622	0.456882	-0.683329	0.0830408	-1.05717	0.343385	0.113108	0.897864	0.083053	0	0	0	0		1	1.347	1.00826	1.00566	0.429754	0.0118617	-0.00371491	-0.421608	0.155054	0.965001	0.99269	0.270112	0	0	0	0
Dennd1a	0	1	1.25841	0.838501	0.641381	0.3316	-0.254116	-0.38663	-0.972346	0.397659	0.46865	0.462309	0.0499101	0	0	0	1		1	0.854414	0.774397	0.644217	-0.226993	-0.368854	-0.265526	-0.407388	0.487433	0.207109	0.54489	0.324504	0	0	0	0
Des	45	1	1.78816	1.06404	1.30542	0.838477	0.0895558	0.294954	-0.453967	0.276996	0.896713	0.77562	0.641711	0	0	0	0		1	1.02566	1.10837	1.40791	0.036559	0.148438	0.345121	0.456999	0.945925	0.758166	0.633195	0.502683	0	0	0	0
Dlg1	114	1	1.41139	0.914495	0.905248	0.497121	-0.128953	-0.0146616	-0.640735	0.214287	0.718726	0.978221	0.205725	0	0	0	0		1	0.968048	0.960803	0.632482	-0.0468496	-0.0576874	-0.603217	-0.614055	0.887052	0.844973	0.17285	0.141084	0	0	0	0
Dlg2	20	1	1.97841	0.784361	1.86339	0.984342	-0.35041	1.24834	-0.0864116	0.0850749	0.493125	0.103587	0.904874	0	0	0	0		1	1.04043	0.846914	1.20733	0.0571839	-0.239713	0.511536	0.214639	0.799011	0.232721	0.0895569	0.449902	0	0	0	0
Dlg4	832	1	1.38479	0.565352	0.768303	0.469664	-0.82278	0.442527	-0.849917	0.254971	0.0257729	0.424025	0.103403	0	1	0	0		1	1.10933	0.980916	0.950965	0.149693	-0.0277987	-0.0447379	-0.222229	0.645065	0.923808	0.918273	0.58877	0	0	0	0
Dlgap1	19	1	1.88587	0.728387	1.09387	0.915232	-0.457223	0.586664	-0.785791	0.352656	0.603669	0.656994	0.528124	0	0	0	0		1	0.82275	1.10053	0.869731	-0.281473	0.138197	-0.339557	0.0801137	0.475095	0.695018	0.520746	0.872323	0	0	0	0
Dlgap2	5	1	2.25879	1.00971	0.981606	1.17555	0.0139394	-0.040724	-1.20233	0.0413092	0.978419	0.957983	0.0989753	1	0	0	0		1	1.35107	1.00337	0.690007	0.4341	0.00485819	-0.540175	-0.969417	0.382109	0.991274	0.417572	0.122818	0	0	0	0
Dlgap3	6	1	1.35603	0.687496	0.807718	0.439384	-0.540577	0.232501	-0.747461	0.239351	0.105565	0.642603	0.113558	0	0	0	0		1	1.06186	0.85728	0.64354	0.0865971	-0.222161	-0.413736	-0.722495	0.675619	0.230053	0.136188	0.00577967	0	0	0	2
Dlgap4	3	1	2.16338	1.03024	1.09782	1.11329	0.0429851	0.09166	-0.978644	0.0218209	0.921134	0.888072	0.110968	1	0	0	0		1	1.57056	1.01271	1.06753	0.651282	0.0182155	0.0760609	-0.557006	0.0800271	0.956347	0.878888	0.236577	0	0	0	0
Dmd	76	1	1.03677	0.839591	0.977097	0.0520939	-0.252242	0.218816	-0.0855197	0.952577	0.747488	0.852293	0.938477	0	0	0	0		1	1.0538	0.977699	0.79799	0.0756053	-0.0325372	-0.29302	-0.401162	0.815467	0.910593	0.500202	0.327594	0	0	0	0
Dmxl2	2	1	1.39352	0.621853	0.873397	0.478731	-0.685354	0.490063	-0.674022	0.191457	0.036545	0.318914	0.145951	0	1	0	0		1	1.28399	0.938043	0.821827	0.360637	-0.0922734	-0.19082	-0.64373	0.29122	0.76271	0.677227	0.136383	0	0	0	0
Dnm2	5	1	1.63859	0.867174	0.870639	0.712454	-0.205607	0.00575372	-0.912307	0.051543	0.529885	0.990649	0.0487301	0	0	0	1		1	1.43632	0.778885	0.764333	0.522377	-0.360518	-0.027208	-0.910103	0.156969	0.274794	0.956181	0.0512445	0	0	0	0
Doc2a	10	1	1.57126	1.41212	2.2945	0.651924	0.497861	0.70032	0.546257	0.0232295	0.0526401	0.0691752	0.132716	1	0	0	0		1	0.993876	1.05969	0.989361	-0.00886284	0.08364	-0.0990703	-0.00656751	0.981527	0.806992	0.847022	0.989177	0	0	0	0
Dok7	36	1	2.53628	1.22141	1.25083	1.34271	0.288553	0.0343366	-1.01982	0.00371602	0.485744	0.955899	0.0814885	2	0	0	0		1	1.33522	1.56636	1.50946	0.417081	0.647413	-0.0533766	0.176955	0.383034	0.130057	0.933686	0.769837	0	0	0	0
Dtna	11	1	2.31191	1.14647	1.45778	1.20908	0.197193	0.346579	-0.665312	0.0303742	0.692986	0.643653	0.346247	1	0	0	0		1	1.26662	1.12294	1.20863	0.340989	0.167286	0.106084	-0.0676187	0.147752	0.427219	0.737128	0.820479	0	0	0	0
Dtnb	19	1	1.55036	0.985578	0.859753	0.632607	-0.0209576	-0.197049	-0.850613	0.0465351	0.941228	0.643986	0.0343505	1	0	0	1		1	0.765046	0.967585	0.75448	-0.386382	-0.0475392	-0.358906	-0.0200632	0.493041	0.924875	0.635076	0.977551	0	0	0	0
Dvl1	12	1	1.15964	0.612787	0.514822	0.213672	-0.706542	-0.251313	-1.17153	0.653821	0.097329	0.69421	0.0519102	0	0	0	0		1	0.965354	0.729202	0.484346	-0.0508693	-0.45561	-0.590281	-0.995021	0.909342	0.254186	0.324697	0.0782646	0	0	0	0
Efnb1	4	1	1.84688	0.741847	0.993886	0.885092	-0.430807	0.421959	-0.89394	0.0133835	0.178304	0.379455	0.048275	1	0	0	1		1	1.57296	0.799324	0.891209	0.653485	-0.323149	0.156985	-0.819649	0.0901353	0.348791	0.761554	0.0928733	0	0	0	0
Enah	2	1	1.8123	0.991224	1.01144	0.85782	-0.0127173	0.029123	-0.841414	0.159855	0.981413	0.971627	0.27574	0	0	0	0		1	1.05419	0.966203	0.621112	0.0761318	-0.049601	-0.637473	-0.763206	0.821691	0.869602	0.159559	0.0740778	0	0	0	0
Ephb2	46	1	1.05142	0.721478	0.486759	0.0723418	-0.470972	-0.567748	-1.11106	0.839045	0.139291	0.234774	0.0136549	0	0	0	1		1	0.963079	0.933204	0.668147	-0.0542743	-0.0997353	-0.482026	-0.527487	0.86907	0.734861	0.275186	0.205318	0	0	0	0
Erc2	21	1	1.44778	0.850196	1.26564	0.533841	-0.234133	0.573995	-0.193979	0.073204	0.379679	0.151063	0.606797	0	0	0	0		1	0.894897	0.950486	0.619107	-0.160207	-0.0732635	-0.618475	-0.531532	0.519249	0.74176	0.0636653	0.0909332	0	0	0	0
Faim	0	1	1.51444	0.660187	0.632834	0.598783	-0.599053	-0.0610475	-1.25888	0.169092	0.124016	0.916775	0.0222779	0	0	0	1		1	1.22377	0.685315	0.593468	0.291327	-0.545162	-0.207596	-1.04408	0.586291	0.254869	0.772543	0.123088	0	0	0	0
Faim2	0	1	1.44349	0.807352	0.78565	0.529566	-0.30873	-0.0393111	-0.877607	0.0267388	0.148757	0.902446	0.00370336	1	0	0	2		1	1.30421	0.757983	0.6893	0.383174	-0.399762	-0.137034	-0.91997	0.0682045	0.033406	0.626886	0.000537248	0	1	0	3
Gabbr1	3	1	1.47219	0.767287	0.666313	0.557961	-0.382162	-0.203565	-1.14369	0.0372112	0.110614	0.571015	0.000735019	1	0	0	3		1	1.66497	0.932574	0.905837	0.735498	-0.10071	-0.0419665	-0.878175	0.00129843	0.622445	0.891199	0.00239751	2	0	0	2
Gabra1	34	1	1.61659	0.883125	0.795173	0.692951	-0.179311	-0.151348	-1.02361	0.0581237	0.583576	0.757735	0.0269167	0	0	0	1		1	1.32124	0.858144	0.697805	0.401893	-0.220708	-0.298396	-0.920997	0.1976	0.428897	0.475832	0.0195833	0	0	0	1
Gabra2	19	1	1.56379	0.755479	0.967945	0.645048	-0.404537	0.357534	-0.692051	0.160203	0.324766	0.561781	0.233587	0	0	0	0		1	1.19434	0.518535	1.00069	0.256209	-0.947487	0.948489	-0.255207	0.526636	0.00884931	0.080627	0.618067	0	2	0	0
Gabra3	6	1	4.83743	1.12319	1.77111	2.27424	0.167608	0.657045	-1.44959	0.0466136	0.869767	0.668302	0.316022	1	0	0	0		1	1.58384	1.2432	1.47766	0.663427	0.314063	0.249248	-0.100115	0.277624	0.565551	0.761113	0.896945	0	0	0	0
Gabra4	20	1	2.31273	0.778782	1.27586	1.2096	-0.360708	0.712174	-0.858134	0.0180354	0.430427	0.299357	0.184717	1	0	0	0		1	1.7278	0.956607	1.00308	0.788934	-0.0640024	0.0684393	-0.784498	0.0926639	0.878781	0.913421	0.18621	0	0	0	0
Gabra5	20	1	1.33498	0.70554	1.48043	0.416821	-0.503199	1.06921	0.149191	0.255406	0.124768	0.0296677	0.747588	0	0	1	0		1	1.02957	0.675358	0.954698	0.0420382	-0.566275	0.499391	-0.108921	0.903194	0.0669856	0.281504	0.803253	0	0	0	0
Gabra6	7	1	0.502059	0.863614	0.33295	-0.99407	-0.211541	-1.37508	-0.592553	0.306497	0.807775	0.291727	0.629878	0	0	0	0		1	0.718105	0.684915	0.331544	-0.477732	-0.546002	-1.04672	-1.11499	0.415395	0.298019	0.183502	0.132906	0	0	0	0
Gabrb1	2	1	2.81032	1.57591	2.00291	1.49073	0.656186	0.345911	-0.488637	0.0118965	0.215786	0.663554	0.514545	1	0	0	0		1	1.63099	1.42341	1.87034	0.705744	0.509354	0.393943	0.197553	0.138914	0.232435	0.538095	0.7433	0	0	0	0
Gabrb2	14	1	1.28698	0.847012	1.08585	0.363987	-0.239546	0.358377	-0.245155	0.539999	0.652057	0.652908	0.744193	0	0	0	0		1	1.17103	0.81481	0.961738	0.227774	-0.295464	0.23918	-0.284058	0.630739	0.485718	0.706751	0.635557	0	0	0	0
Gabrb3	13	1	1.34412	0.60917	0.762008	0.426667	-0.715083	0.322961	-0.818788	0.253758	0.0324755	0.519645	0.0833706	0	1	0	0		1	1.1447	0.733357	0.715124	0.194971	-0.447412	-0.0363236	-0.678706	0.560194	0.135016	0.935526	0.10889	0	0	0	0
Gabrd	5	1	1.87105	0.975231	0.993338	0.903849	-0.0361842	0.0265405	-0.913493	0.00510499	0.900255	0.951129	0.0252551	2	0	0	1		1	2.18	1.28427	1.10681	1.12433	0.360946	-0.214542	-0.977926	0.00191324	0.265331	0.658934	0.0328457	2	0	0	1
Gabre	2	1	0.61229	0.636657	0.822986	-0.707714	-0.651412	0.370353	0.426654	0.413884	0.400434	0.749953	0.696964	0	0	0	0		1	0.763439	1.25517	0.974521	-0.389415	0.327879	-0.365114	0.35218	0.596416	0.618126	0.711323	0.704967	0	0	0	0
Gabrg1	0	1	1.44117	1.07586	1.40005	0.527246	0.105485	0.379997	-0.0417639	0.422517	0.857618	0.666568	0.959942	0	0	0	0		1	0.977026	1.00941	1.07062	-0.0335315	0.0135139	0.0849325	0.131978	0.947731	0.976434	0.9015	0.838362	0	0	0	0
Gabrg2	22	1	1.51127	0.932847	1.10933	0.59576	-0.100287	0.249977	-0.446071	0.124161	0.772298	0.630616	0.362759	0	0	0	0		1	1.19595	0.783095	0.849966	0.258154	-0.352741	0.118218	-0.492676	0.470024	0.269742	0.805227	0.275715	0	0	0	0
Gabrg3	0	1	1.07165	1.14841	0.584107	0.0998358	0.199632	-0.975327	-0.875531	0.852506	0.677666	0.175798	0.197396	0	0	0	0		1	0.543148	1.2516	0.625901	-0.880584	0.323772	-0.999765	0.20459	0.0756008	0.465144	0.132686	0.744154	0	0	0	0
Gabrp	0	1	0.75575	1.30249	0.772612	-0.404019	0.381272	-0.753457	0.0318343	0.464399	0.440158	0.309168	0.963649	0	0	0	0		1	0.968286	1.01974	0.834074	-0.0464947	0.0282074	-0.28996	-0.215258	0.952617	0.967851	0.78239	0.82783	0	0	0	0
Gabrq	0	1	2.15643	1.1336	2.77642	1.10864	0.180906	1.29232	0.364586	0.210627	0.819347	0.276745	0.744832	0	0	0	0		1	1.6674	1.84723	2.30134	0.737598	0.88536	0.317112	0.464874	0.227762	0.105521	0.699122	0.547858	0	0	0	0
Gabrr1	2	1	0.801657	1.5405	1.83123	-0.318944	0.623397	0.249414	1.19175	0.685999	0.376973	0.813705	0.232367	0	0	0	0		1	0.687421	0.856836	0.904086	-0.540734	-0.222908	0.07744	0.395265	0.295063	0.629388	0.911006	0.545115	0	0	0	0
Gabrr2	3	1	1.56923	0.918277	0.853482	0.650053	-0.122998	-0.105569	-0.87862	0.343231	0.841087	0.908661	0.311172	0	0	0	0		1	1.6139	1.25505	1.27792	0.690556	0.327746	0.0260486	-0.336761	0.0727244	0.34097	0.95976	0.489023	0	0	0	0
Gabrr3	0	1	1.36051	1.46181	2.32507	0.444153	0.547755	0.669518	0.773121	0.483687	0.33419	0.431329	0.335141	0	0	0	0		1	0.664262	0.485595	0.467907	-0.590176	-1.04217	-0.0535314	-0.50553	0.23211	0.0183155	0.935612	0.418404	0	1	0	0
Gad1	16	1	1.68493	0.990819	1.65834	0.752691	-0.0133068	0.74305	-0.0229484	0.0107915	0.959812	0.0606753	0.951002	1	0	0	0		1	1.36206	0.817099	1.07356	0.445785	-0.291418	0.393827	-0.343377	0.0493235	0.150789	0.195517	0.231278	1	0	0	0
Gad2	9	1	1.21804	1.00571	0.665863	0.284566	0.008221	-0.594924	-0.871268	0.436158	0.979934	0.22497	0.0594495	0	0	0	0		1	0.819493	1.02054	0.757373	-0.287197	0.0293382	-0.430262	-0.113727	0.247171	0.894849	0.196274	0.717139	0	0	0	0
Gap43	68	1	1.5742	0.904266	1.11084	0.654623	-0.14518	0.296834	-0.502969	0.171993	0.734864	0.644356	0.406747	0	0	0	0		1	2.07239	1.29506	1.61689	1.05129	0.373022	0.320202	-0.358071	0.0102449	0.308433	0.559986	0.489357	1	0	0	0
Glra1	9	1	2.18171	1.26329	1.8493	1.12546	0.337183	0.549793	-0.238481	0.0993861	0.580978	0.548509	0.782514	0	0	0	0		1	0.664683	0.815979	1.24334	-0.589262	-0.293397	0.607619	0.903485	0.251307	0.523079	0.377942	0.164365	0	0	0	0
Glra2	12	1	0.967268	1.37788	0.617978	-0.0480124	0.462453	-1.15682	-0.64636	0.930143	0.345144	0.115404	0.350813	0	0	0	0		1	0.39312	1.00535	0.619854	-1.34696	0.00769382	-0.697694	0.656957	0.000211473	0.981124	0.152608	0.153129	3	0	0	0
Glra3	10	1	1.51204	1.11022	1.31698	0.5965	0.15084	0.246398	-0.199262	0.434382	0.825085	0.809804	0.836444	0	0	0	0		1	0.365188	0.718648	0.87752	-1.45329	-0.476643	0.288147	1.26479	0.00533501	0.30696	0.680532	0.05525	2	0	0	0
Glra4	0	1	1.54678	1.24701	0.73519	0.629264	0.318477	-0.762289	-1.07308	0.350305	0.597151	0.399045	0.20797	0	0	0	0		1	0.531124	0.605703	0.762535	-0.912878	-0.723318	0.332193	0.521753	0.0579845	0.0930641	0.607108	0.391655	0	0	0	0
Glrb	18	1	1.67561	0.8227	0.830491	0.744685	-0.281562	0.0135977	-1.01265	0.0751987	0.451973	0.980681	0.0557771	0	0	0	0		1	1.07731	0.686608	0.577986	0.107427	-0.542441	-0.248452	-0.898321	0.837575	0.247156	0.723805	0.175353	0	0	0	0
Gopc	5	1	1.70947	0.81221	0.779209	0.773549	-0.300076	-0.0598415	-1.13347	0.0407466	0.374858	0.906084	0.0177778	1	0	0	1		1	1.41453	0.888612	0.76803	0.500325	-0.170375	-0.210391	-0.88109	0.185765	0.614418	0.678338	0.0654452	0	0	0	0
Gphn	8	1	1.8388	0.772326	0.89856	0.878763	-0.372718	0.218404	-1.03308	0.0273901	0.295539	0.682804	0.0403482	1	0	0	1		1	1.74939	0.773693	0.915719	0.806856	-0.370167	0.243144	-0.933879	0.0324326	0.272566	0.630907	0.0503145	1	0	0	0
Gpr1	0	1	1.07602	0.870682	1.01772	0.1057	-0.199781	0.22512	-0.0803619	0.899987	0.790565	0.841866	0.939786	0	0	0	0		1	0.833682	0.874299	0.834447	-0.26243	-0.193801	-0.0673064	0.00132292	0.54368	0.616102	0.907585	0.998069	0	0	0	0
Gpr15	0	1	0.993076	1.28664	0.658122	-0.010024	0.363603	-0.967177	-0.59355	0.986229	0.483939	0.214498	0.419101	0	0	0	0		1	1.05325	1.09982	0.939459	0.0748435	0.137262	-0.227359	-0.164941	0.881185	0.759243	0.735041	0.794547	0	0	0	0
Gpr156	0	1	2.06581	1.79486	2.14039	1.04671	0.843868	0.254006	0.0511655	0.138797	0.18211	0.788892	0.954382	0	0	0	0		1	0.852442	1.17498	1.01746	-0.230327	0.23264	-0.207671	0.255296	0.459301	0.40335	0.618972	0.5167	0	0	0	0
Grasp	171	1	1.74721	0.685533	0.837655	0.805055	-0.544703	0.289131	-1.06063	0.0476258	0.134049	0.595965	0.0391149	1	0	0	1		1	1.74345	0.735214	0.679493	0.801942	-0.443764	-0.113706	-1.35941	0.0459769	0.216966	0.832965	0.00748679	1	0	0	2
Gria1	15	1	1.85809	0.831984	0.766756	0.893821	-0.265372	-0.117788	-1.27698	0.0629989	0.537141	0.855099	0.0357372	0	0	0	1		1	1.20555	0.779232	0.725851	0.269697	-0.359876	-0.102379	-0.731952	0.529745	0.34851	0.858881	0.177569	0	0	0	0
Gria2	11	1	1.80511	0.77646	0.821497	0.852089	-0.365016	0.081343	-1.13576	0.0452759	0.33762	0.88672	0.0348828	1	0	0	1		1	1.45822	0.814282	0.74863	0.544212	-0.2964	-0.121275	-0.961886	0.073384	0.275605	0.76617	0.012356	0	0	0	1
Gria3	7	1	2.06999	1.12983	1.71299	1.04962	0.176108	0.600411	-0.273104	0.0234345	0.670748	0.333916	0.641091	1	0	0	0		1	1.20221	0.89242	0.977611	0.26569	-0.164205	0.131538	-0.298357	0.616501	0.729302	0.853381	0.656602	0	0	0	0
Gria4	8	1	1.57123	0.75155	0.895411	0.651899	-0.412059	0.252681	-0.811276	0.0110814	0.0726375	0.463036	0.0124509	1	0	0	1		1	1.33097	0.868351	0.821551	0.412481	-0.20365	-0.0799272	-0.696058	0.00753819	0.140218	0.699551	0.000364172	2	0	0	3
Grid1	2	1	1.56876	0.781879	0.920847	0.649623	-0.354982	0.236015	-0.76859	0.210887	0.444648	0.734759	0.241904	0	0	0	0		1	0.746144	0.887178	0.87402	-0.422474	-0.172704	-0.0215571	0.228212	0.422393	0.713861	0.975658	0.73189	0	0	0	0
Grid2	10	1	1.12487	0.716376	0.843372	0.169764	-0.481211	0.235452	-0.415523	0.552215	0.0595804	0.538877	0.250033	0	0	0	0		1	0.611685	1.07091	0.653376	-0.709139	0.0988426	-0.712858	0.095123	0.118304	0.807691	0.24188	0.868443	0	0	0	0
Grik1	3	1	2.1044	1.21258	2.15027	1.07341	0.278078	0.826442	0.0311144	0.150232	0.676892	0.409013	0.973699	0	0	0	0		1	1.35299	1.80914	1.33178	0.436151	0.855307	-0.441956	-0.022801	0.292511	0.0210054	0.426599	0.9653	0	1	0	0
Grik2	8	1	1.55372	0.700786	0.812275	0.635729	-0.512954	0.212993	-0.935689	0.0120545	0.0235252	0.530699	0.00348638	1	1	0	2		1	1.29949	0.785133	0.799374	0.377944	-0.348991	0.0259332	-0.701001	0.114035	0.102786	0.935583	0.0204894	0	0	0	1
Grik3	0	1	0.835841	0.828574	1.20086	-0.258699	-0.271298	0.535367	0.522768	0.724373	0.679283	0.586502	0.57321	0	0	0	0		1	0.982662	1.29418	0.989302	-0.0252332	0.372043	-0.38756	0.0097161	0.947372	0.276556	0.44986	0.983969	0	0	0	0
Grik4	9	1	1.62296	1.16926	0.705011	0.698627	0.225591	-0.729874	-1.20291	0.365945	0.744124	0.481425	0.218446	0	0	0	0		1	0.939415	1.07908	0.906545	-0.0901655	0.1098	-0.251349	-0.0513835	0.792529	0.72026	0.584712	0.90567	0	0	0	0
Grik5	2	1	1.53305	1.01997	1.31841	0.616409	0.0285224	0.370281	-0.217606	0.0975941	0.931702	0.458244	0.643833	0	0	0	0		1	1.22439	1.00291	0.782223	0.29206	0.00418525	-0.358533	-0.646408	0.245192	0.985145	0.287632	0.0420128	0	0	0	1
Grin1	24	1	1.61888	0.797376	0.874252	0.694996	-0.326669	0.132789	-0.888875	0.0236216	0.234303	0.747219	0.0221157	1	0	0	1		1	1.31982	0.792793	0.827533	0.400343	-0.334984	0.061872	-0.673456	0.164834	0.193802	0.872879	0.064716	0	0	0	0
Grin2a	19	1	1.50486	0.657805	0.87171	0.589634	-0.604267	0.406187	-0.787714	0.243318	0.181281	0.549125	0.217856	0	0	0	0		1	0.693223	0.942082	0.580582	-0.528608	-0.0860756	-0.698353	-0.255821	0.237166	0.829606	0.244417	0.651076	0	0	0	0
Grin2b	20	1	2.39325	0.946373	1.56923	1.25897	-0.0795192	0.729578	-0.608915	0.022474	0.871962	0.324237	0.382848	1	0	0	0		1	1.15963	1.43132	1.18104	0.213659	0.51735	-0.277294	0.0263968	0.61532	0.173721	0.626906	0.960856	0	0	0	0
Grin2c	2	1	1.04988	0.669362	0.62282	0.0702302	-0.579141	-0.103971	-0.753343	0.853981	0.0897354	0.839073	0.118592	0	0	0	0		1	0.918564	0.781743	0.606677	-0.122547	-0.355233	-0.365767	-0.598453	0.726721	0.257355	0.436864	0.177247	0	0	0	0
Grin2d	0	1	1.0788	0.735825	1.26195	0.109434	-0.442565	0.778224	0.226226	0.794816	0.239648	0.168061	0.670823	0	0	0	0		1	1.11214	0.950128	0.917712	0.153333	-0.0738065	-0.0500794	-0.277219	0.737858	0.85706	0.935063	0.632381	0	0	0	0
Grin3a	9	1	1.81329	1.39756	1.69253	0.858608	0.482912	0.276269	-0.0994274	0.0066693	0.0880186	0.515281	0.803853	2	0	0	0		1	1.11158	1.00695	1.01055	0.152611	0.00999224	0.00514754	-0.137471	0.353188	0.945814	0.981378	0.508505	0	0	0	0
Grin3b	0	1	2.19412	1.46812	1.03977	1.13364	0.553972	-0.497709	-1.07738	0.125135	0.402109	0.615777	0.249229	0	0	0	0		1	1.67291	0.880391	1.2385	0.742361	-0.183783	0.492381	-0.433763	0.071661	0.618085	0.373204	0.405374	0	0	0	0
Grip1	73	1	0.979584	1.04654	0.983452	-0.0297583	0.0656299	-0.0897027	0.00568545	0.945293	0.865641	0.877473	0.991731	0	0	0	0		1	0.750372	1.2287	1.13407	-0.414323	0.297132	-0.115625	0.595829	0.199861	0.304015	0.789736	0.144993	0	0	0	0
Hc	224	1	0.456916	0.931204	0.646108	-1.13	-0.102831	-0.527322	0.499846	0.0376189	0.832481	0.469604	0.467211	1	0	0	0		1	0.491085	1.22946	0.664	-1.02596	0.29802	-0.888766	0.435211	0.0165122	0.436219	0.12163	0.421403	1	0	0	0
Hcrt	20	1	1.02662	0.723037	0.921523	0.0379004	-0.467859	0.349951	-0.155808	0.951055	0.396899	0.672698	0.841876	0	0	0	0		1	1.42705	0.957544	1.07705	0.513039	-0.0625896	0.169673	-0.405955	0.348823	0.898317	0.817357	0.557828	0	0	0	0
Homer1	47	1	1.23864	1.22355	1.13975	0.308762	0.291072	-0.102356	-0.120046	0.364219	0.338905	0.822605	0.780325	0	0	0	0		1	0.951033	0.779535	0.947698	-0.0724322	-0.359315	0.281814	-0.00506849	0.822229	0.212719	0.514682	0.990083	0	0	0	0
Homer2	7	1	1.4047	1.23481	1.82415	0.49026	0.304284	0.562944	0.376968	0.2079	0.382177	0.281106	0.443949	0	0	0	0		1	0.860584	1.20676	1.06353	-0.216612	0.271133	-0.182269	0.305476	0.506423	0.352467	0.676889	0.458841	0	0	0	0
Homer3	3	1	1.64332	0.907506	1.36433	0.716616	-0.140021	0.588216	-0.26842	0.00589023	0.54745	0.0920248	0.414806	2	0	0	0		1	1.94523	0.751381	1.01681	0.959943	-0.412383	0.436438	-0.935888	0.00160943	0.129785	0.285124	0.0150522	2	0	0	1
Htr3a	2	1	2.53322	1.15683	1.43413	1.34098	0.210171	0.310002	-0.820802	0.0169241	0.675574	0.680681	0.247792	1	0	0	0		1	0.631943	0.86055	0.660619	-0.662134	-0.216669	-0.381442	0.064023	0.28106	0.69331	0.643471	0.934329	0	0	0	0
Itsn1	5	1	2.23273	0.841562	0.831901	1.15881	-0.248859	-0.0166574	-1.42433	0.0325586	0.607801	0.981729	0.0377999	1	0	0	1		1	1.61442	0.957426	0.934621	0.69102	-0.0627669	-0.034779	-0.788566	0.000144417	0.699532	0.88663	0.000606549	3	0	0	3
Kl	30	1	2.86629	1.10081	1.87965	1.51918	0.138567	0.771897	-0.60872	0.0963472	0.865347	0.528866	0.598376	0	0	0	0		1	1.18523	0.968126	1.03459	0.245167	-0.0467328	0.0957919	-0.196108	0.299975	0.825177	0.762765	0.512181	0	0	0	0
Klhl1	3	1	1.61396	1.17674	1.25817	0.6906	0.234799	0.0965274	-0.359274	0.221757	0.642318	0.898707	0.615293	0	0	0	0		1	0.93201	0.899532	0.693169	-0.101582	-0.152753	-0.375969	-0.427139	0.707718	0.528478	0.301004	0.212643	0	0	0	0
Klhl17	2	1	1.79342	1.1914	1.03898	0.842712	0.252662	-0.19749	-0.78754	0.125335	0.607396	0.788904	0.257458	0	0	0	0		1	1.01943	0.971941	0.764632	0.0277661	-0.0410598	-0.346102	-0.414928	0.891837	0.82212	0.206458	0.10817	0	0	0	0
Lin7a	6	1	1.48798	0.849878	0.703612	0.573358	-0.234672	-0.272477	-1.08051	0.199659	0.55728	0.649621	0.0560354	0	0	0	0		1	1.02701	0.899161	0.843431	0.0384487	-0.153349	-0.0923097	-0.284107	0.841623	0.372917	0.720663	0.243096	0	0	0	0
Lin7b	3	1	1.70321	0.914654	1.09761	0.768258	-0.128703	0.263071	-0.63389	0.0486571	0.711922	0.61482	0.198421	1	0	0	0		1	1.80878	1.08632	1.04731	0.855017	0.119452	-0.0527602	-0.788325	0.0549383	0.764329	0.929656	0.161803	0	0	0	0
Lin7c	9	1	1.33554	0.719563	0.86738	0.417429	-0.474808	0.269543	-0.622693	0.172879	0.0830311	0.511819	0.107961	0	0	0	0		1	0.960503	0.601528	0.840304	-0.0581375	-0.733296	0.482279	-0.19288	0.84461	0.00571011	0.225555	0.607199	0	2	0	0
Lzts1	3	1	0.900904	1.24825	1.89028	-0.150554	0.31991	0.598692	1.06916	0.856404	0.667277	0.591723	0.309673	0	0	0	0		1	0.755145	0.70488	1.42686	-0.405175	-0.50455	1.0174	0.918021	0.640485	0.515558	0.382079	0.402851	0	0	0	0
Mag	30	1	1.82812	1.00189	1.1808	0.870359	0.00272937	0.237034	-0.630595	0.147267	0.995946	0.768617	0.406476	0	0	0	0		1	1.23417	1.15761	1.03861	0.303545	0.211152	-0.156504	-0.248896	0.421263	0.53166	0.757274	0.602134	0	0	0	0
Magi2	25	1	2.0374	1.12338	1.09364	1.02673	0.16784	-0.0387017	-0.897592	0.0182032	0.666038	0.947102	0.102661	1	0	0	0		1	1.22878	0.895685	0.796577	0.297232	-0.158937	-0.169178	-0.625347	0.313004	0.546389	0.668628	0.0933188	0	0	0	0
Mpdz	9	1	1.87554	0.967296	1.29633	0.907303	-0.0479704	0.422407	-0.532867	0.035973	0.901338	0.46676	0.330175	1	0	0	0		1	1.15718	1.10952	0.933529	0.210615	0.149936	-0.249169	-0.309848	0.525873	0.61365	0.57593	0.460669	0	0	0	0
Myo7a	3	1	2.2045	1.70677	2.76629	1.14045	0.771272	0.696681	0.327498	0.193708	0.325752	0.554	0.767948	0	0	0	0		1	0.791826	0.791686	0.921857	-0.336744	-0.336999	0.219614	0.219359	0.175945	0.129967	0.510629	0.485832	0	0	0	0
Myrip	0	1	1.80642	1.04619	0.950396	0.853134	0.0651432	-0.138542	-0.926533	0.00994952	0.825833	0.755048	0.0268927	2	0	0	1		1	1.08681	1.09549	1.10177	0.1201	0.131573	0.00825344	0.0197267	0.686926	0.621555	0.98353	0.958262	0	0	0	0
Neb	13	1	1.02984	0.732508	1.02628	0.0424161	-0.449084	0.486512	-0.00498826	0.950817	0.465306	0.597967	0.995424	0	0	0	0		1	0.85306	1.06336	0.917988	-0.22928	0.0886333	-0.212086	0.105827	0.543503	0.79288	0.675315	0.82456	0	0	0	0
Nlgn1	25	1	1.37918	1.04658	1.394	0.463813	0.0656856	0.413541	0.015413	0.330108	0.877449	0.51749	0.979588	0	0	0	0		1	1.24363	0.8957	1.22658	0.314552	-0.158912	0.453554	-0.0199099	0.343878	0.592904	0.309025	0.962223	0	0	0	0
Nlgn2	20	1	0.826854	0.837029	1.15862	-0.274296	-0.25665	0.469059	0.486705	0.521233	0.502205	0.413594	0.368226	0	0	0	0		1	1.00681	0.842468	1.01265	0.00979477	-0.247306	0.265441	0.00833992	0.958484	0.141697	0.293026	0.972047	0	0	0	0
Nlgn3	25	1	2.20168	1.04766	1.04406	1.13861	0.0671774	-0.00497401	-1.0764	0.0047379	0.852207	0.992663	0.0347852	2	0	0	1		1	2.10659	1.21586	1.1172	1.07491	0.281981	-0.122095	-0.915026	0.00131399	0.346027	0.785614	0.0306017	2	0	0	1
Nmd3	0	1	1.7834	0.84222	0.853379	0.834634	-0.247731	0.0189897	-1.06337	0.0135556	0.412629	0.966604	0.0128938	1	0	0	1		1	1.7034	0.93013	1.1881	0.768418	-0.104496	0.353151	-0.519763	0.021775	0.727224	0.431922	0.219878	1	0	0	0
Nos1	94	1	0.951221	0.860445	0.536555	-0.0721482	-0.216845	-0.681356	-0.826052	0.874114	0.594456	0.264754	0.15155	0	0	0	0		1	1.0778	1.00315	0.735373	0.108087	0.00453813	-0.447989	-0.551538	0.774023	0.989247	0.375085	0.246762	0	0	0	0
Nrg1	99	1	1.88738	1.1131	1.84376	0.916387	0.154581	0.728066	-0.0337394	0.0872076	0.747029	0.311147	0.960296	0	0	0	0		1	1.40726	0.867453	1.32664	0.49289	-0.205142	0.612917	-0.0851146	0.361038	0.670818	0.397226	0.900765	0	0	0	0
Park2	947	1	1.75786	0.882133	0.834882	0.813818	-0.180933	-0.0794228	-1.07417	0.0224763	0.57052	0.868148	0.0172438	1	0	0	1		1	1.28627	0.711168	0.676615	0.36319	-0.491738	-0.0718542	-0.926782	0.27632	0.0993715	0.872463	0.0280813	0	0	0	1
Pclo	45	1	1.45705	0.526127	0.54392	0.543048	-0.926516	0.0479831	-1.42158	0.240641	0.0252041	0.938403	0.015167	0	1	0	1		1	1.09099	0.641926	0.691559	0.125635	-0.63952	0.107444	-0.657711	0.662902	0.0131081	0.781117	0.0712156	0	1	0	0
Phactr1	2	1	1.61728	0.933282	0.95652	0.693573	-0.0996149	0.0354824	-0.757706	0.222621	0.844736	0.962908	0.292193	0	0	0	0		1	1.03027	1.02997	1.00482	0.0430282	0.0426066	-0.0356633	-0.0360849	0.865769	0.851554	0.916831	0.910768	0	0	0	0
Pick1	104	1	1.2867	0.922808	0.851568	0.363678	-0.115898	-0.115908	-0.595484	0.319271	0.722695	0.812974	0.197315	0	0	0	0		1	1.07979	0.911685	0.820735	0.110751	-0.133392	-0.151619	-0.395763	0.756748	0.676596	0.751948	0.381536	0	0	0	0
Pja2	0	1	1.41562	0.814528	0.719043	0.501435	-0.295964	-0.179886	-0.977285	0.117889	0.302127	0.675862	0.0159813	0	0	0	1		1	1.06757	0.645903	0.682135	0.0943275	-0.630612	0.07874	-0.646199	0.788557	0.0450132	0.867479	0.146376	0	1	0	0
Ppp1r9b	2	1	1.68369	0.643485	0.699884	0.751627	-0.636022	0.12121	-1.26644	0.0713457	0.088003	0.828403	0.0163032	0	0	0	1		1	1.15174	0.905004	0.997684	0.203814	-0.144003	0.140659	-0.207158	0.380174	0.488164	0.651687	0.480705	0	0	0	0
Prima1	8	1	1.73582	0.818715	0.825695	0.795617	-0.288568	0.0122482	-1.07194	0.0842011	0.483781	0.984192	0.0658724	0	0	0	0		1	1.87238	0.785058	0.700165	0.90487	-0.349129	-0.165103	-1.4191	0.0631198	0.422759	0.800475	0.0212191	0	0	0	1
Rabac1	2	1	1.58965	0.836258	0.715528	0.668712	-0.257981	-0.224938	-1.15163	0.0751427	0.442737	0.655468	0.0153973	0	0	0	1		1	1.46315	0.831332	0.668056	0.549076	-0.266503	-0.315456	-1.13103	0.120358	0.399289	0.505957	0.0114232	0	0	0	1
Rapsn	7	1	1.0077	0.875606	1.30049	0.0110639	-0.191647	0.570704	0.367993	0.990053	0.809217	0.631715	0.743053	0	0	0	0		1	1.00842	0.988816	0.902906	0.0120961	-0.0162255	-0.131126	-0.159448	0.980491	0.970746	0.843374	0.798856	0	0	0	0
Rimbp2	0	1	1.58914	1.20207	1.33263	0.668248	0.265519	0.148752	-0.253977	0.0467588	0.377046	0.74146	0.550192	1	0	0	0		1	1.60541	1.15179	1.29718	0.682944	0.203881	0.171499	-0.307565	0.00350327	0.3298	0.584728	0.298561	2	0	0	0
Rims1	57	1	0.47948	1.08525	0.665853	-1.06046	0.118026	-0.704752	0.473732	0.0954079	0.83562	0.408802	0.555916	0	0	0	0		1	1.11886	0.762896	0.899649	0.162036	-0.390442	0.237875	-0.314602	0.69076	0.283834	0.663341	0.541441	0	0	0	0
Rims2	6	1	1.66747	0.820251	0.963711	0.737664	-0.285863	0.232535	-0.790991	0.0472824	0.390067	0.64114	0.0926313	1	0	0	0		1	1.44232	1.2402	1.55753	0.528396	0.310576	0.328688	0.110868	0.0377571	0.172186	0.335437	0.730389	1	0	0	0
Rims3	2	1	0.766326	0.478359	1.25044	-0.383969	-1.06384	1.38627	0.706402	0.549851	0.0639758	0.107577	0.384447	0	0	0	0		1	0.595093	1.23387	0.405863	-0.748814	0.303191	-1.60412	-0.55212	0.353067	0.674201	0.138127	0.588286	0	0	0	0
Rims4	0	1	1.33229	0.720714	0.655205	0.413907	-0.472502	-0.13748	-1.02389	0.352905	0.23576	0.818102	0.0692581	0	0	0	0		1	1.57109	1.02526	0.574096	0.651761	0.0359842	-0.83662	-1.4524	0.219599	0.939597	0.240189	0.0305661	0	0	0	1
Rph3a	5	1	1.7411	0.93394	1.00545	0.799999	-0.0985988	0.106433	-0.792165	0.036431	0.773131	0.835652	0.101476	1	0	0	0		1	1.70167	1.00993	1.12086	0.766948	0.0142597	0.150341	-0.602347	0.00116819	0.946194	0.635254	0.0438238	2	0	0	1
Rps6	7	1	1.68526	0.700108	0.711631	0.75297	-0.51435	0.0235515	-1.24377	0.00203485	0.0184649	0.942662	5.6073e-05	2	1	0	3		1	1.57022	0.698863	0.735299	0.650966	-0.516919	0.0733219	-1.09456	0.032529	0.0576963	0.857561	0.00448543	1	0	0	2
Rps6kb1	0	1	1.74694	0.853015	0.895289	0.804833	-0.229357	0.0697826	-0.964408	0.095976	0.595844	0.914328	0.1148	0	0	0	0		1	1.46355	0.880844	0.874863	0.549476	-0.183042	-0.00982881	-0.742347	0.204484	0.636511	0.986502	0.175339	0	0	0	0
Scamp5	0	1	1.34664	0.648381	0.596062	0.429363	-0.625087	-0.121378	-1.17583	0.120511	0.0114976	0.743555	0.000775317	0	1	0	3		1	0.993349	0.667525	0.64101	-0.00962758	-0.583105	-0.0584763	-0.631954	0.984253	0.181395	0.928803	0.305743	0	0	0	0
Sema4f	2	1	1.80521	0.872613	0.912193	0.852165	-0.196587	0.0639979	-0.984754	0.000440301	0.364669	0.844032	0.00132314	3	0	0	2		1	1.44098	0.826048	0.797397	0.527048	-0.275702	-0.0509282	-0.853679	0.0304025	0.205482	0.876099	0.00557022	1	0	0	2
Sh3kbp1	4	1	1.33302	0.814756	0.609093	0.414696	-0.29556	-0.419705	-1.12996	0.35467	0.4608	0.485044	0.0461733	0	0	0	1		1	1.16123	0.982626	1.10132	0.215657	-0.025285	0.164515	-0.0764275	0.513794	0.931791	0.710443	0.854848	0	0	0	0
Shank2	102	1	1.83544	1.08693	0.83223	0.876128	0.120261	-0.385207	-1.14107	0.119986	0.811405	0.610378	0.109395	0	0	0	0		1	1.31603	1.04152	0.9183	0.39619	0.0586908	-0.181653	-0.519153	0.328277	0.871375	0.738314	0.311195	0	0	0	0
Shank3	188	1	1.83845	1.16966	1.18405	0.878489	0.226089	0.0176466	-0.634754	0.0211721	0.507197	0.972471	0.187965	1	0	0	0		1	0.865608	0.842218	0.866798	-0.208214	-0.247735	0.0415022	0.00198167	0.425406	0.289005	0.905735	0.995215	0	0	0	0
Slc17a7	235	1	1.49991	0.687773	0.725243	0.58488	-0.539995	0.0765308	-1.04834	0.0367647	0.0311084	0.838607	0.00308372	1	1	0	2		1	1.53897	0.772402	0.813296	0.621962	-0.372577	0.074429	-0.92011	0.0414498	0.172064	0.855685	0.0170932	1	0	0	1
Slc30a3	45	1	1.64255	1.1177	1.0741	0.715937	0.160537	-0.0574071	-0.612807	0.200489	0.748258	0.939013	0.386342	0	0	0	0		1	1.05154	1.36339	0.975988	0.0725009	0.447199	-0.482264	-0.107565	0.930351	0.546673	0.664766	0.918347	0	0	0	0
Slc32a1	12	1	1.28717	0.750941	0.930996	0.364207	-0.413229	0.310076	-0.46736	0.166357	0.0791501	0.379804	0.160306	0	0	0	0		1	1.7475	1.03878	0.995623	0.805296	0.0548916	-0.0612197	-0.811624	0.0187607	0.857851	0.894057	0.0611185	1	0	0	0
Snap23	18	1	1.78049	0.88837	0.869968	0.832276	-0.170767	-0.0301981	-1.03324	0.116729	0.71896	0.966161	0.123663	0	0	0	0		1	1.69556	0.865059	0.759073	0.761764	-0.209129	-0.18856	-1.15945	0.0761022	0.586143	0.743473	0.0328129	0	0	0	1
Snap25	391	1	1.61852	0.661438	0.740384	0.694677	-0.596322	0.162667	-1.12833	0.0400521	0.048776	0.720078	0.00837665	1	1	0	2		1	1.33035	0.522	0.713615	0.411807	-0.937877	0.451094	-0.898591	0.171703	0.000501152	0.264464	0.0183861	0	3	0	1
Snap29	7	1	1.65753	0.772938	0.723906	0.729032	-0.371575	-0.0945506	-1.19516	0.0323167	0.222567	0.836077	0.00553483	1	0	0	2		1	1.12729	0.756445	0.637929	0.172859	-0.402693	-0.245839	-0.821391	0.493515	0.074517	0.467938	0.0101035	0	0	0	1
Snph	3	1	2.5759	1.04161	1.32377	1.36508	0.0588201	0.345829	-0.960428	3.94138e-05	0.843011	0.437599	0.0222213	3	0	0	1		1	1.74163	0.940537	1.21951	0.80044	-0.0884441	0.374746	-0.514139	0.0255478	0.782656	0.435847	0.256827	1	0	0	0
Sntb1	0	1	2.09476	1.51923	1.37599	1.06679	0.603342	-0.142876	-0.606321	0.0404785	0.195138	0.837941	0.357259	1	0	0	0		1	1.46348	1.27531	0.891261	0.549407	0.350847	-0.516927	-0.715487	0.234353	0.395845	0.404287	0.220816	0	0	0	0
Sntb2	0	1	1.59089	0.700597	0.752298	0.669834	-0.513343	0.102721	-1.08046	0.0891683	0.14527	0.845948	0.0301894	0	0	0	1		1	1.31424	0.70025	0.716914	0.394228	-0.514059	0.03393	-0.874357	0.37594	0.196771	0.954705	0.120551	0	0	0	0
Sv2a	152	1	1.46255	0.583657	0.728026	0.548485	-0.776809	0.318871	-1.00642	0.166842	0.0285974	0.549147	0.0449229	0	1	0	1		1	1.3856	0.883192	0.932971	0.470508	-0.179202	0.0791059	-0.570604	0.0958986	0.478308	0.834714	0.110401	0	0	0	0
Sv2b	42	1	1.47929	0.986072	1.18097	0.564901	-0.0202354	0.260206	-0.32493	0.40367	0.97332	0.774336	0.704137	0	0	0	0		1	1.37489	1.22252	1.19007	0.459315	0.289861	-0.0388163	-0.208271	0.372757	0.529427	0.955227	0.749336	0	0	0	0
Sv2c	23	1	1.75425	0.710284	1.25029	0.810853	-0.493532	0.8158	-0.488586	0.182458	0.364269	0.317412	0.525363	0	0	0	0		1	1.33835	1.00069	1.09304	0.420461	0.000993744	0.12735	-0.292117	0.111124	0.996641	0.719099	0.381548	0	0	0	0
Svop	3	1	1.08758	0.734609	0.589959	0.121121	-0.444952	-0.316361	-0.882434	0.738507	0.170337	0.51575	0.0545076	0	0	0	0		1	0.945686	0.688124	0.550742	-0.0805662	-0.53926	-0.321293	-0.779986	0.835166	0.119433	0.536242	0.111251	0	0	0	0
Syn1	24	1	2.2467	1.13635	1.05993	1.1678	0.184406	-0.100441	-1.08384	7.71556e-06	0.429715	0.774307	0.00103105	3	0	0	2		1	1.86128	0.887677	0.767415	0.896297	-0.171894	-0.210026	-1.27822	0.000107527	0.406293	0.498763	1.26248e-05	3	0	0	3
Syn2	10	1	1.60188	0.74186	0.742875	0.679764	-0.430781	0.00197183	-1.10857	0.025809	0.114256	0.996155	0.00405445	1	0	0	2		1	1.35655	0.651554	0.608658	0.439947	-0.618043	-0.0982536	-1.15624	0.205539	0.0467782	0.8331	0.00853203	0	1	0	2
Syn3	5	1	1.32122	0.758272	0.646228	0.401867	-0.399212	-0.230673	-1.03175	0.376901	0.326399	0.705397	0.0728943	0	0	0	0		1	1.27573	0.892302	0.988577	0.351318	-0.164396	0.147822	-0.367893	0.242926	0.541257	0.714206	0.333692	0	0	0	0
Sync	4	1	1.12335	1.28279	1.23808	0.167812	0.359286	-0.0511758	0.140298	0.875311	0.707205	0.971547	0.917396	0	0	0	0		1	0.967589	0.915301	0.822828	-0.0475344	-0.127682	-0.153656	-0.233803	0.898661	0.702122	0.758965	0.620451	0	0	0	0
Syngr1	3	1	1.3295	0.851653	0.843647	0.41088	-0.231663	-0.0136258	-0.656169	0.137996	0.349774	0.970753	0.0611097	0	0	0	0		1	0.871903	0.79029	0.841862	-0.19776	-0.339545	0.0912007	-0.0505841	0.45744	0.153752	0.7984	0.88056	0	0	0	0
Synpo	23	1	2.08064	0.745278	0.830244	1.05703	-0.42415	0.155757	-1.32542	0.0267601	0.320363	0.807792	0.0281106	1	0	0	1		1	1.70047	0.731086	1.11879	0.765935	-0.451887	0.613828	-0.603995	0.073288	0.237444	0.284688	0.26418	0	0	0	0
Synpr	17	1	1.10822	0.94812	0.687545	0.148242	-0.0768583	-0.463615	-0.688716	0.677013	0.809204	0.33156	0.126038	0	0	0	0		1	0.564062	0.682705	0.415275	-0.826074	-0.550666	-0.717195	-0.441787	0.00471084	0.0351774	0.0674207	0.232126	2	1	0	0
Syp	174	1	2.13612	0.917207	0.818787	1.09499	-0.124681	-0.163758	-1.38343	0.0148845	0.756554	0.786047	0.0150033	1	0	0	1		1	1.46685	0.82084	0.710051	0.552724	-0.284827	-0.209179	-1.04673	0.0168178	0.168401	0.500081	0.000344652	1	0	0	3
Syt1	178	1	1.87442	0.774167	0.71798	0.906442	-0.369283	-0.108702	-1.38443	0.0220353	0.296971	0.837831	0.00569622	1	0	0	2		1	1.82787	0.845274	0.758581	0.870162	-0.242509	-0.156115	-1.26879	0.0386437	0.519346	0.782137	0.0171347	1	0	0	1
Syt10	3	1	1.04388	0.932069	0.705458	0.0619526	-0.101491	-0.401877	-0.565321	0.903191	0.82371	0.556473	0.380244	0	0	0	0		1	1.00653	1.26734	1.61618	0.00939178	0.341803	0.350782	0.683192	0.982022	0.359194	0.530445	0.195005	0	0	0	0
Syt11	2	1	1.88543	0.762197	0.754186	0.914891	-0.391765	-0.0152426	-1.3219	0.0269585	0.289574	0.978085	0.0115095	1	0	0	1		1	1.8233	0.799766	0.993488	0.86655	-0.322351	0.312925	-0.875975	0.00250541	0.208703	0.415882	0.0157077	2	0	0	1
Syt12	0	1	1.19973	0.786292	0.683894	0.26271	-0.346862	-0.201293	-0.810866	0.432365	0.246451	0.653863	0.0553821	0	0	0	0		1	1.00482	0.896738	0.592209	0.00693729	-0.157242	-0.59858	-0.762759	0.975579	0.437889	0.0489808	0.00779247	0	0	1	2
Syt2	53	1	0.840321	0.719863	0.475672	-0.250987	-0.474205	-0.597756	-0.820974	0.618125	0.292325	0.376193	0.197358	0	0	0	0		1	0.646682	0.650045	0.6082	-0.628872	-0.621388	-0.0959949	-0.0885115	0.0903982	0.061395	0.847228	0.850553	0	0	0	0
Syt3	6	1	1.6767	0.768525	1.08292	0.745622	-0.379835	0.494757	-0.6307	0.0668094	0.296505	0.364648	0.2203	0	0	0	0		1	1.05254	0.786091	0.881575	0.0738716	-0.347232	0.165388	-0.255716	0.831537	0.263583	0.722595	0.560452	0	0	0	0
Syt4	15	1	1.54164	0.640295	0.669487	0.624469	-0.643192	0.0643214	-1.20334	0.0547251	0.0269529	0.882749	0.00342739	0	1	0	2		1	1.38293	0.662527	0.603416	0.467728	-0.593949	-0.134826	-1.1965	0.116496	0.0258467	0.735931	0.00150138	0	1	0	2
Syt5	4	1	2.26999	1.46795	1.53851	1.18269	0.553801	0.0677342	-0.561151	0.00234877	0.111236	0.896675	0.253817	2	0	0	0		1	1.55236	1.14097	1.0713	0.634463	0.190255	-0.0908972	-0.535106	0.270289	0.711686	0.90629	0.462315	0	0	0	0
Syt6	3	1	1.80307	0.68614	0.778584	0.850458	-0.543424	0.182349	-1.21153	0.106909	0.249409	0.79667	0.0694107	0	0	0	0		1	0.97627	0.670243	0.754808	-0.0346479	-0.577243	0.171424	-0.371171	0.956207	0.306368	0.839519	0.641879	0	0	0	0
Syt7	23	1	2.09106	0.825652	0.92271	1.06423	-0.276395	0.160344	-1.18028	0.00728977	0.435893	0.763159	0.0186393	2	0	0	1		1	1.57005	1.11878	1.09772	0.650809	0.161933	-0.0274196	-0.516296	0.101083	0.648302	0.958936	0.303797	0	0	0	0
Syt9	3	1	0.951131	0.84251	0.643649	-0.0722841	-0.247234	-0.388421	-0.563371	0.870677	0.533584	0.514374	0.315814	0	0	0	0		1	0.765128	0.994891	0.581297	-0.386227	-0.00738936	-0.775264	-0.396426	0.306904	0.982563	0.126349	0.407055	0	0	0	0
Tln2	0	1	1.25647	0.929761	1.65977	0.32938	-0.105068	0.836056	0.401608	0.7404	0.905938	0.530767	0.749444	0	0	0	0		1	1.023	1.14863	0.850789	0.0328026	0.199918	-0.433044	-0.265929	0.902968	0.406137	0.230292	0.434594	0	0	0	0
Trappc4	0	1	1.38929	0.824242	0.849376	0.474347	-0.27886	0.0433359	-0.709872	0.18825	0.387137	0.928607	0.119542	0	0	0	0		1	1.24346	0.746665	0.744029	0.314357	-0.421466	-0.00510244	-0.740925	0.26005	0.0913617	0.989129	0.0358497	0	0	0	1
Unc13b	48	1	1.3367	0.826734	0.753842	0.41868	-0.274504	-0.133162	-0.826346	0.165933	0.309851	0.742591	0.0306423	0	0	0	1		1	0.948495	1.00973	0.79925	-0.0762881	0.0139717	-0.337252	-0.246993	0.668242	0.930073	0.157911	0.272669	0	0	0	0
Unc13c	11	1	0.715728	0.989525	1.22412	-0.482516	-0.0151923	0.306932	0.774255	0.333572	0.972847	0.646627	0.219961	0	0	0	0		1	0.890614	1.32209	1.12531	-0.167127	0.402817	-0.232489	0.337456	0.59064	0.147193	0.577027	0.390532	0	0	0	0
Ush1c	9	1	2.34761	1.41597	1.61485	1.23119	0.501791	0.189607	-0.539795	0.126138	0.485832	0.860634	0.596011	0	0	0	0		1	0.924007	0.939179	0.930958	-0.114024	-0.0905273	-0.0126853	0.0108111	0.832492	0.851078	0.986007	0.987351	0	0	0	0
Utrn	47	1	0.960533	0.677782	0.799003	-0.0580933	-0.561106	0.237379	-0.265634	0.936792	0.39179	0.809144	0.774363	0	0	0	0		1	0.835389	1.02652	1.0502	-0.259479	0.0377616	0.0329078	0.330148	0.101818	0.790083	0.877091	0.0998199	0	0	0	0
Vamp1	40	1	1.4783	0.668081	0.749144	0.563934	-0.581905	0.165219	-0.98062	0.0595208	0.0297145	0.680718	0.00958618	0	1	0	2		1	1.41015	0.664513	0.645621	0.495848	-0.589631	-0.0416093	-1.12709	0.192135	0.0829099	0.934981	0.0190876	0	0	0	1
Vamp2	227	1	1.79408	0.732207	0.785393	0.843246	-0.449677	0.101164	-1.19176	0.0026011	0.0725913	0.78772	0.000766581	2	0	0	3		1	1.55212	0.785927	0.860606	0.634244	-0.347533	0.130959	-0.850819	0.0387355	0.20541	0.7504	0.0283731	1	0	0	1
Vamp3	22	1	1.23928	0.723447	0.839446	0.309498	-0.46704	0.214549	-0.561988	0.418594	0.172357	0.675994	0.245584	0	0	0	0		1	1.04214	0.696202	0.747099	0.0595489	-0.522423	0.101794	-0.480178	0.836888	0.0434528	0.793083	0.189379	0	1	0	0
Sigificance score (Sig): 0, p>0.05; 1, p<0.05; 2, p<0.01; 3, p<0.001.
