# Supplementary material for: Topoisomerase 3β knockout mice show transcriptional and behavioural impairments associated with neurogenesis and synaptic plasticity
Source: Nat Commun. 2020 Jun 19;11:3143. doi: 10.1038/s41467-020-16884-4 (PMC7305123; doi:10.1038/s41467-020-16884-4)
Supplement: Supplementary file 9 — Supplementary Table 7 [file 41467_2020_16884_MOESM9_ESM.xlsx]

## Sheet: Sheet1
Supplementary Table. 7. Top3b-KO mouse brain exhibits significant reduction of Pol II signals for many
neurogenesis-related genes as shown by ChIP-seq
							Pol II at TSS (-700 to +700 bp)																Pol II at all exons
Symbol	Pubmed anxiety	GM_WT TSS	GM_WT-fear TSS	GM_KO TSS	GM_KO-fear TSS	logratio_WT-fear/WT	logratio_KO/WT	logratio_KO-fear/KO	logratio_KO-fear/WT-fear	p_WT_fear/WT	p_KO/WT	p_KO-fear/KO	p_KO-fear/WT-fear	Sig_WT-fear/WT	Sig_KO/WT	Sig.KO-fear/KO	Sig.KO-fear/WT-fear		GM_WT exons	GM_WT-fear exons	GM_KO exons	GM_KO-fear exons	logratio_WT-fear/WT	logratio_KO/WT	logratio_KO-fear/KO	logratio_KO-fear/WT-fear	p_WT_fear/WT	p_KO/WT	p_KO-fear/KO	p_KO-fear/WT-fear	Sig_WT-fear/WT	Sig_KO/WT	Sig.KO-fear/KO	Sig.KO-fear/WT-fear
Cdk10	0	1	1.55297	0.717766	0.564207	0.635031	-0.478415	-0.347289	-1.46073	0.0406393	0.0846463	0.404007	0.000196989	1	0	0	3		1	1.5999	0.83321	0.597835	0.677985	-0.263248	-0.478933	-1.42017	0.00670997	0.239263	0.153477	7.1476e-06	2	0	0	3
Ep300	34	1	1.87611	0.747677	0.72518	0.907747	-0.419514	-0.044075	-1.37134	0.00865621	0.174938	0.924306	0.0017157	2	0	0	2		1	1.07631	0.797207	0.661968	0.106089	-0.326974	-0.268192	-0.701256	0.621798	0.089158	0.352625	0.0099413	0	0	0	2
Neurod1	134	1	1.05344	0.621471	0.332305	0.0751036	-0.686241	-0.903178	-1.66452	0.910562	0.251159	0.313998	0.0490472	0	0	0	1		1	0.900233	0.668636	0.452655	-0.15163	-0.580708	-0.562809	-0.991887	0.7969	0.270472	0.47646	0.183205	0	0	0	0
Adra1a	2	1	1.7077	0.987142	0.774282	0.772059	-0.01867	-0.350399	-1.14113	0.193622	0.971964	0.660123	0.128773	0	0	0	0		1	0.850005	0.881288	0.74626	-0.234457	-0.182315	-0.239934	-0.187792	0.624257	0.670217	0.708684	0.756433	0	0	0	0
Bdkrb2	0	1	2.2831	0.953938	1.52916	1.19099	-0.0680331	0.680772	-0.578254	0.00358205	0.852423	0.214611	0.263547	2	0	0	0		1	0.831664	0.797719	1.38046	-0.265927	-0.326048	0.791193	0.731072	0.631133	0.510431	0.286991	0.296709	0	0	0	0
Cat	73	1	1.53063	0.678885	0.637165	0.614129	-0.55876	-0.0915014	-1.26439	0.0986416	0.0929698	0.854483	0.00718756	0	0	0	2		1	1.53021	0.691204	0.67087	0.613726	-0.532816	-0.043078	-1.18962	0.222444	0.236321	0.949106	0.0615369	0	0	0	0
Cdc25b	6	1	1.55719	0.85654	0.774035	0.638946	-0.223407	-0.146122	-1.00847	0.00377286	0.2575	0.621491	0.000301176	2	0	0	3		1	1.17868	0.989712	0.87988	0.23717	-0.0149194	-0.169702	-0.421791	0.38094	0.950864	0.6403	0.217999	0	0	0	0
Cdc42	54	1	1.62173	0.767221	0.59278	0.697531	-0.382287	-0.372144	-1.45196	0.0919054	0.301725	0.502713	0.00554411	0	0	0	2		1	1.46361	0.725006	0.553783	0.549532	-0.463935	-0.388674	-1.40214	0.284041	0.311935	0.572239	0.0306995	0	0	0	1
Cdk8	2	1	2.17745	0.888611	0.904244	1.12264	-0.170376	0.0251609	-1.26785	0.0144266	0.678062	0.967401	0.0289418	1	0	0	1		1	0.626526	0.620726	1.02676	-0.674554	-0.68797	0.726074	0.712658	0.0630534	0.0340437	0.135883	0.120535	0	1	0	0
Creb1	44	1	1.76398	0.644277	0.727614	0.818837	-0.634247	0.175492	-1.27759	0.0214379	0.0463766	0.713291	0.00455046	1	1	0	2		1	1.47654	0.670871	0.693911	0.562223	-0.575893	0.0487148	-1.0894	0.118068	0.0734699	0.919599	0.0166568	0	0	0	1
Ctnna1	2	1	1.66842	0.985573	0.830608	0.738482	-0.0209654	-0.246794	-1.00624	0.0932937	0.957517	0.675915	0.0706281	0	0	0	0		1	1.02029	0.892676	1.05262	0.0289848	-0.163791	0.237776	0.045	0.895219	0.405359	0.420648	0.871581	0	0	0	0
Dmrta2	3	1	2.07846	1.03344	0.924352	1.05551	0.0474572	-0.160943	-1.169	0.0469445	0.920445	0.821356	0.0819325	1	0	0	0		1	1.14701	0.923586	0.964193	0.197873	-0.114682	0.0620764	-0.250478	0.6589	0.774847	0.917788	0.658662	0	0	0	0
Efnb2	3	1	1.89883	0.64294	1.05503	0.925114	-0.637243	0.71453	-0.847827	0.00388807	0.0261855	0.0964974	0.0364588	2	1	0	1		1	0.847525	1.30269	1.32151	-0.238672	0.381494	0.0206957	0.640861	0.464636	0.191292	0.962305	0.120604	0	0	0	0
Egr1	40	1	1.71123	0.621533	0.665804	0.77503	-0.686096	0.099265	-1.36186	0.00451501	0.00494481	0.786319	7.98421e-05	2	2	0	3		1	1.60704	0.676451	0.622248	0.684401	-0.563942	-0.120497	-1.36884	0.0382953	0.0563214	0.785726	0.00105399	1	0	0	2
Etv1	11	1	2.1175	0.821511	1.09106	1.08236	-0.283649	0.409385	-0.956624	0.00839227	0.439935	0.457421	0.0655103	2	0	0	0		1	1.60663	0.768633	0.975979	0.684038	-0.379634	0.344556	-0.719116	0.0483732	0.22061	0.458601	0.100865	1	0	0	0
Fabp7	44	1	1.63662	1.22225	1.0805	0.710719	0.289543	-0.177839	-0.599014	0.0697724	0.408825	0.735208	0.226938	0	0	0	0		1	1.24121	1.03273	0.668928	0.311743	0.0464698	-0.626548	-0.891821	0.511134	0.9128	0.32496	0.137265	0	0	0	0
Grm5	25	1	1.20127	0.895859	1.08781	0.264558	-0.158656	0.280085	-0.143129	0.644688	0.75717	0.715934	0.84364	0	0	0	0		1	1.04897	0.954386	1.00787	0.0689735	-0.0673551	0.0786658	-0.0576628	0.866642	0.854531	0.886486	0.911627	0	0	0	0
Hes6	18	1	1.37493	0.709004	0.697151	0.459353	-0.496134	-0.0243222	-0.979809	0.219768	0.138381	0.961373	0.0385145	0	0	0	1		1	1.13185	0.716125	0.736738	0.178684	-0.481718	0.0409411	-0.61946	0.633185	0.150294	0.93504	0.190867	0	0	0	0
Hif1a	52	1	1.52794	0.595473	0.524636	0.611589	-0.747893	-0.182719	-1.5422	0.0889955	0.0200593	0.704894	0.000697846	0	1	0	3		1	1.40743	0.508263	0.515497	0.493063	-0.976353	0.0203887	-1.44903	0.232188	0.00816783	0.970626	0.00550653	0	2	0	2
Hmg20a	0	1	1.70236	0.847999	0.94667	0.767533	-0.237866	0.158799	-0.8466	0.0334605	0.461235	0.742964	0.0636905	1	0	0	0		1	0.869806	0.959537	1.15416	-0.201235	-0.0595893	0.266436	0.408082	0.54025	0.839324	0.545588	0.326175	0	0	0	0
Hmgb1	14	1	1.99388	0.586079	0.851444	0.995576	-0.770834	0.538817	-1.22759	0.0720567	0.119449	0.468077	0.0795251	0	0	0	0		1	1.6965	1.12589	1.10496	0.762562	0.171068	-0.0270785	-0.618573	0.327052	0.805827	0.979305	0.52967	0	0	0	0
Kcnk2	0	1	1.63038	1.11071	0.935672	0.705211	0.151479	-0.247404	-0.801135	0.101879	0.694433	0.668837	0.141798	0	0	0	0		1	1.05989	1.01367	0.931936	0.0839202	0.0195815	-0.121278	-0.185617	0.710629	0.922894	0.689422	0.516498	0	0	0	0
Lmo4	0	1	1.58113	0.699141	0.604264	0.660956	-0.516345	-0.210403	-1.3877	0.120291	0.174812	0.712416	0.00991895	0	0	0	2		1	1.14186	0.733823	0.738545	0.191388	-0.446496	0.00925333	-0.628631	0.694044	0.304875	0.98869	0.307032	0	0	0	0
Map2k5	0	1	1.51873	0.853758	0.734953	0.602865	-0.228101	-0.216174	-1.04714	0.0697658	0.44301	0.627909	0.012769	0	0	0	1		1	1.52705	1.23465	0.889179	0.610743	0.304099	-0.473553	-0.780197	0.023306	0.206668	0.189871	0.0219707	1	0	0	1
Mme	0	1	2.18563	1.64427	1.51764	1.12805	0.717443	-0.115613	-0.526218	5.54779e-05	0.00415003	0.758119	0.137098	3	2	0	0		1	0.467746	0.8789	0.737632	-1.0962	-0.186229	-0.252799	0.657177	0.0251448	0.670617	0.70032	0.288576	1	0	0	0
Mtor	161	1	1.60009	0.89658	0.814112	0.678153	-0.157496	-0.139205	-0.974855	0.0765366	0.645597	0.786403	0.044133	0	0	0	1		1	1.27189	0.891861	0.827921	0.346973	-0.16511	-0.107325	-0.619408	0.344362	0.614913	0.827424	0.182039	0	0	0	0
Neil3	6	1	1.17956	1.07019	0.637965	0.238248	0.097873	-0.746324	-0.886699	0.675818	0.847691	0.328873	0.218547	0	0	0	0		1	0.783476	0.956316	0.585389	-0.352039	-0.0644401	-0.708093	-0.420494	0.380133	0.857455	0.188246	0.407238	0	0	0	0
Nr4a2	55	1	1.17162	0.876421	0.563751	0.228502	-0.190305	-0.636565	-1.05537	0.405148	0.438258	0.0838901	0.00236871	0	0	0	2		1	1.212	0.761796	0.715221	0.277395	-0.392523	-0.0910167	-0.760935	0.45314	0.23529	0.854432	0.103759	0	0	0	0
Nrn1	6	1	2.23512	0.871094	1.17365	1.16035	-0.1991	0.430104	-0.929347	0.0205635	0.656839	0.522279	0.142543	1	0	0	0		1	1.63206	0.861485	0.857892	0.706694	-0.215103	-0.00602926	-0.927826	0.127764	0.604264	0.992273	0.113931	0	0	0	0
Ntrk2	12	1	2.42658	0.950762	1.22736	1.27893	-0.0728445	0.368403	-0.983369	0.00377896	0.853683	0.534078	0.0783366	2	0	0	0		1	1.80737	0.933772	1.08025	0.853895	-0.0988582	0.21023	-0.742523	0.0263309	0.773713	0.68355	0.12675	1	0	0	0
Ptgs2	50	1	1.56654	0.977652	1.09492	0.647586	-0.0326073	0.163434	-0.516759	0.370659	0.959805	0.866267	0.572232	0	0	0	0		1	1.08117	1.2386	0.933345	0.112592	0.308716	-0.408234	-0.21211	0.845454	0.550146	0.598348	0.771583	0	0	0	0
Safb	0	1	1.58749	0.763716	0.687357	0.666749	-0.388893	-0.151976	-1.20762	0.0248812	0.14351	0.703119	0.00131788	1	0	0	2		1	1.19003	0.640502	0.670665	0.250996	-0.642726	0.066391	-0.827331	0.417889	0.0203815	0.873107	0.0347733	0	1	0	1
Senp7	0	1	1.90007	0.789202	0.674449	0.926053	-0.341534	-0.226685	-1.49427	0.0341158	0.382326	0.699079	0.00687719	1	0	0	2		1	2.38705	0.877449	0.659727	1.25523	-0.188612	-0.411446	-1.85529	0.00401854	0.628899	0.482164	0.000775425	2	0	0	3
Serpine2	2	1	1.85429	0.987156	0.959994	0.890864	-0.0186494	-0.0402527	-0.949766	0.0385717	0.961383	0.944456	0.0812278	1	0	0	0		1	1.67581	1.06711	0.800662	0.744862	0.0937033	-0.414438	-1.0656	0.144209	0.837269	0.544778	0.0986217	0	0	0	0
Six1	17	1	2.78607	1.72802	1.25978	1.47823	0.789118	-0.455943	-1.14506	0.0489283	0.239876	0.650754	0.227849	1	0	0	0		1	1.57838	1.47275	0.87603	0.658448	0.558514	-0.749462	-0.849396	0.222984	0.247809	0.301199	0.213942	0	0	0	0
Socs2	12	1	1.56214	0.668552	0.690236	0.643519	-0.580887	0.0460483	-1.17836	0.0758683	0.0732061	0.924569	0.010176	0	0	0	1		1	1.37056	0.804463	0.771376	0.45477	-0.313902	-0.0605924	-0.829265	0.364981	0.484484	0.928314	0.191567	0	0	0	0
Srrm4	8	1	1.94646	0.830689	0.828817	0.960852	-0.267619	-0.0032561	-1.23173	0.000373938	0.267905	0.99283	0.000311382	3	0	0	3		1	1.64443	0.8943	0.851441	0.717589	-0.161169	-0.0708533	-0.949611	0.000349354	0.369252	0.792435	0.000183429	3	0	0	3
Tgfa	0	1	2.22638	0.875124	0.69999	1.1547	-0.19244	-0.322154	-1.6693	0.00305913	0.581046	0.537967	0.000711973	2	0	0	3		1	1.31319	0.840057	0.918557	0.393078	-0.25144	0.128881	-0.515637	0.239151	0.399879	0.7736	0.222185	0	0	0	0
Vtn	2	1	3.3835	0.77135	2.25646	1.75852	-0.374543	1.54861	-0.584454	0.132202	0.719973	0.32307	0.692427	0	0	0	0		1	1.52901	0.847382	0.99634	0.612599	-0.238915	0.233625	-0.617888	0.0542266	0.401257	0.584244	0.124783	0	0	0	0
Ace	8	1	1.48088	1.27724	1.19856	0.566455	0.35303	-0.0917219	-0.305147	0.407113	0.563516	0.920304	0.724054	0	0	0	0		1	0.90186	1.06391	0.900582	-0.149025	0.0893765	-0.240446	-0.00204508	0.625926	0.743771	0.557719	0.99578	0	0	0	0
Adam23	4	1	1.69551	0.956232	0.891591	0.761721	-0.0645671	-0.100978	-0.927266	0.0977601	0.875307	0.870039	0.111042	0	0	0	0		1	1.38737	0.716003	0.778736	0.472348	-0.481962	0.121169	-0.833142	0.2062	0.149287	0.809017	0.0779554	0	0	0	0
Adcyap1	20	1	3.21076	1.26455	2.19618	1.68292	0.338621	0.796376	-0.547919	0.000400149	0.425825	0.211814	0.36221	3	0	0	0		1	1.69721	0.976904	1.21519	0.763163	-0.0337112	0.314893	-0.481981	0.273308	0.956854	0.736186	0.584406	0	0	0	0
Apold1	0	1	1.1563	0.856554	1.27339	0.209517	-0.223383	0.572054	0.139154	0.755868	0.710924	0.52691	0.870322	0	0	0	0		1	1.63194	0.844961	0.804713	0.706588	-0.243043	-0.0704118	-1.02004	0.145018	0.575173	0.913801	0.0962626	0	0	0	0
Arpc2	0	1	1.42235	0.622038	0.653928	0.50828	-0.684924	0.072129	-1.12108	0.0214449	0.000529755	0.807787	6.05613e-05	1	3	0	3		1	1.03376	0.666234	0.553764	0.0479012	-0.585898	-0.266758	-0.900557	0.916647	0.152369	0.663985	0.11982	0	0	0	0
Artn	0	1	1.63689	0.997739	0.958419	0.710957	-0.00326539	-0.0580068	-0.772229	0.155251	0.994177	0.931125	0.222309	0	0	0	0		1	1.20822	0.866953	0.87694	0.272883	-0.205974	0.0165229	-0.462333	0.482816	0.553695	0.974734	0.347225	0	0	0	0
Atoh7	32	1	1.18138	0.665451	0.568064	0.240472	-0.587596	-0.228279	-1.05635	0.501568	0.0663684	0.63443	0.0196049	0	0	0	1		1	1.19272	0.676465	0.533959	0.254259	-0.563913	-0.341285	-1.15946	0.66427	0.281824	0.664122	0.117652	0	0	0	0
Bcl2	49	1	1.2437	0.878313	0.641551	0.314635	-0.187193	-0.453172	-0.954999	0.337629	0.523596	0.303301	0.021399	0	0	0	1		1	1.19207	0.929217	0.79842	0.25347	-0.105913	-0.218867	-0.57825	0.385058	0.684895	0.576132	0.11721	0	0	0	0
Bcl2l1	27	1	1.7614	0.913104	1.00667	0.816726	-0.131149	0.140739	-0.807136	0.121169	0.780817	0.84221	0.225932	0	0	0	0		1	1.36365	0.944157	0.759866	0.447477	-0.0829013	-0.313282	-0.843661	0.41273	0.865277	0.669066	0.222131	0	0	0	0
Birc5	16	1	1.54923	0.81871	0.680337	0.631553	-0.288576	-0.267103	-1.18723	0.190869	0.503995	0.680098	0.0519053	0	0	0	0		1	0.874168	0.548969	0.502579	-0.194018	-0.865204	-0.127374	-0.79856	0.751357	0.114165	0.876786	0.302538	0	0	0	0
Cadm1	6	1	1.84598	0.736037	0.795318	0.884389	-0.442149	0.111753	-1.21479	0.00109559	0.0680215	0.758471	0.000392243	2	0	0	3		1	1.63043	0.708785	0.72157	0.705252	-0.496579	0.0257913	-1.17604	0.0251612	0.0779791	0.951337	0.00316142	1	0	0	2
Cdkn1b	86	1	1.64398	0.741502	0.685424	0.717193	-0.431477	-0.113454	-1.26212	0.0604657	0.206666	0.824812	0.00900372	0	0	0	2		1	1.62071	0.699837	0.695354	0.696622	-0.514909	-0.0092721	-1.2208	0.0488985	0.103617	0.984411	0.00636049	1	0	0	2
Cend1	8	1	2.12176	0.77312	0.973681	1.08526	-0.371236	0.332757	-1.12374	0.00995054	0.324246	0.555819	0.0348604	2	0	0	1		1	1.26173	0.788884	0.836708	0.3354	-0.342116	0.0849124	-0.592603	0.466116	0.405886	0.890614	0.308667	0	0	0	0
Chac1	0	1	1.39882	0.833907	0.741747	0.48421	-0.262042	-0.168958	-0.91521	0.0604197	0.255907	0.625295	0.00501908	0	0	0	2		1	1.17628	0.926123	0.502562	0.234226	-0.110724	-0.881903	-1.22685	0.6896	0.832817	0.262343	0.0981524	0	0	0	0
Chd7	17	1	1.29536	0.691795	0.640501	0.373356	-0.531583	-0.111143	-1.01608	0.354651	0.140636	0.837279	0.0464305	0	0	0	1		1	1.19785	0.979407	0.911157	0.260452	-0.03002	-0.104208	-0.39468	0.144748	0.850931	0.66363	0.0806212	0	0	0	0
Cnr1	12	1	1.24752	0.687378	0.568921	0.319061	-0.540825	-0.272874	-1.13276	0.27067	0.0368411	0.48257	0.00199016	0	1	0	2		1	1.00659	0.668464	0.518446	0.00948316	-0.581077	-0.366656	-0.957217	0.972359	0.0176099	0.31802	0.00569275	0	1	0	2
Crebbp	28	1	1.55675	0.752725	0.848899	0.638541	-0.409806	0.173471	-0.874876	0.115421	0.25864	0.749896	0.0881523	0	0	0	0		1	0.840276	0.841686	0.849913	-0.251065	-0.248646	0.014033	0.0164527	0.315275	0.26617	0.966629	0.958508	0	0	0	0
Ctsb	0	1	1.42143	0.622196	0.698477	0.507348	-0.68456	0.166845	-1.02506	0.053311	0.00355554	0.635743	0.0020246	0	2	0	2		1	1.27351	0.718192	0.901737	0.348813	-0.477559	0.328338	-0.498034	0.150774	0.0278557	0.313422	0.104841	0	1	0	0
Cx3cr1	34	1	1.4519	1.31143	0.662119	0.53794	0.391135	-0.985972	-1.13278	0.511664	0.593703	0.369972	0.274616	0	0	0	0		1	0.640962	0.941099	1.28593	-0.64169	-0.0875819	0.450391	1.0045	0.0388286	0.752561	0.279772	0.0105645	1	0	0	1
Dbi	8	1	1.81201	0.711089	0.838622	0.857591	-0.491898	0.23799	-1.1115	0.00316067	0.0583772	0.541508	0.00249147	2	0	0	2		1	1.69834	0.828085	1.07896	0.764129	-0.272149	0.381784	-0.654494	0.010356	0.307323	0.339711	0.0825651	1	0	0	0
Dlx1	26	1	1.62064	0.968782	0.952667	0.69656	-0.0457565	-0.0241992	-0.766516	0.0541888	0.887553	0.960238	0.0939405	0	0	0	0		1	1.56149	0.885593	0.95462	0.642919	-0.175284	0.108283	-0.70992	0.0124622	0.446254	0.753759	0.0291591	1	0	0	1
Dlx2	46	1	0.95201	0.779771	0.593011	-0.0709511	-0.358878	-0.39499	-0.682917	0.863621	0.331366	0.476008	0.1912	0	0	0	0		1	1.13298	1.03149	0.722967	0.180128	0.044727	-0.512726	-0.648127	0.574813	0.876242	0.233976	0.110546	0	0	0	0
Edn1	2	1	1.6254	1.18273	1.03847	0.700793	0.242124	-0.187666	-0.646335	0.0392926	0.425935	0.680781	0.132884	1	0	0	0		1	1.53155	1.0502	0.962326	0.614989	0.0706602	-0.126063	-0.670391	0.0798602	0.821983	0.789004	0.131191	0	0	0	0
Ednrb	7	1	3.06914	1.3555	2.46731	1.61784	0.438828	0.864112	-0.314896	0.0135857	0.454185	0.325833	0.704114	1	0	0	0		1	0.820965	0.974935	1.31184	-0.284608	-0.0366217	0.42821	0.676196	0.535183	0.928914	0.486794	0.244115	0	0	0	0
Eed	6	1	1.60455	0.859073	0.664943	0.682167	-0.219148	-0.36955	-1.27086	0.0253838	0.422015	0.366707	0.000993011	1	0	0	3		1	1.30035	0.82667	0.599647	0.3789	-0.274617	-0.463198	-1.11671	0.238956	0.339964	0.283267	0.00607287	0	0	0	2
Fgfr3	14	1	1.52547	1.21469	0.899499	0.609251	0.280589	-0.433395	-0.762057	0.0980677	0.394321	0.380417	0.101871	0	0	0	0		1	0.6061	1.01356	1.13305	-0.722371	0.0194283	0.160785	0.902585	0.0418929	0.951216	0.73571	0.0444572	1	0	0	1
Fn1	0	1	1.03109	1.05656	0.93111	0.0441678	0.0793808	-0.182358	-0.147145	0.962672	0.925076	0.885481	0.901899	0	0	0	0		1	0.827833	0.983575	1.01379	-0.272588	-0.0238933	0.043656	0.292351	0.279812	0.915652	0.89735	0.359486	0	0	0	0
Fxn	0	1	1.66131	0.877162	0.847044	0.732325	-0.189084	-0.0504065	-0.971815	0.0288012	0.527978	0.910697	0.021816	1	0	0	1		1	1.92435	1.18266	0.751031	0.944371	0.242033	-0.655089	-1.35743	0.115346	0.651852	0.41557	0.0735637	0	0	0	0
Gadd45b	13	1	1.9065	0.746278	0.688462	0.930924	-0.422215	-0.116337	-1.46948	0.0225408	0.247392	0.831733	0.00441783	1	0	0	2		1	1.62563	0.728188	0.583968	0.701003	-0.457617	-0.318421	-1.47704	0.0781614	0.198579	0.550926	0.00334446	0	0	0	2
Gap43	40	1	1.5742	0.904266	1.11084	0.654623	-0.14518	0.296834	-0.502969	0.171993	0.734864	0.644356	0.406747	0	0	0	0		1	2.07239	1.29506	1.61689	1.05129	0.373022	0.320202	-0.358071	0.0102449	0.308433	0.559986	0.489357	1	0	0	0
Gli2	18	1	1.70308	1.59647	1.65879	0.768145	0.674883	0.0552505	-0.038012	0.0619647	0.0667293	0.92029	0.941788	0	0	0	0		1	2.37265	1.51802	1.69083	1.2465	0.60219	0.155544	-0.488766	0.0102864	0.165749	0.811365	0.426351	1	0	0	0
Grin2b	7	1	2.39325	0.946373	1.56923	1.25897	-0.0795192	0.729578	-0.608915	0.022474	0.871962	0.324237	0.382848	1	0	0	0		1	1.15963	1.43132	1.18104	0.213659	0.51735	-0.277294	0.0263968	0.61532	0.173721	0.626906	0.960856	0	0	0	0
Grm1	4	1	1.37396	0.78294	0.616743	0.458344	-0.353026	-0.344233	-1.1556	0.364128	0.434509	0.611437	0.0704655	0	0	0	0		1	0.879245	1.04076	0.73988	-0.185662	0.0576441	-0.492281	-0.248975	0.49694	0.813583	0.179425	0.471413	0	0	0	0
Hap1	7	1	1.63739	0.877775	0.750545	0.711398	-0.188077	-0.225914	-1.12539	0.00653385	0.421456	0.519738	0.000670508	2	0	0	3		1	1.39471	0.769779	0.624251	0.479966	-0.377484	-0.302318	-1.15977	0.0941029	0.140996	0.431882	0.00138334	0	0	0	2
Hgf	25	1	1.66671	0.498835	0.630343	0.737004	-1.00337	0.337576	-1.40279	0.236263	0.0714274	0.685956	0.0747176	0	0	0	0		1	1.2618	0.736351	0.97485	0.335483	-0.441535	0.404787	-0.37223	0.552012	0.381492	0.592735	0.601885	0	0	0	0
Hspg2	0	1	1.25331	1.67271	1.42954	0.325748	0.742186	-0.226635	0.189804	0.731324	0.381755	0.858676	0.874324	0	0	0	0		1	0.861547	0.973672	0.785147	-0.214999	-0.0384921	-0.310474	-0.133967	0.504664	0.893763	0.472692	0.742418	0	0	0	0
Ilk	5	1	1.57164	0.887149	0.761639	0.652268	-0.172752	-0.220069	-1.04509	0.104061	0.63029	0.682709	0.0394979	0	0	0	1		1	1.50048	0.879508	0.885403	0.585426	-0.185231	0.00963648	-0.76102	0.216901	0.662246	0.987913	0.204438	0	0	0	0
Insc	8	1	1.75501	1.43351	1.06786	0.811481	0.519554	-0.424837	-0.716764	0.098688	0.237203	0.51935	0.248888	0	0	0	0		1	0.819997	1.31307	0.540118	-0.28631	0.392943	-1.2816	-0.602342	0.711113	0.569834	0.216579	0.537902	0	0	0	0
L2hgdh	0	1	1.53652	0.74994	0.581336	0.619663	-0.415152	-0.367403	-1.40222	0.151228	0.282361	0.525913	0.0102427	0	0	0	1		1	1.31964	0.632374	0.74511	0.400145	-0.66115	0.236675	-0.824619	0.177962	0.0128313	0.552605	0.0281899	0	1	0	1
Lama1	0	1	1.19469	1.33367	0.875856	0.256633	0.415404	-0.606637	-0.447867	0.482238	0.203477	0.21568	0.332292	0	0	0	0		1	0.725308	1.23392	0.872658	-0.463335	0.303245	-0.499756	0.266824	0.0023073	0.0257489	0.0142838	0.165304	2	1	1	0
Mapk10	0	1	1.85469	0.714904	0.730829	0.891181	-0.484178	0.0317843	-1.34358	0.0303592	0.188407	0.954097	0.00985476	1	0	0	2		1	1.48963	0.792763	0.663784	0.574953	-0.335039	-0.256175	-1.16617	0.0442354	0.189948	0.504048	0.00125533	1	0	0	2
Mcl1	3	1	1.71046	0.755966	0.780934	0.774381	-0.403607	0.0468803	-1.13111	0.0304878	0.207372	0.922224	0.0124708	1	0	0	1		1	1.55555	0.80361	0.776772	0.637429	-0.315433	-0.0490044	-1.00187	0.0679576	0.312563	0.9167	0.0233273	0	0	0	1
Mecp2	71	1	1.64698	0.801829	0.762416	0.719821	-0.318633	-0.072717	-1.11117	0.103937	0.420968	0.902553	0.0472095	0	0	0	1		1	1.39138	0.906705	0.863093	0.476517	-0.141295	-0.0711174	-0.68893	0.231982	0.691921	0.894224	0.171888	0	0	0	0
Med13	0	1	1.84655	0.674457	1.19024	0.884831	-0.568201	0.819455	-0.633577	0.0251904	0.108028	0.122302	0.205099	1	0	0	0		1	1.16345	1.00258	1.40586	0.218405	0.00371513	0.487734	0.273044	0.495634	0.989661	0.256732	0.50067	0	0	0	0
Mt3	2	1	1.75569	0.699241	0.783396	0.812039	-0.516139	0.163953	-1.16423	0.0584976	0.178793	0.77586	0.0319993	0	0	0	1		1	1.69697	0.690842	0.712844	0.762963	-0.533572	0.0452304	-1.2513	0.0912373	0.186656	0.940511	0.0285385	0	0	0	1
Nampt	6	1	1.74144	0.704095	0.680658	0.800279	-0.506158	-0.0488402	-1.35528	0.14862	0.307066	0.947613	0.0531324	0	0	0	0		1	1.40733	0.668806	0.764698	0.492959	-0.580341	0.193303	-0.879997	0.346492	0.215306	0.783199	0.183983	0	0	0	0
Ncam1	16	1	1.56975	0.982184	0.887033	0.650537	-0.0259341	-0.147007	-0.823478	0.0104817	0.909174	0.666388	0.0104249	1	0	0	1		1	1.2432	0.851647	0.765186	0.314054	-0.231673	-0.154445	-0.700173	0.103005	0.178712	0.550077	0.00405622	0	0	0	2
Ncdn	0	1	1.73332	0.781247	0.764891	0.793537	-0.35615	-0.0305244	-1.18021	0.00153871	0.111992	0.927644	0.000196028	2	0	0	3		1	1.68609	0.955277	0.874338	0.753679	-0.066009	-0.127729	-0.947417	0.014987	0.811719	0.75862	0.0156238	1	0	0	1
Neurod2	33	1	1.94168	0.757792	0.756482	0.957307	-0.400126	-0.00249691	-1.35993	0.00985863	0.227818	0.995997	0.0037513	2	0	0	2		1	1.58196	0.815426	0.696652	0.661717	-0.294374	-0.227117	-1.18321	0.092381	0.402556	0.6668	0.0173569	0	0	0	1
Ngf	339	1	1.47946	1.75449	1.26754	0.565075	0.811048	-0.469016	-0.223043	0.288316	0.0883976	0.511248	0.740388	0	0	0	0		1	2.20897	0.8897	1.57145	1.14337	-0.16861	0.820704	-0.49128	0.109455	0.791854	0.391797	0.586633	0	0	0	0
Nog	5	1	2.58242	1.60331	2.07382	1.36873	0.68105	0.371244	-0.316431	0.0370697	0.246087	0.673379	0.703149	1	0	0	0		1	2.96668	1.96322	2.77718	1.56885	0.973222	0.500396	-0.0952332	0.0169126	0.0975915	0.570132	0.90874	1	0	0	0
Npy	84	1	1.67348	1.25637	0.983931	0.742855	0.329263	-0.352635	-0.766226	0.362778	0.65199	0.747447	0.458014	0	0	0	0		1	3.5787	1.97223	4.16404	1.83944	0.979826	1.07816	0.218546	0.0240537	0.179037	0.324273	0.832163	1	0	0	0
Nr2e1	41	1	1.09904	1.10435	1.07018	0.136248	0.143196	-0.0453449	-0.0383969	0.780616	0.743463	0.944918	0.950521	0	0	0	0		1	0.858459	1.4097	0.783358	-0.220179	0.495385	-0.847641	-0.132077	0.683807	0.305604	0.242543	0.846848	0	0	0	0
Nr3c2	2	1	1.78712	0.728965	0.735643	0.837635	-0.456078	0.013157	-1.28056	0.0261444	0.175769	0.979227	0.00718797	1	0	0	2		1	0.898427	1.00755	0.833908	-0.154526	0.0108508	-0.272891	-0.107514	0.642385	0.970918	0.541041	0.798395	0	0	0	0
Nr6a1	10	1	2.21359	1.03515	0.941421	1.14639	0.0498444	-0.136932	-1.23348	0.0150314	0.905905	0.828608	0.0386022	1	0	0	1		1	1.58921	1.00125	0.960678	0.668307	0.00180708	-0.0596822	-0.726182	0.0782288	0.995752	0.906685	0.130329	0	0	0	0
Numbl	16	1	1.85202	0.892363	0.788112	0.889098	-0.164298	-0.179229	-1.23263	0.0498899	0.685382	0.768276	0.0316181	1	0	0	1		1	1.41876	0.761067	0.648828	0.504629	-0.393905	-0.230188	-1.12872	0.227428	0.292166	0.681528	0.032814	0	0	0	1
Nup210	0	1	1.42807	0.815556	0.841242	0.514072	-0.294144	0.0447363	-0.76348	0.094758	0.285133	0.913698	0.0497922	0	0	0	1		1	1.1525	0.698538	0.733577	0.204772	-0.517589	0.0706093	-0.651752	0.572141	0.1104	0.884564	0.155194	0	0	0	0
Pin1	7	1	1.7023	0.869121	0.911999	0.767484	-0.202372	0.0694754	-0.900381	0.125492	0.651501	0.917665	0.15532	0	0	0	0		1	1.30881	0.811709	0.956171	0.388252	-0.300966	0.236306	-0.452912	0.334994	0.403398	0.661844	0.373936	0	0	0	0
Pink1	10	1	1.52316	0.756837	0.693293	0.607068	-0.401945	-0.126519	-1.13553	0.175461	0.315884	0.833305	0.0451194	0	0	0	1		1	1.53235	0.958628	0.767052	0.615743	-0.060957	-0.321646	-0.998347	0.213185	0.890412	0.627899	0.110565	0	0	0	0
Pja2	0	1	1.41562	0.814528	0.719043	0.501435	-0.295964	-0.179886	-0.977285	0.117889	0.302127	0.675862	0.0159813	0	0	0	1		1	1.06757	0.645903	0.682135	0.0943275	-0.630612	0.07874	-0.646199	0.788557	0.0450132	0.867479	0.146376	0	1	0	0
Prnp	9	1	1.83776	0.737727	0.783343	0.87795	-0.438841	0.0865562	-1.23023	0.0599122	0.293059	0.890038	0.037138	0	0	0	1		1	1.79611	0.75857	0.760837	0.844876	-0.398645	0.00430525	-1.23922	0.18062	0.480012	0.995943	0.120548	0	0	0	0
Prox1	60	1	2.48828	0.973314	0.957781	1.31515	-0.0390233	-0.0232089	-1.37738	0.00742933	0.929236	0.971911	0.0266596	2	0	0	1		1	1.67805	0.917514	0.873372	0.746782	-0.124198	-0.0711345	-0.942114	0.0551275	0.721384	0.89169	0.0557741	0	0	0	0
Ptma	0	1	1.69434	0.725808	0.917555	0.760724	-0.462341	0.338207	-0.884857	0.0217661	0.118981	0.447066	0.0348677	1	0	0	1		1	1.6466	0.751263	0.840396	0.719486	-0.41261	0.161751	-0.970345	0.0963961	0.286426	0.780556	0.0762842	0	0	0	0
Ptpn11	6	1	1.22943	0.623991	0.609994	0.297995	-0.680404	-0.03273	-1.01113	0.278524	0.00566978	0.92931	0.00365087	0	2	0	2		1	1.22696	0.818793	0.708224	0.295086	-0.28843	-0.209292	-0.792808	0.343428	0.300506	0.616477	0.0441851	0	0	0	1
Rb1cc1	4	1	1.3755	0.768979	0.711067	0.459952	-0.378984	-0.112958	-0.951895	0.135085	0.168629	0.784438	0.0144878	0	0	0	1		1	1.18801	0.810497	0.752597	0.248544	-0.303121	-0.10693	-0.658595	0.324422	0.179063	0.752009	0.0389897	0	0	0	1
Rela	20	1	1.40058	0.896585	0.682165	0.486025	-0.157488	-0.394318	-1.03783	0.129628	0.582964	0.35941	0.0105127	0	0	0	1		1	1.28456	0.913096	0.632154	0.361277	-0.131161	-0.530491	-1.02293	0.356316	0.708103	0.312716	0.0389467	0	0	0	1
Reln	18	1	0.939557	0.680634	0.390062	-0.0899472	-0.555049	-0.803177	-1.26828	0.884971	0.318225	0.335612	0.106814	0	0	0	0		1	0.734802	0.712305	0.493341	-0.444572	-0.489434	-0.529908	-0.57477	0.450183	0.352666	0.502309	0.440236	0	0	0	0
Satb1	2	1	1.0517	0.583221	0.665579	0.0727273	-0.777885	0.190568	-0.660045	0.854852	0.028701	0.720884	0.189346	0	1	0	0		1	0.619129	0.851663	0.789368	-0.691687	-0.231645	-0.109586	0.350456	0.00732499	0.31533	0.751487	0.282746	2	0	0	0
Slc16a2	5	1	2.32467	0.802732	0.877162	1.21702	-0.317009	0.127925	-1.40611	0.00342316	0.393994	0.818624	0.00750738	2	0	0	2		1	1.75638	0.77944	0.676312	0.812605	-0.35949	-0.204748	-1.37684	0.0411443	0.312482	0.701342	0.006231	1	0	0	2
Slc17a7	10	1	1.49991	0.687773	0.725243	0.58488	-0.539995	0.0765308	-1.04834	0.0367647	0.0311084	0.838607	0.00308372	1	1	0	2		1	1.53897	0.772402	0.813296	0.621962	-0.372577	0.074429	-0.92011	0.0414498	0.172064	0.855685	0.0170932	1	0	0	1
Slc18a1	2	1	1.41354	0.673615	0.609993	0.499318	-0.570004	-0.143132	-1.21245	0.158757	0.0720731	0.763336	0.00682364	0	0	0	2		1	1.34603	1.07171	0.908435	0.428706	0.0999189	-0.238463	-0.56725	0.301215	0.787624	0.668197	0.279498	0	0	0	0
Smad4	17	1	1.43095	0.826994	0.720836	0.516972	-0.274052	-0.198205	-0.989229	0.164265	0.409745	0.691025	0.0353739	0	0	0	1		1	1.2959	0.983693	0.717647	0.373957	-0.0237196	-0.454933	-0.85261	0.198257	0.927306	0.243385	0.0203984	0	0	0	1
Smarca4	14	1	1.52163	0.832029	0.807235	0.605621	-0.265295	-0.0436446	-0.914561	0.0943089	0.41255	0.928391	0.0457784	0	0	0	1		1	1.3539	0.799442	0.844361	0.437118	-0.322935	0.0788673	-0.681185	0.0785752	0.146247	0.813002	0.0302283	0	0	0	1
Tarbp2	0	1	1.76568	0.655259	0.8552	0.820228	-0.609862	0.384196	-1.04589	0.0290618	0.0696145	0.446048	0.0277876	1	0	0	1		1	1.33415	1.11172	1.04403	0.415916	0.152799	-0.0906387	-0.353756	0.0799368	0.471998	0.776083	0.239022	0	0	0	0
Tert	28	1	2.19145	1.32403	1.56665	1.13189	0.404941	0.242746	-0.484198	0.0782934	0.481281	0.778369	0.551548	0	0	0	0		1	1.67942	1.09705	1.0831	0.747962	0.133626	-0.0184541	-0.63279	0.0931244	0.737328	0.975366	0.261407	0	0	0	0
Tet3	12	1	1.86736	0.88796	0.820376	0.900996	-0.171433	-0.114209	-1.18664	0.0516849	0.678935	0.854143	0.042773	0	0	0	1		1	1.28555	0.81436	0.726124	0.36238	-0.296261	-0.165451	-0.824093	0.170699	0.210497	0.641068	0.0137789	0	0	0	1
Tgfb3	6	1	2.06219	1.07701	1.57203	1.04418	0.107028	0.545606	-0.391544	0.0108388	0.770303	0.321052	0.450068	1	0	0	0		1	2.08413	1.16849	1.33714	1.05945	0.224643	0.19451	-0.640295	0.00731817	0.524899	0.713607	0.200037	2	0	0	0
Tmsb4x	0	1	2.03743	0.657411	0.721911	1.02675	-0.605132	0.135025	-1.49686	0.00414666	0.0588905	0.77871	0.000952895	2	0	0	3		1	1.89092	0.71594	0.626328	0.919089	-0.482089	-0.192922	-1.5941	0.0134812	0.147344	0.699077	0.000704211	1	0	0	3
Trappc9	0	1	0.668512	1.31795	0.765152	-0.580974	0.398294	-0.784475	0.194794	0.473348	0.582593	0.470505	0.849258	0	0	0	0		1	0.775778	1.11437	1.04495	-0.366285	0.156227	-0.0927942	0.429718	0.455094	0.721697	0.887835	0.488447	0	0	0	0
Uchl1	15	1	2.34517	0.845232	0.980267	1.22969	-0.242582	0.213829	-1.25844	0.00391397	0.524578	0.708462	0.0195887	2	0	0	1		1	2.2553	0.900162	0.936412	1.17332	-0.151744	0.056959	-1.2681	0.00934068	0.70703	0.925067	0.026354	2	0	0	1
Vwc2	0	1	1.65568	1.10745	1.17971	0.727427	0.147243	0.0911865	-0.488998	0.305512	0.81662	0.923727	0.586055	0	0	0	0		1	1.79443	0.850556	1.25776	0.843525	-0.233522	0.564381	-0.512666	0.118175	0.62866	0.435859	0.452808	0	0	0	0
Wnt11	4	1	1.12717	0.614894	0.741533	0.172702	-0.70159	0.270172	-0.60412	0.656578	0.0434321	0.604137	0.218835	0	1	0	0		1	1.16846	1.24115	0.975707	0.224605	0.311676	-0.347156	-0.260084	0.679582	0.521649	0.634193	0.705347	0	0	0	0
Wnt2	7	1	1.4278	1.04574	1.13613	0.513793	0.0645288	0.119604	-0.32966	0.204725	0.858662	0.825836	0.520035	0	0	0	0		1	0.747119	0.975291	0.974608	-0.42059	-0.0360959	-0.0010096	0.383484	0.38752	0.93392	0.998766	0.533363	0	0	0	0
Zfyve27	0	1	1.54197	0.951218	0.983958	0.624776	-0.0721528	0.0488218	-0.648107	0.019593	0.763135	0.891865	0.0556028	1	0	0	0		1	1.30447	0.959351	0.779428	0.38346	-0.0598688	-0.299643	-0.742971	0.171186	0.811211	0.425447	0.0360758	0	0	0	1
Adipoq	0	1	1.63406	2.07042	1.87386	0.708457	1.04992	-0.143912	0.197555	0.333419	0.109012	0.883567	0.831146	0	0	0	0		1	0.607753	0.9588	0.770917	-0.718443	-0.0606987	-0.314654	0.34309	0.268412	0.916741	0.71789	0.676074	0	0	0	0
Adm	8	1	1.3042	1.14899	0.788983	0.383169	0.200367	-0.5423	-0.725103	0.420036	0.637333	0.394975	0.227679	0	0	0	0		1	1.62826	1.23066	0.924055	0.703328	0.299427	-0.413376	-0.817278	0.129748	0.470815	0.506863	0.163968	0	0	0	0
Agtr2	5	1	0.652731	1.37448	1.08055	-0.61544	0.458891	-0.347121	0.72721	0.208511	0.294434	0.597	0.240056	0	0	0	0		1	0.784518	1.03359	1.12678	-0.350121	0.0476631	0.124544	0.522328	0.477154	0.913839	0.8505	0.401791	0	0	0	0
Akirin2	0	1	1.4081	0.746068	0.841856	0.49375	-0.422621	0.174268	-0.742104	0.211104	0.231413	0.742171	0.137302	0	0	0	0		1	1.57574	0.818507	0.754545	0.656031	-0.288933	-0.117388	-1.06235	0.10321	0.422334	0.827953	0.0369695	0	0	0	1
Akt3	4	1	0.542588	0.504773	0.976309	-0.882072	-0.986294	0.951704	0.847482	0.122505	0.0535272	0.214253	0.240782	0	0	0	0		1	1.11103	1.13358	0.77938	0.151903	0.180883	-0.540483	-0.511504	0.753225	0.675541	0.404409	0.40263	0	0	0	0
Ang	62	1	1.23679	1.05316	1.15643	0.306604	0.0747212	0.134961	-0.0969214	0.538065	0.866762	0.839902	0.877705	0	0	0	0		1	1.30492	1.59446	0.996443	0.383962	0.67307	-0.678211	-0.389103	0.496328	0.182447	0.370451	0.585747	0	0	0	0
Angpt1	3	1	1.10865	1.16578	1.35448	0.148805	0.221299	0.216445	0.288939	0.80978	0.688986	0.794118	0.711751	0	0	0	0		1	0.805801	1.12548	0.995011	-0.311505	0.17054	-0.177755	0.304289	0.572038	0.729445	0.810073	0.662571	0	0	0	0
Ankrd34b	0	1	2.08498	1.04335	1.05847	1.06003	0.0612163	0.0207633	-0.978052	0.00441793	0.854172	0.966849	0.037853	2	0	0	1		1	1.14864	0.756083	0.73877	0.199921	-0.403383	-0.0334196	-0.636723	0.635476	0.284907	0.952902	0.232652	0	0	0	0
Aqp4	15	1	0.679949	0.730677	0.97742	-0.556501	-0.452695	0.419745	0.523552	0.488617	0.528809	0.697038	0.60651	0	0	0	0		1	1.29793	1.1087	1.61815	0.376214	0.148864	0.545481	0.318131	0.252421	0.612635	0.21614	0.444208	0	0	0	0
Ascl1	239	1	1.74381	1.17071	1.06477	0.802241	0.22738	-0.136838	-0.711699	0.0018979	0.325031	0.692952	0.0293905	2	0	0	1		1	1.51418	1.29985	1.05162	0.598534	0.378343	-0.305723	-0.525914	0.0800348	0.216044	0.505129	0.223995	0	0	0	0
Ascl2	0	1	0.815446	0.955509	1.10875	-0.294338	-0.0656583	0.214595	0.443274	0.691669	0.92121	0.829365	0.636797	0	0	0	0		1	0.676873	0.472908	0.903762	-0.563043	-1.08037	0.934382	0.417058	0.395786	0.0684988	0.293549	0.619001	0	0	0	0
Atoh1	51	1	0.946999	0.643639	0.932806	-0.0785647	-0.635676	0.535325	-0.0217858	0.886658	0.197265	0.469134	0.975073	0	0	0	0		1	0.747049	0.649908	0.49373	-0.420725	-0.621693	-0.396512	-0.59748	0.262014	0.0638745	0.430749	0.207931	0	0	0	0
Atr	21	1	1.5044	0.694889	0.776179	0.589192	-0.525145	0.159606	-0.954731	0.274827	0.27651	0.825492	0.161837	0	0	0	0		1	1.33927	0.934295	1.11967	0.421447	-0.0980502	0.261117	-0.25838	0.0466547	0.604826	0.358242	0.334929	1	0	0	0
Bcl6	4	1	1.45363	0.576691	0.658434	0.539664	-0.79413	0.191242	-1.14255	0.131451	0.0130775	0.690321	0.0115796	0	1	0	1		1	1.09724	0.69585	0.69442	0.133884	-0.523151	-0.00296879	-0.660004	0.766025	0.193591	0.996076	0.246158	0	0	0	0
Bdnf	1504	1	1.46639	1.26583	1.62167	0.552266	0.340082	0.357398	0.145214	0.323187	0.496399	0.633694	0.837288	0	0	0	0		1	1.9215	2.01904	1.62545	0.942233	1.01367	-0.312832	-0.241393	0.173821	0.101872	0.736447	0.782965	0	0	0	0
Bend6	0	1	1.53069	0.802119	0.928788	0.614179	-0.318112	0.211533	-0.720757	0.0182237	0.171551	0.544442	0.0284899	1	0	0	1		1	1.15437	1.02093	1.10672	0.207105	0.029882	0.116405	-0.0608175	0.600499	0.932676	0.826347	0.903235	0	0	0	0
Bpifa1	0	1	1.02648	1.19061	1.03528	0.0377088	0.251701	-0.201675	0.0123176	0.942361	0.589489	0.773176	0.985103	0	0	0	0		1	0.643367	1.54007	0.710027	-0.636287	0.622999	-1.11705	0.142233	0.364963	0.321329	0.235834	0.872802	0	0	0	0
Btbd6	0	1	1.20625	0.852082	0.684149	0.27053	-0.230935	-0.316682	-0.818147	0.408622	0.430323	0.470924	0.0481971	0	0	0	1		1	1.29207	0.99132	0.748543	0.369679	-0.0125766	-0.405267	-0.787523	0.345585	0.971382	0.440893	0.112182	0	0	0	0
Btc	2	1	1.29665	0.986112	0.873098	0.374787	-0.0201773	-0.175608	-0.570572	0.459758	0.964509	0.796273	0.373615	0	0	0	0		1	1.11367	1.12256	1.6482	0.155321	0.166793	0.554102	0.565574	0.825528	0.791269	0.557769	0.525698	0	0	0	0
Calca	0	1	1.27404	0.509057	0.94505	0.349411	-0.974102	0.892564	-0.430949	0.530776	0.0507321	0.232687	0.541076	0	0	0	0		1	0.663164	0.713099	1.01498	-0.592563	-0.487825	0.509269	0.614007	0.43591	0.473304	0.617715	0.523319	0	0	0	0
Casp3	336	1	1.57638	0.99751	1.10454	0.656614	-0.00359724	0.147048	-0.513164	0.128299	0.992568	0.799602	0.347393	0	0	0	0		1	1.24959	0.804553	0.88752	0.321459	-0.313741	0.141591	-0.493608	0.509394	0.471557	0.828513	0.423169	0	0	0	0
Ccnd1	27	1	1.73603	1.26835	1.18277	0.795791	0.342949	-0.100775	-0.553617	0.138057	0.474874	0.888672	0.414693	0	0	0	0		1	1.35505	1.25211	1.42444	0.438346	0.324359	0.186037	0.0720502	0.0699774	0.133843	0.566499	0.813846	0	0	0	0
Cd200	5	1	1.64573	0.808166	1.12424	0.71873	-0.307276	0.476231	-0.549775	0.0133623	0.236995	0.221773	0.134634	1	0	0	0		1	1.21934	0.770737	0.916058	0.286095	-0.375689	0.2492	-0.412585	0.34889	0.169042	0.543078	0.285529	0	0	0	0
Cd4	27	1	0.900197	1.43304	2.04673	-0.151687	0.519075	0.514243	1.185	0.843682	0.450595	0.618296	0.223285	0	0	0	0		1	1.51266	1.71723	1.91266	0.597089	0.780081	0.1555	0.338491	0.143207	0.0324869	0.776279	0.511755	0	1	0	0
Cdkn1c	12	1	1.18443	0.876076	0.707679	0.244191	-0.190873	-0.30796	-0.743023	0.674015	0.713166	0.692543	0.311596	0	0	0	0		1	1.27878	0.994154	0.624601	0.354771	-0.0084587	-0.670534	-1.03376	0.554429	0.987428	0.404974	0.173273	0	0	0	0
Cebpb	0	1	1.13923	0.707167	0.672582	0.188058	-0.499876	-0.0723418	-0.760276	0.700843	0.253566	0.912287	0.21949	0	0	0	0		1	1.13145	0.72347	0.677703	0.178172	-0.466994	-0.0942802	-0.739447	0.768535	0.388473	0.907597	0.334259	0	0	0	0
Chat	68	1	1.5654	1.17944	0.980747	0.646528	0.238108	-0.266155	-0.674576	0.262422	0.644476	0.730944	0.355271	0	0	0	0		1	0.556932	0.836232	0.767812	-0.844428	-0.258024	-0.123151	0.463252	0.236115	0.685665	0.897528	0.607368	0	0	0	0
Chrna7	13	1	0.893808	0.695538	0.499842	-0.161963	-0.523798	-0.476658	-0.838493	0.677948	0.133224	0.362338	0.0892047	0	0	0	0		1	0.705015	0.55847	0.495591	-0.504275	-0.840447	-0.172331	-0.508504	0.297663	0.0523049	0.790795	0.406398	0	0	0	0
Chst14	0	1	1.37848	1.0008	0.758792	0.463079	0.00115118	-0.399374	-0.861303	0.282214	0.997615	0.489402	0.113826	0	0	0	0		1	1.28617	0.923101	0.664886	0.363078	-0.11544	-0.47338	-0.951898	0.46462	0.794905	0.477311	0.129604	0	0	0	0
Clu	4	1	2.0519	0.96362	1.08849	1.03696	-0.0534635	0.175793	-0.914631	0.00023858	0.832267	0.642456	0.0104055	3	0	0	1		1	1.78163	1.00755	1.05586	0.833194	0.0108547	0.0675696	-0.75477	0.00340632	0.965977	0.859497	0.0359718	2	0	0	1
Cnr2	2	1	0.963277	1.37911	1.18378	-0.0539776	0.463736	-0.22034	0.297374	0.954319	0.58216	0.861636	0.802977	0	0	0	0		1	0.892068	1.38522	1.33664	-0.164775	0.47012	-0.0515046	0.58339	0.759192	0.328158	0.943065	0.39088	0	0	0	0
Cntf	108	1	2.11654	1.05802	1.51641	1.08171	0.0813706	0.519286	-0.481052	0.298383	0.930306	0.709822	0.714657	0	0	0	0		1	2.19076	0.942688	1.41532	1.13143	-0.0851471	0.586279	-0.630303	0.0701055	0.878876	0.484216	0.425051	0	0	0	0
Cr2	3	1	2.03526	1.08473	1.79741	1.02521	0.117334	0.728586	-0.179291	0.0363934	0.788891	0.267687	0.77235	1	0	0	0		1	0.571555	1.03779	1.02152	-0.807036	0.0535175	-0.0227978	0.837756	0.0142266	0.855774	0.958834	0.0442363	1	0	0	1
Crem	6	1	0.61099	0.456055	0.715567	-0.710779	-1.13272	0.649878	0.227938	0.333825	0.0850818	0.51014	0.806444	0	0	0	0		1	1.18335	1.2789	1.03898	0.24288	0.3549	-0.299732	-0.187712	0.414608	0.182604	0.453012	0.61816	0	0	0	0
Cst3	4	1	1.19254	0.617748	0.809712	0.254039	-0.69491	0.390391	-0.558559	0.49868	0.0385309	0.438368	0.239582	0	1	0	0		1	1.13898	0.605782	0.753861	0.187741	-0.723129	0.315499	-0.595371	0.647503	0.0489505	0.566835	0.251661	0	1	0	0
Ctnnb1	48	1	1.72109	0.812208	0.750133	0.78332	-0.300079	-0.114704	-1.1981	0.0924533	0.471118	0.854291	0.0418932	0	0	0	1		1	1.55819	0.79852	0.683109	0.639874	-0.324599	-0.225213	-1.18969	0.188119	0.455377	0.729883	0.0530408	0	0	0	0
Cyb5d2	0	1	1.45866	0.895196	0.746181	0.544646	-0.159724	-0.262678	-0.967048	0.176927	0.657965	0.627396	0.058042	0	0	0	0		1	1.25474	1.17678	0.780576	0.32739	0.234847	-0.592236	-0.684779	0.264282	0.37063	0.132281	0.0649015	0	0	0	0
Dlg4	47	1	1.38479	0.565352	0.768303	0.469664	-0.82278	0.442527	-0.849917	0.254971	0.0257729	0.424025	0.103403	0	1	0	0		1	1.10933	0.980916	0.950965	0.149693	-0.0277987	-0.0447379	-0.222229	0.645065	0.923808	0.918273	0.58877	0	0	0	0
Dner	4	1	1.60839	1.16141	1.24988	0.685616	0.215881	0.105903	-0.363832	0.192826	0.646632	0.88082	0.584835	0	0	0	0		1	1.56564	1.17206	1.29812	0.64675	0.22905	0.147378	-0.270322	0.208259	0.618301	0.830757	0.67755	0	0	0	0
Egf	242	1	1.28863	1.33202	1.47966	0.36584	0.41362	0.151644	0.199425	0.665708	0.584977	0.893811	0.852295	0	0	0	0		1	1.03923	1.17105	0.889149	0.0555206	0.227804	-0.397307	-0.225023	0.748654	0.1416	0.0874459	0.304581	0	0	0	0
Epor	13	1	3.16457	1.54291	3.5776	1.66201	0.625652	1.21334	0.17698	0.0310977	0.364231	0.240767	0.855987	1	0	0	0		1	1.35077	1.08379	1.1504	0.433778	0.116092	0.08605	-0.231636	0.205348	0.704726	0.851459	0.592891	0	0	0	0
Erbb2	20	1	1.02383	0.864728	0.718808	0.0339826	-0.209682	-0.266639	-0.510304	0.906504	0.417805	0.492156	0.16322	0	0	0	0		1	0.669041	0.812325	0.565308	-0.579834	-0.299871	-0.523021	-0.243058	0.0992724	0.340531	0.267752	0.584881	0	0	0	0
Eya1	9	1	1.77683	1.43371	1.32526	0.829308	0.519756	-0.113481	-0.423034	0.0477347	0.165377	0.83998	0.424657	1	0	0	0		1	1.28795	1.2326	1.2233	0.365075	0.301701	-0.0109246	-0.074299	0.18865	0.224515	0.976609	0.83249	0	0	0	0
Fas	43	1	1.86827	1.50397	2.21963	0.901701	0.588771	0.561547	0.248618	0.131442	0.270808	0.483809	0.742303	0	0	0	0		1	1.69626	0.96198	1.56507	0.762358	-0.0559218	0.70215	-0.11613	0.00427884	0.814756	0.0498566	0.730815	2	0	1	0
Fasn	2	1	1.54991	0.837651	0.804532	0.632188	-0.255579	-0.058199	-0.945966	0.00363992	0.188742	0.841852	0.000582154	2	0	0	3		1	1.32887	0.839331	0.786121	0.4102	-0.252689	-0.0944872	-0.757377	0.101732	0.259697	0.778733	0.0169045	0	0	0	1
Fezf2	25	1	2.41694	0.904139	1.64327	1.27318	-0.145383	0.861948	-0.556619	0.0076276	0.733382	0.178188	0.356438	2	0	0	0		1	1.36431	1.14198	1.2252	0.448169	0.191534	0.101485	-0.15515	0.292121	0.614706	0.858874	0.773101	0	0	0	0
Fgf2	370	1	1.22154	0.592267	0.783124	0.288698	-0.75568	0.402992	-0.641386	0.604706	0.129801	0.590179	0.363258	0	0	0	0		1	0.628667	0.858612	0.522848	-0.669631	-0.219922	-0.715614	-0.265905	0.470857	0.791184	0.565716	0.820914	0	0	0	0
Fgf8	62	1	1.7637	0.623405	1.86466	0.818608	-0.681758	1.58067	0.080304	0.35713	0.391209	0.185069	0.943068	0	0	0	0		1	1.35154	0.514299	1.19727	0.434604	-0.959321	1.21907	-0.174858	0.701108	0.343518	0.422279	0.902831	0	0	0	0
Fmr1	49	1	1.28658	0.781586	0.612228	0.363544	-0.355523	-0.352337	-1.0714	0.386819	0.344047	0.531874	0.0437693	0	0	0	1		1	1.22303	0.7259	0.596479	0.290457	-0.462157	-0.2833	-1.03591	0.488344	0.217684	0.614427	0.0507247	0	0	0	0
Fosb	11	1	2.85848	0.788335	1.22472	1.51525	-0.34312	0.635567	-1.2228	0.0100905	0.514827	0.421208	0.100723	1	0	0	0		1	2.73488	0.876967	1.14618	1.45148	-0.189405	0.386236	-1.25465	6.89073e-05	0.561469	0.429884	0.00653208	3	0	0	2
Foxc1	5	1	1.08747	0.737791	0.777173	0.120972	-0.438715	0.0750227	-0.484664	0.741309	0.180727	0.878717	0.295742	0	0	0	0		1	0.779047	0.673742	0.693167	-0.360218	-0.569732	0.0410066	-0.168508	0.363452	0.10804	0.938534	0.736796	0	0	0	0
Gdnf	159	1	1.45317	1.33695	1.13303	0.539201	0.418945	-0.238764	-0.35902	0.523542	0.579491	0.833247	0.737035	0	0	0	0		1	1.11684	1.17642	0.886434	0.159423	0.234399	-0.408314	-0.333337	0.770896	0.632157	0.578274	0.630261	0	0	0	0
Ghrl	0	1	3.66418	1.55835	1.38051	1.87349	0.640022	-0.174816	-1.40828	0.00610545	0.294956	0.848753	0.103205	2	0	0	0		1	3.92111	2.73915	1.80858	1.97126	1.45373	-0.59887	-1.1164	0.00433744	0.0186769	0.51833	0.201546	2	1	0	0
Gypc	0	1	2.40244	1.20649	1.80099	1.2645	0.27082	0.57797	-0.415708	0.00966488	0.535519	0.37802	0.501252	2	0	0	0		1	1.18513	0.868519	1.34431	0.24504	-0.20337	0.630238	0.181828	0.75867	0.775583	0.555882	0.856973	0	0	0	0
Hbegf	11	1	1.41182	0.63345	0.755283	0.497554	-0.658698	0.253787	-0.902465	0.128625	0.0245041	0.563463	0.0293366	0	1	0	1		1	1.36179	0.665514	0.719606	0.445504	-0.587458	0.112738	-0.920224	0.188908	0.0527533	0.804282	0.0319177	0	0	0	1
Hdac1	32	1	1.64068	0.730794	0.932471	0.714296	-0.452464	0.351594	-0.815165	0.047939	0.161283	0.468047	0.0743444	1	0	0	0		1	1.11343	0.621581	0.806724	0.155008	-0.685986	0.376133	-0.46486	0.684736	0.0445514	0.462753	0.335751	0	1	0	0
Hdac6	7	1	0.893408	0.834589	0.702483	-0.16261	-0.260862	-0.248603	-0.346855	0.603004	0.350917	0.553415	0.380467	0	0	0	0		1	0.850678	0.886608	0.609869	-0.233315	-0.173632	-0.539796	-0.480113	0.463304	0.541709	0.205964	0.232814	0	0	0	0
Heyl	9	1	2.53812	1.76892	1.47209	1.34376	0.822869	-0.265005	-0.785896	0.011028	0.0818183	0.708681	0.239898	1	0	0	0		1	1.18369	1.06055	1.00203	0.243286	0.0848059	-0.0818805	-0.240361	0.303855	0.688626	0.79646	0.421923	0	0	0	0
Hipk2	2	1	1.56428	1.04468	0.989769	0.645501	0.0630607	-0.0778969	-0.660338	0.182145	0.884139	0.904479	0.280586	0	0	0	0		1	0.935716	0.901301	1.08428	-0.0958579	-0.149919	0.266657	0.212596	0.809913	0.674048	0.617964	0.673211	0	0	0	0
Htr1a	5	1	2.07716	1.83347	2.10193	1.05462	0.874579	0.197136	0.0170985	0.428898	0.463275	0.912236	0.99191	0	0	0	0		1	1.28012	0.985185	1.12371	0.35628	-0.0215336	0.1898	-0.188013	0.412127	0.955803	0.744681	0.732227	0	0	0	0
Htr2b	0	1	3.82343	1.3317	2.07874	1.93487	0.413274	0.642434	-0.879162	0.0449884	0.63212	0.619796	0.471436	1	0	0	0		1	0.964368	0.814678	1.16719	-0.0523442	-0.295698	0.518743	0.275389	0.898093	0.418583	0.344142	0.594254	0	0	0	0
Htr4	0	1	2.42025	1.42237	1.46496	1.27515	0.508292	0.0425663	-0.724295	0.00252675	0.178318	0.940101	0.175042	2	0	0	0		1	0.975967	1.25588	1.11518	-0.0350963	0.328699	-0.171424	0.192371	0.934561	0.389926	0.765001	0.721994	0	0	0	0
Lgals3	5	1	1.62704	0.755109	1.88066	0.702253	-0.405243	1.31648	0.208985	0.212046	0.420733	0.0812022	0.769061	0	0	0	0		1	1.25682	1.2056	0.482731	0.329774	0.269751	-1.32046	-1.38048	0.518324	0.554703	0.0538818	0.0325433	0	0	0	1
Lmx1a	38	1	1.95823	0.995653	1.07782	0.969553	-0.00628478	0.114396	-0.861441	0.100848	0.990513	0.885268	0.249118	0	0	0	0		1	0.55386	1.40659	0.86075	-0.852407	0.492203	-0.708536	0.636074	0.021784	0.138596	0.155222	0.175939	1	0	0	0
Map6	0	1	2.02852	0.802541	1.16193	1.02043	-0.317353	0.533881	-0.803899	0.00260246	0.295096	0.240294	0.0607375	2	0	0	0		1	1.57044	0.791725	0.969941	0.651173	-0.336929	0.292898	-0.695204	0.0425249	0.240643	0.496488	0.0869009	1	0	0	0
Mapk1	14	1	1.37307	0.634643	0.595705	0.457409	-0.655983	-0.0913468	-1.20474	0.165522	0.0261821	0.836465	0.00388312	0	1	0	2		1	1.24777	0.637298	0.590766	0.31935	-0.649959	-0.109383	-1.07869	0.3493	0.0331935	0.811149	0.0124431	0	1	0	1
Mapk7	0	1	1.5075	0.991456	0.757703	0.592154	-0.012379	-0.387916	-0.99245	0.121457	0.971125	0.449535	0.0401696	0	0	0	1		1	1.12618	1.12917	0.657376	0.17144	0.17526	-0.780469	-0.776649	0.60032	0.549283	0.0754331	0.0605955	0	0	0	0
Mbd1	9	1	1.21741	0.718848	0.68805	0.28381	-0.476242	-0.0631731	-0.823225	0.367342	0.0907921	0.881111	0.0387167	0	0	0	1		1	1.44398	0.953927	1.02247	0.530054	-0.0680492	0.100109	-0.497994	0.376452	0.89898	0.900914	0.511226	0	0	0	0
Mc4r	0	1	2.07918	1.02549	2.18508	1.05601	0.0363116	1.09137	0.0716724	0.0432807	0.93807	0.119518	0.913647	1	0	0	0		1	1.20574	1.09914	1.39049	0.26992	0.13637	0.339225	0.205675	0.456037	0.673728	0.485033	0.653415	0	0	0	0
Mcat	2	1	1.67475	0.715052	0.733988	0.743944	-0.48388	0.0377095	-1.19011	0.0225777	0.0972408	0.931339	0.00392456	1	0	0	2		1	1.40189	0.686669	0.707824	0.487378	-0.542314	0.043777	-0.985915	0.225935	0.131959	0.935388	0.0528051	0	0	0	0
Med12	0	1	1.70262	0.991809	1.16345	0.767759	-0.0118665	0.230282	-0.549343	0.0288656	0.969877	0.625157	0.2164	1	0	0	0		1	1.90411	1.22137	1.23293	0.929114	0.2885	0.0135883	-0.627026	0.000347985	0.214353	0.968899	0.056358	3	0	0	0
Mef2c	22	1	0.828681	0.947117	1.09648	-0.271111	-0.078385	0.211265	0.403991	0.627567	0.875381	0.778105	0.567636	0	0	0	0		1	0.880478	1.11012	0.902021	-0.183641	0.150717	-0.299485	0.0348736	0.623312	0.652217	0.55049	0.941219	0	0	0	0
Metrn	2	1	1.21945	0.85035	0.697967	0.286228	-0.233872	-0.284898	-0.804998	0.632407	0.662128	0.722681	0.287529	0	0	0	0		1	1.03018	0.78638	0.600706	0.0429014	-0.346701	-0.388568	-0.778171	0.94171	0.508826	0.621566	0.294388	0	0	0	0
Mfge8	2	1	1.7538	1.09231	1.05735	0.810487	0.127383	-0.0469293	-0.730034	0.135651	0.793163	0.948652	0.287975	0	0	0	0		1	1.37733	0.891589	0.853814	0.461871	-0.16555	-0.0624557	-0.689877	0.356325	0.711651	0.92593	0.276068	0	0	0	0
Msx2	7	1	0.861911	1.20132	0.840414	-0.21439	0.264618	-0.515445	-0.0364371	0.750341	0.660595	0.568542	0.965899	0	0	0	0		1	0.396087	0.885067	0.529057	-1.33611	-0.176142	-0.742364	0.417606	0.00204278	0.649434	0.201547	0.446044	2	0	0	0
Myc	116	1	1.71301	0.932238	1.40474	0.776535	-0.101229	0.591532	-0.286232	0.0715714	0.79285	0.306285	0.599539	0	0	0	0		1	1.43256	1.20443	1.11051	0.518597	0.268346	-0.117126	-0.367378	0.23694	0.493849	0.842191	0.507748	0	0	0	0
Nanos1	0	1	1.93119	0.973396	1.23931	0.949493	-0.0389012	0.348435	-0.639959	0.00128306	0.882749	0.378495	0.0862312	2	0	0	0		1	1.49338	0.963638	0.9497	0.578585	-0.0534363	-0.0210205	-0.653042	0.064473	0.848593	0.960069	0.098988	0	0	0	0
Ncoa3	0	1	1.55052	0.688964	0.686359	0.63275	-0.537499	-0.00546575	-1.17571	0.0422061	0.0536863	0.989564	0.00284354	1	0	0	2		1	1.49536	0.660968	0.788404	0.580488	-0.597348	0.254354	-0.923482	0.0443744	0.0207153	0.511419	0.0114505	1	1	0	1
Nlk	3	1	1.50826	0.796175	0.925266	0.592889	-0.328843	0.216783	-0.704948	0.0933532	0.298094	0.647456	0.114732	0	0	0	0		1	1.25266	0.863902	0.950209	0.324991	-0.21106	0.137377	-0.398674	0.387132	0.530041	0.785252	0.401627	0	0	0	0
Nos2	18	1	1.7564	1.14027	1.43724	0.812622	0.18938	0.333923	-0.289319	0.235998	0.757496	0.716635	0.738717	0	0	0	0		1	0.824066	1.27572	0.958138	-0.279168	0.35131	-0.413005	0.217474	0.502824	0.345818	0.459992	0.679858	0	0	0	0
Nosip	3	1	1.19803	0.792001	0.807941	0.260665	-0.336426	0.0287473	-0.568344	0.526572	0.360839	0.958486	0.275033	0	0	0	0		1	1.0874	1.05061	1.01314	0.120879	0.0712333	-0.0524057	-0.102051	0.675317	0.782573	0.892334	0.779813	0	0	0	0
Nppc	0	1	1.88142	1.07559	1.00943	0.911819	0.10513	-0.0915825	-0.898272	0.00917945	0.736994	0.845361	0.0424514	2	0	0	1		1	1.68849	1.12023	0.82346	0.755734	0.163801	-0.44403	-1.03596	0.0756965	0.666885	0.436648	0.0542394	0	0	0	0
Ntf3	11	1	3.15782	0.927279	1.81849	1.65893	-0.108925	0.971665	-0.796187	0.00125461	0.812786	0.159	0.220917	2	0	0	0		1	1.71729	0.88061	1.36948	0.780135	-0.183425	0.637052	-0.326508	0.104787	0.669818	0.323505	0.591472	0	0	0	0
Nup153	2	1	1.64901	0.645423	0.872563	0.721602	-0.631683	0.435014	-0.91827	0.00252454	0.00311557	0.174729	0.0023767	2	2	0	2		1	1.15355	0.835657	0.950896	0.206081	-0.259017	0.186376	-0.278722	0.536726	0.385338	0.677096	0.508906	0	0	0	0
Ogg1	9	1	1.60101	0.769806	0.802002	0.678985	-0.377433	0.0591118	-0.997306	0.0627389	0.247428	0.903879	0.0306919	0	0	0	1		1	1.13714	0.775152	0.690735	0.185414	-0.367449	-0.166346	-0.719209	0.631725	0.288244	0.748583	0.141614	0	0	0	0
Olfm1	0	1	1.76744	0.713742	0.970655	0.821663	-0.486526	0.443557	-0.864632	0.0887506	0.259841	0.493448	0.156794	0	0	0	0		1	1.38064	0.943407	0.83162	0.465338	-0.0840475	-0.181956	-0.731341	0.2212	0.804881	0.721436	0.128514	0	0	0	0
Olfm2	0	1	1.66474	0.783369	1.14203	0.735299	-0.352237	0.543835	-0.5437	0.320353	0.59457	0.583816	0.561304	0	0	0	0		1	1.31433	1.00275	0.868848	0.394324	0.00396884	-0.206794	-0.597148	0.209046	0.988722	0.623408	0.132601	0	0	0	0
Oxtr	3	1	1.54971	1.04401	0.724806	0.631996	0.0621367	-0.52647	-1.09633	0.295957	0.908536	0.516383	0.151768	0	0	0	0		1	1.19953	1.3941	0.951579	0.262463	0.479333	-0.550938	-0.334068	0.57968	0.258105	0.386192	0.577314	0	0	0	0
P2ry1	4	1	0.572067	0.668584	0.607671	-0.805744	-0.58082	-0.137816	0.0871074	0.27806	0.382016	0.890016	0.926138	0	0	0	0		1	1.1353	0.706222	0.863579	0.183074	-0.501807	0.290206	-0.394674	0.741514	0.312095	0.696739	0.574	0	0	0	0
Pax6	375	1	1.99253	0.917846	0.694772	0.994601	-0.123676	-0.401713	-1.51999	0.0594925	0.793324	0.57049	0.0227946	0	0	0	1		1	0.662704	0.723771	0.773829	-0.593563	-0.466396	0.0964819	0.223649	0.0979387	0.145986	0.841087	0.622034	0	0	0	0
Pla2g12a	0	1	1.0205	0.608587	0.57995	0.0292724	-0.716464	-0.0695359	-0.815273	0.915561	0.00371494	0.851089	0.0195674	0	2	0	1		1	1.07612	0.757275	0.682361	0.105843	-0.401111	-0.150282	-0.657236	0.90292	0.605294	0.89729	0.549321	0	0	0	0
Plat	0	1	1.55355	0.655225	0.854952	0.635565	-0.609937	0.383852	-0.861649	0.108111	0.0847156	0.4695	0.0850522	0	0	0	0		1	1.28568	0.620384	0.756003	0.362527	-0.688767	0.28523	-0.766063	0.394179	0.0703084	0.617301	0.154611	0	0	0	0
Plcg1	0	1	1.58716	0.883675	0.938524	0.666449	-0.178413	0.0868781	-0.757984	0.0139813	0.461966	0.811257	0.0271132	1	0	0	1		1	1.03636	0.869662	0.847333	0.0515245	-0.201473	-0.0375258	-0.290523	0.8797	0.508187	0.93452	0.499891	0	0	0	0
Ppard	0	1	2.09961	0.83127	1.40789	1.07012	-0.26661	0.760147	-0.576583	0.00609203	0.444869	0.146451	0.242678	2	0	0	0		1	1.84195	0.875761	1.21855	0.881236	-0.191391	0.47656	-0.596068	0.0496883	0.63367	0.428888	0.293947	1	0	0	0
Ppp1cc	0	1	1.59007	0.801958	0.895919	0.669086	-0.318402	0.159842	-0.827646	0.125489	0.414978	0.784995	0.134055	0	0	0	0		1	1.57455	0.83119	0.922359	0.654936	-0.26675	0.15015	-0.771536	0.25085	0.601051	0.844439	0.284881	0	0	0	0
Ptch1	21	1	1.70268	0.566624	0.878922	0.767807	-0.819537	0.633344	-0.954001	0.102919	0.0516296	0.316008	0.109162	0	0	0	0		1	0.967702	0.90148	0.710695	-0.0473649	-0.149633	-0.343064	-0.445332	0.855767	0.520872	0.326454	0.176673	0	0	0	0
Ptger2	0	1	1.25579	1.9828	1.5354	0.328599	0.987537	-0.36892	0.290018	0.742121	0.268898	0.783046	0.818409	0	0	0	0		1	1.02574	1.24657	0.861941	0.036662	0.317958	-0.532297	-0.251001	0.931204	0.402543	0.350174	0.640312	0	0	0	0
Rac1	76	1	1.38823	0.751622	0.70512	0.473246	-0.41192	-0.0921396	-0.977306	0.442933	0.455273	0.911345	0.210343	0	0	0	0		1	1.21461	1.0313	0.83453	0.280492	0.0444598	-0.305423	-0.541455	0.614659	0.92891	0.68284	0.442314	0	0	0	0
S100b	29	1	1.19505	0.684262	0.75791	0.257067	-0.547379	0.147477	-0.656969	0.628482	0.249356	0.836086	0.328271	0	0	0	0		1	0.93953	0.687885	0.761512	-0.0899887	-0.539762	0.146701	-0.303072	0.797871	0.0858971	0.755657	0.49531	0	0	0	0
Scrt2	0	1	1.57818	0.670105	1.04532	0.658259	-0.57754	0.641487	-0.594312	0.0709099	0.0764571	0.189569	0.197362	0	0	0	0		1	1.35927	0.801907	0.945455	0.442836	-0.318494	0.237575	-0.523755	0.328674	0.432195	0.696099	0.361071	0	0	0	0
Serpina6	0	1	1.80363	1.84558	1.95797	0.850902	0.884075	0.0852812	0.118454	0.274452	0.204264	0.934933	0.904265	0	0	0	0		1	0.52251	1.05289	0.945855	-0.936468	0.0743508	-0.15466	0.856159	0.0471289	0.860126	0.806948	0.151343	1	0	0	0
Shmt1	0	1	0.934722	1.34749	1.96651	-0.0973903	0.430279	0.545355	1.07302	0.858944	0.380023	0.458237	0.121626	0	0	0	0		1	0.532259	1.0424	0.565892	-0.909799	0.0599152	-0.881317	0.0883975	0.000539413	0.798891	0.0124731	0.790392	3	0	1	0
Sigmar1	0	1	1.47481	0.757822	0.797008	0.560527	-0.400068	0.0727345	-0.887861	0.0202386	0.0639073	0.822315	0.00364245	1	0	0	2		1	1.3182	0.780882	0.667968	0.398569	-0.356823	-0.225326	-0.980718	0.131052	0.130693	0.524603	0.00331087	0	0	0	2
Sin3a	4	1	1.26507	0.735668	0.849717	0.339218	-0.442873	0.207928	-0.574163	0.0953785	0.0149217	0.446106	0.0256434	0	1	0	1		1	0.823269	0.6755	0.818205	-0.280564	-0.565973	0.276508	-0.00890157	0.22261	0.00594687	0.370303	0.975595	0	2	0	0
Smo	37	1	0.782592	0.660173	0.585063	-0.353668	-0.599084	-0.174251	-0.419667	0.546312	0.253224	0.824664	0.571427	0	0	0	0		1	0.817468	0.859194	0.670852	-0.290766	-0.218945	-0.356989	-0.285167	0.376545	0.456604	0.418391	0.49295	0	0	0	0
Socs3	12	1	2.22498	0.964794	0.650699	1.15379	-0.0517071	-0.56823	-1.77373	0.0590433	0.92464	0.488311	0.0217667	0	0	0	1		1	1.85374	0.949266	0.842903	0.890442	-0.0751158	-0.171446	-1.137	0.0132162	0.815216	0.722137	0.0123713	1	0	0	1
Sox11	53	1	2.70838	0.923627	1.32416	1.43743	-0.114618	0.5197	-1.03235	0.0315145	0.847963	0.562235	0.22208	1	0	0	0		1	1.60001	0.929443	1.11879	0.678082	-0.105562	0.267504	-0.516141	0.143008	0.798776	0.666702	0.378106	0	0	0	0
Sox4	20	1	1.84313	0.758061	0.689494	0.882157	-0.399614	-0.136776	-1.41855	0.0243234	0.254056	0.79467	0.00419811	1	0	0	2		1	1.69381	0.904296	0.737354	0.760271	-0.145132	-0.294439	-1.19984	0.0201385	0.619927	0.50236	0.00374051	1	0	0	2
Sp2	3	1	1.48047	0.952807	0.958076	0.566055	-0.0697445	0.00795624	-0.627843	0.0525572	0.789436	0.983797	0.0891613	0	0	0	0		1	1.16628	0.888697	0.835923	0.22191	-0.170237	-0.0883216	-0.480468	0.333789	0.407121	0.774325	0.0980504	0	0	0	0
Ss18	0	1	1.45449	0.724674	0.72429	0.540512	-0.464595	-0.000765257	-1.00587	0.0433553	0.0521995	0.998299	0.00295613	1	0	0	2		1	1.31432	0.789475	0.56441	0.394312	-0.341034	-0.48415	-1.2195	0.343574	0.359749	0.386059	0.0205727	0	0	0	1
Syn2	0	1	1.60188	0.74186	0.742875	0.679764	-0.430781	0.00197183	-1.10857	0.025809	0.114256	0.996155	0.00405445	1	0	0	2		1	1.35655	0.651554	0.608658	0.439947	-0.618043	-0.0982536	-1.15624	0.205539	0.0467782	0.8331	0.00853203	0	1	0	2
Tbr1	60	1	1.79282	1.0382	1.19914	0.842231	0.0540893	0.207911	-0.580231	0.184389	0.924071	0.807053	0.46972	0	0	0	0		1	1.56075	1.37006	0.899936	0.64224	0.454238	-0.606344	-0.794346	0.195522	0.306042	0.362361	0.205625	0	0	0	0
Tet1	20	1	1.84114	1.10929	2.16121	0.880602	0.149633	0.962205	0.231235	0.146428	0.782627	0.236904	0.763048	0	0	0	0		1	0.872149	1.0061	0.961074	-0.197353	0.00877376	-0.0660548	0.140072	0.301407	0.959034	0.796553	0.562007	0	0	0	0
Tll1	0	1	1.30288	0.992992	0.711596	0.381703	-0.0101455	-0.480724	-0.872572	0.528385	0.985052	0.55396	0.254528	0	0	0	0		1	0.946279	1.09441	0.791812	-0.0796626	0.130153	-0.466923	-0.257107	0.82684	0.689458	0.339232	0.576735	0	0	0	0
Tnfaip6	0	1	1.30149	0.730852	0.758563	0.380165	-0.452348	0.0536893	-0.778824	0.379607	0.242466	0.926311	0.154733	0	0	0	0		1	1.28059	0.64527	0.739197	0.356808	-0.632026	0.196057	-0.792777	0.504666	0.186414	0.784668	0.241237	0	0	0	0
Trnp1	0	1	1.726	0.752991	0.798279	0.787431	-0.409295	0.0842591	-1.11247	0.0315001	0.211355	0.863805	0.0163006	1	0	0	1		1	1.52218	0.777258	0.673514	0.606143	-0.363535	-0.206685	-1.17636	0.212276	0.402936	0.751233	0.0556505	0	0	0	0
Trpv4	3	1	1.86256	0.895427	1.15731	0.897287	-0.159352	0.370122	-0.686518	0.0745637	0.7233	0.583534	0.280783	0	0	0	0		1	1.10092	0.995673	0.81057	0.138706	-0.00625556	-0.296735	-0.441697	0.827343	0.991225	0.727999	0.582941	0	0	0	0
Tsga10	0	1	1.66795	0.817582	0.649986	0.738078	-0.290565	-0.330953	-1.3596	0.00650064	0.23099	0.363067	7.39687e-05	2	0	0	3		1	0.999422	1.23823	0.760138	-0.000833613	0.308275	-0.703941	-0.394832	0.99855	0.45229	0.252548	0.496069	0	0	0	0
Tubb3	61	1	1.72258	0.725388	0.756601	0.784568	-0.463175	0.0607799	-1.18696	0.0333024	0.160069	0.902187	0.0109066	1	0	0	1		1	1.648	0.678667	0.711244	0.720712	-0.559225	0.0676419	-1.2123	0.0745223	0.121832	0.900716	0.0177133	0	0	0	1
Vegfa	35	1	1.6913	0.700905	0.657251	0.75813	-0.51271	-0.0927733	-1.36361	0.00765762	0.0437594	0.80782	0.000149384	2	1	0	3		1	1.49358	0.720658	0.592081	0.578779	-0.472614	-0.28352	-1.33491	0.0449477	0.0671596	0.464097	0.000256015	1	0	0	3
Vegfb	3	1	0.986177	0.669797	0.634605	-0.0200813	-0.578204	-0.0778654	-0.635988	0.956557	0.0794956	0.8749	0.172593	0	0	0	0		1	0.775369	0.5529	0.657014	-0.367046	-0.854909	0.248906	-0.238957	0.42698	0.0385832	0.688041	0.68265	0	1	0	0
Vip	55	1	1.05491	0.853542	1.26509	0.0771242	-0.228466	0.567707	0.262117	0.874601	0.601194	0.386562	0.671542	0	0	0	0		1	1.5725	0.767142	1.25189	0.653061	-0.382434	0.706543	-0.328952	0.297358	0.495052	0.400708	0.678151	0	0	0	0
Wnt1	84	1	1.03275	0.665948	1.44708	0.0464916	-0.58652	1.11967	0.486656	0.951783	0.393723	0.277727	0.616795	0	0	0	0		1	1.35174	1.25887	1.622	0.434815	0.332129	0.365649	0.262963	0.392808	0.465529	0.592223	0.682859	0	0	0	0
Wnt5a	29	1	1.85468	0.98813	1.43828	0.891173	-0.0172271	0.541575	-0.366824	0.0962932	0.971327	0.451259	0.588373	0	0	0	0		1	0.884145	0.860646	0.789442	-0.177645	-0.216509	-0.124586	-0.16345	0.738177	0.648762	0.861289	0.807893	0	0	0	0
Wnt7a	16	1	1.46846	0.961037	0.749145	0.5543	-0.0573356	-0.359348	-0.970983	0.267159	0.897892	0.591833	0.124371	0	0	0	0		1	1.1019	1.43894	1.10538	0.139989	0.525005	-0.38046	0.00455607	0.772893	0.226253	0.558812	0.994075	0	0	0	0
Legend: Pol II signals (FPKM) for 248 neurogenesis-related genes were normalized versus signals from untreated wildtype mice as the standard in each experiment; then geometric means (GM) were estimated for WT and TOP3B-KO (4 replications), WT-fear and TOP3B-KO-fear (5 replications). Log2 ratios and p-values are calculated between different samples and shown in the table.
	Sigificance score (Sig): 0, p>0.05; 1, p<0.05; 2, p<0.01; 3, p<0.001.
