# Supplementary material for: Topoisomerase 3β knockout mice show transcriptional and behavioural impairments associated with neurogenesis and synaptic plasticity
Source: Nat Commun. 2020 Jun 19;11:3143. doi: 10.1038/s41467-020-16884-4 (PMC7305123; doi:10.1038/s41467-020-16884-4)
Supplement: Supplementary file 10 — Supplementary Table 8 [file 41467_2020_16884_MOESM10_ESM.xlsx]

## Sheet: Sheet3
Supplementary Table 8. Comparison of phenotypes of Top3b-KO mice with those of schizophrenia and autism patients or animal models
Animal or Patient	Effect (increase ↑, decrease ↓, no change ↔, not accessed (na))								Reference
		Behavioral phenotype					Synaptic function
	adult neurogenesis	generalized anxiety	fear memory	Working memory	Olfactory memory	Prepulse inhibition	LTP	LTD
Top3b-KO	↓	↑	↑	↓	↔	↔	↓	↓	Joo et al.
FMR1-KO	↑	↓	↓	↓	↓	↑	↓	↑	[1-9]
DISC1	↓	↔	↓	↓	↓	↓	↓	↓	[10-17]
Schizophrenia	↓	↑	↓	↓	↓	↓	↓	↓	[18-26]
Autism	↑	↑	↑ (or ↔)	↓	↑	↑	↓	na	[27-36]
	Legend. Phenotypes of Top3b-KO, FMR1-KO, and Disc1-mutant mouse models are shown together with schizophrenia and autism patients.
			FMR1 and Disc1 mutant mice are considered as autism and schizophrenia mouse models, respectively.
1	Callan et al., 2010 (drosophila)			https://academic.oup.com/hmg/article/19/15/3068/2527339							Fragile X protein controls neural stem cell proliferation in the Drosophila brain
2	Luo et al., 2010 (mouse)			https://journals.plos.org/plosgenetics/article?id=10.1371/journal.pgen.1000898							Fragile x mental retardation protein regulates proliferation and differentiation of adult neural stem/progenitor cells.
3	Zhao et al., 2005			http://www.jneurosci.org/content/25/32/7385.short							Deficits in trace fear memory and long-term potentiation in a mouse model for fragile X syndrome
4	Baker et al., 2010			https://onlinelibrary.wiley.com/doi/full/10.1111/j.1601-183X.2010.00585.x							Male and female Fmr1 knockout mice on C57 albino background exhibit spatial learning and memory impairments
5	Nielsen et al., 2002			https://www.sciencedirect.com/science/article/pii/S0006899301033091?via%3Dihub							Alterations in the auditory startle response in Fmr1 targeted mutant mouse models of fragile X syndrome
6	Spencer, 2005			https://onlinelibrary.wiley.com/doi/full/10.1111/j.1601-183X.2005.00123.x							Altered anxiety‐related and social behaviors in the Fmr1knockout mouse model of fragile X syndrome
7	Larson et al., 2008			https://www.ncbi.nlm.nih.gov/pmc/articles/PMC2493566/							Olfactory discrimination learning in mice lacking the fragile X mental retardation protein
8	Lauterborn et al., 2007			http://www.jneurosci.org/content/27/40/10685							Brain-Derived Neurotrophic Factor Rescues Synaptic Plasticity in a Mouse Model of Fragile X Syndrome
9	Huber et al., 2002			https://www.pnas.org/content/99/11/7746.long							Altered synaptic plasticity in a mouse model of fragile X mental retardation.
10	Pletnikov et al., 2008;			https://www.nature.com/articles/4002079							Inducible expression of mutant human DISC1 in mice is associated with brain and behavioral abnormalities reminiscent of schizophrenia.
11	Hikida et al., 2007			https://www.pnas.org/content/104/36/14501.long							Dominant-negative DISC1 transgenic mice display schizophrenia-associated phenotypes detected by measures translatable to humans.
12	Kim et al., 2009			https://www.cell.com/neuron/fulltext/S0896-6273(09)00617-5?_returnURL=https%3A%2F%2Flinkinghub.elsevier.com%2Fretrieve%2Fpii%2FS0896627309006175%3Fshowall%3Dtrue							DISC1 regulates new neuron development in the adult brain via modulation of AKT-mTOR signaling through KIAA1212.
13	Lee et al., 2015			https://www.frontiersin.org/articles/10.3389/fnsys.2015.00093/full							DISC1-mediated dysregulation of adult hippocampal neurogenesis in rats
14	Cui et al., 2016			https://molecularbrain.biomedcentral.com/articles/10.1186/s13041-016-0270-y							Disrupted-in-schizophrenia1 (DISC1) L100P mutation alters synaptic transmission and plasticity in the hippocampus and causes recognition memory deficits.
15	Gomez-Sintes et al., 2014			https://www.frontiersin.org/articles/10.3389/fnbeh.2014.00253/full							Mice with a naturally occurring DISC1 mutation display a broad spectrum of behaviors associated to psychiatric disorders.
16	Callicott et al., 2005			https://www.pnas.org/content/102/24/8627.long							Variation in DISC1 affects hippocampal structure and function and increases risk for schizophrenia.
17	Shao et al., 2017			https://academic.oup.com/hmg/article/26/14/2634/3792451							Disrupted-in-Schizophrenia-1 (DISC1) protein disturbs neural function in multiple disease-risk pathways.
18	Greenhill et al., 2015			https://science.sciencemag.org/content/349/6246/424.long							NEURODEVELOPMENT. Adult cortical plasticity depends on an early postnatal critical period.
19	Allen et al., 2015			https://journals.sagepub.com/doi/full/10.1177/0004867415589793							Cell proliferation is reduced in the hippocampus in schizophrenia
20	Temmingh et al., 2015			https://link.springer.com/article/10.1007%2Fs40263-015-0282-7							Anxiety in Patients with Schizophrenia: Epidemiology and Management
21	Perry et al., 2001			https://psycnet.apa.org/record/2001-16630-013							Working memory in schizophrenia: Transient "online" storage versus executive functioning.
22	Drher et al., 2001			https://www.sciencedirect.com/science/article/pii/S0920996400001511?via%3Dihub							Temporal order and spatial memory in schizophrenia: a parametric study.
23	Starc et al., 2017			https://www.sciencedirect.com/science/article/pii/S0920996416304558?via%3Dihub							Schizophrenia is associated with a pattern of spatial working memory deficits consistent with cortical disinhibition.
24	Wu et al., 1993			https://www.sciencedirect.com/science/article/pii/0920996493900087?via%3Dihub							Olfactory memory in unmedicated schizophrenics.
25	Braff et al., 2001			https://www.ncbi.nlm.nih.gov/pubmed/11549226							Human studies of prepulse inhibition of startle: normal subjects, patient groups, and pharmacological studies.
26	Bhandari et al., 2016			https://www.ncbi.nlm.nih.gov/pmc/articles/PMC4810231/							A Review of Impaired Neuroplasticity in Schizophrenia Investigated with Non-invasive Brain Stimulation
27	Vasa et al., 2015			https://www.ncbi.nlm.nih.gov/pmc/articles/PMC5764108/							An update on anxiety in youth with autism spectrum disorders
28	Marchetto et al., 2017			https://www.nature.com/articles/mp201695							Altered proliferation and networks in neural cells derived from idiopathic autistic individuals.
29	Habib et al., 2019			https://journals.plos.org/plosone/article?id=10.1371/journal.pone.0216198							A meta-analysis of working memory in individuals with autism spectrum disorders
30	Bernier et al., 2005			https://link.springer.com/article/10.1007%2Fs10803-005-0002-0							Individuals with Autism Spectrum Disorder Show Normal Responses to a Fear Potential Startle Paradigm
31	Markram 2007			https://www.frontiersin.org/articles/10.3389/neuro.01.1.1.006.2007/full							The Intense World Syndrome – an alternative hypothesis for autism
32	Goldberg et al., 2005			https://link.springer.com/article/10.1007%2Fs10803-005-3291-4							Subtle executive impairment in children with autism and children with ADHD.
33	Ashwin et al., 2014			https://molecularautism.biomedcentral.com/articles/10.1186/2040-2392-5-53							Enhanced olfactory sensitivity in autism spectrum conditions
34	Madsen et al., 2014			https://onlinelibrary.wiley.com/doi/abs/10.1002/aur.1337							Increased prepulse inhibition and sensitization of the startle reflex in autistic children.
35	Jung et al., 2012			https://onlinelibrary.wiley.com/doi/full/10.1111/dmcn.12012							Impaired induction of long‐term potentiation‐like plasticity in patients with high‐functioning autism and Asperger syndrome
36	Zalla et al., 2013			https://www.ncbi.nlm.nih.gov/pmc/articles/PMC3874476/							The amygdala and the relevance detection theory of autism: an evolutionary perspective
