# Supplementary material for: Topoisomerase 3β knockout mice show transcriptional and behavioural impairments associated with neurogenesis and synaptic plasticity
Source: Nat Commun. 2020 Jun 19;11:3143. doi: 10.1038/s41467-020-16884-4 (PMC7305123; doi:10.1038/s41467-020-16884-4)
Supplement: Supplementary file 12 — Source Data [file 41467_2020_16884_MOESM12_ESM.xlsx]

## Sheet: Figure 1
Figure 1. Top3b KO mice have higher anxiety, abnormal fear behaviors, defective hippocampus-dependent cognitive functions, and impaired hippocampal synaptic transmission and plasticity
Raw data of the behavioral tests with Top3b KO mice, which include elevated plus maze test, light box test, sociability test, reciprocal social interaction, fear conditioning test, context discrimination and Morris water maze test.
Figure 1a, b Elevated Plus Maze test						Figure 1c Light Box test				Figure 1d Sociability test				Figure 1e Reciprocal social interaction				Figure 1f, g, h Fear conditioning test								Figure 1i, j Context discrimination
	Time in open arm (sec)		Number of center entries			Entries light chamber				Latency to first interaction (sec)				Interaction time (sec)				Time freezing (sec)
	WT	Top3βKO	WT	Top3βKO			Wt	Top3βKO			Wt	Top3βKO			WT	Top3βKO			Training		contexual		cue			Freezing (%), training
male	160.1	65.2	30	21		male	21	13		male	7.7	5		male	17.8998	40.9354			WT	Top3βKO	WT	Top3βKO	WT	Top3βKO			WT											Top3βKO
male	89.6	89.9	16	9		male	21	15		male	17	8.6		male	26.2664	31.8996		male	17	69.733	44.833	141.633	160.5	293.967			male	male	male	male	male	male	male	male	male	male	male	male	male	male	male	male	male	male	male	male	male	male	male
male	113.3	37	32	9		male	14	10		male	20.8	82.4		male	30.8663	40.9996		male	57.733	87.267	66.067	182.3	259.6	340.133		Context A	9.35	51.15	20.47	4.98	19.5	17.57	7.3	15.65	4.62	1.89	17.88	24.78	12.5	11.1	5.81	9.12	20.83	2.81	27.41	12.93	13.47	17.93	37.41
male	131.6	110.2	29	12		male	18	11		male	4	38.9		male	21.6665	30.7997		male	58.033	73.167	86.133	188.233	180.633	379.5		Context B	21.58	16.33	20.54	12.88	3.63	7.3	2.75	8.42	3.33	38.09	35.56	60.07	33.06	33.81	29.28	8.9	58.18	16.78	21.35	31.6	64.86	72.14	59.03
male	145.5	32.8	31	16		male	12	4		male	5	95.9		male	22.2664	12.7999		male	48.767	82.133	83.033	141.733	134.2	284.8
male	107.5	18.7	29	11		male	24			male	6.9	95.2		male	16.3998	27.733		female	38.866	88.866	165.933	126.533	332.801	304.968
male	145.6	56.2	28	22		female	21	16		male	7.1	41.6		male	30.8997	29.833		female	63.999	43.833	87.333	54.333	215.3	190.467		Discrimination index (a-b)/(a+b), test day
male	99	139.7	25	21		female	34	20		male	20.1	3.8		male	29.1331	33.5687		female	38.666	87.1	63.6	195.867	283.833	291.632			WT	Top3βKO
male	149.5	79.5	24	14		female	24	12		male	16.7	5.1		male	28.0331	21.2331		female	65.133	47.332	151.5	141.333	395.766	376.769		male	17.8998	40.9354
male	164.8	99.7	30	16		female	22	22		male	9.4	11.7		male	12.6665	35.3664		female	74.399	36.301	125.433	268.967	151.167	438.935		male	26.2664	31.8996
male	99.3	82.9	20	20		female	19	23		male	11.7	123		male	14.2332	17.0332		female		108.467		158.867		315.535		male	30.8663	40.9996
male	128.1	141.8	18	15		female		13		male	1	1.5		male	15.3999	28.5663										male	21.6665	30.7997
male	122.8		28																							male	22.2664	12.7999
female	113.3	142.5	28	12																						male	16.3998	27.733
female	118.6	107.3	28	21																						male	30.8997	29.833
female	159.2	116.2	12	23																						male	29.1331	33.5687
female	70.4	67.9	20	15																						male	28.0331	21.2331
female	80.9	216.9	37	20																						male	12.6665	35.3664
female		96.2		32																						male	14.2332	17.0332
																										male	15.3999	28.5663

## Sheet: Figure 2
Figure 2. Top3b KO mice have abnormal hippocampal synaptic plasticity
Raw data of electrophysiology studies of synaptic plasticity of hyppocampal slices from wildtype and Top3b KO mice.
Figure 2a.Synaptic transmission test														Figure 2b.Long-term potentiation (LTP) test																	Figure 2c.Long-term depression (LTD) test														Figure 2d.Paired-pulse facilitation test
Input/Out curves from the neuronal strength test in fEPSP slope (mv/ms) versus fiber volley amplitutute (mv)														Long-Term potentiation test results show synaptic plasticity in percentage of Excittatory postsynaptic potential (EPSP) slope in response to a high frequency stimulus versus time																	Long-Term depression (LTD) test results show synaptic plasticity in percentage of Excittatory postsynaptic potential (EPSP) slope in response to a low frequency stimulus versus time														Pair-pulse facilitation (PPF) test shows paired-pulse ratio (S2/S1) versus inter-stimulus interval (ms).
	WT							Top3βKO							WT										Top3βKO								WT					Top3βKO									WT
Stimulus (mv)	WT-1_slice 1	WT-2_slice 1	WT-2_slice 2	WT-3_slice 1	WT-3_slice_2	WT-4_slice 1		KO-1_slice 1	KO-2_slice 1	KO-3_slice_1	KO-3_slice 2	KO-4_slice 1		Time before (-) or after (+) stimulus	WT-1_slice 1	WT-2_slice 1	WT-2_slice 2	WT-3_slice 1	WT-3_slice 2	WT-4_slice 1	WT-4_slice 2	WT-5_slice 1	WT-5_slice 2		KO-1_slice 1	KO-2_slice 1	KO-3_slice 1	KO-3_slice 2	KO-4_slice 1		Time before (-) or after (+) stimulus	WT-1_slice 1	WT-2_slice 1	WT-3_slice 1	WT-4_slice 1	WT-5_slice 1		KO-1_slice 1	KO-2_slice 1	KO-2_slice 2	KO-3_slice 1	KO-4_slice 1	KO-5_slice 1		Inter-stimulus interval (ms)	WT-1_slice_1	WT-2_slice 1	WT-2_slice_1	WT-3_slice 1
0.1	0.65	0.33	0.4	0.36	0.34	0.35		0.4	0.26	0.38	0.43	0.39		-10	101	100.5	101	100	100	100.5	100	99.8	100.2		101	10.59	100	99	102		-10		101	99	101	100		99.8	101	102	99	99	100		50	1.5	1.7	1.3	1.9
0.2	0.56	0.68	0.7	0.6	0.76	0.78		0.8	0.72	0.76	0.76	0.57		-9	100	100	100	100.2	100.2	100.2	100	100	100		99	100	100	101	100		-9	100	100	100	99	101		100	100	100	100	99	99		100	1.5	1.18	1.28	1.1
0.3	0.9	0.8	0.75	1.1	0.9	0.96		1.05	1.15	1.28	0.7	0.96		-8	100.2	100.2	100.2	101	101	101	100.2	100.2	101		100.5	100.5	100.5	100.5	100		-8	100.2	100.5	100.5	100.5	100.5		100.5	100.5	100.5	100.5	100.5	100.5		200	1.1	1	1.1	1.4
0.4	1.3	1	1.15	1.5	1.3	1.2		1.58	1.6	0.8	1.39	1.56		-7	100	100	100	100	100	100	100.5	100.5	100		99.89	99.89	101	101	99		-7	99.89	99.89	99.89	101	101		99.89	99.89	99.89	99.89	101	101		300	1	1	1.1	0.74
0.5	1.4	1.6	1.5	1.66	1.6	1.3		2	1.3	2	1.98	1.5		-6	101	100	101	101	101	101	101	101	101		100.2	100.2	100.2	100.2	100		-6	100.2	100.2	100.2	100.2	100.2		100.2	100.2	100.2	100.2	100.2	100.2		500	1	1.1	0.9	0.9
0.6	1.8	1.76	1.35	1.6	1.96	2.1		2.4	2.4	2	1.9	2.68		-5	100.59	100.2	99.8	100	100.59	100.59	101	100.59	100.59		100	100	99	99	99		-5	100	100	100	100	100		100	100	100	100	100	100		1000	1.2	0.9	0.88	1.1
														-4	99.6	100.2	99.6	100.5	100.5	100.5	101	101	99.6		100	100	100	100	101		-4	100	100	100	100	100		100	100	100	100	100	100
														-3	100	100	100	100	100	100	100	100	100		102	99.28	101	101	102		-3	99.8	99.28	101	101	102		99.8	99.28	99.28	101	101	102
														-2	100	100	100	101	101	99.8	100.2	100.2	99.6		100.2	100.2	100.2	100.2	101		-2	100.2	100.2	100.2	100.2	99		100.2	100.2	100.2	100.2	100.2	99
														-1	99.5	99	99.5	100.5	100.5	100.5	100.4	100.8	100		98	100	101	100.2	99		-1	100	100	100	99	100.5		100	100	100	100	99	98
														0																	0
														1	215	252	215	240	238	195	185	195	182		250	205	109	115	165		1	51	40	55	105	5		105	68	100	85	158	105
														2	200	225	200	216	228	194	165	178	176		220	185	100	114	135		2	52	45	69	108	10		104	75	105	82	160	115
														3	193	215	195	210	215	192	160	175	173		210	175	100	114	125		3	54	50	73	112	15		103	85	110	81	160	118
														4	188	209	188	206	210	192	160	175	168		200	170	100	113	120		4	55	52	75	115	18		102	99	115	80	160	120
														5	186	206	186	203	205	188	159	175	165		198	160	99	112	115		5	56	52	76	119	19		101	105	120	80	160	122
														6	185	202	185	201	202	186	159	175	162		197	155	98	110	110		6	56	52	76.5	120	20		100	115	125	80	160	125
														7	184	201	184	200	201	185	158	175	160		196	150	97	110	108		7	57	53	76	123	20		100	130	130	80	160	125
														8	183	200	183	200	200	179	156	175	158		195	149	96	110	106		8	57	52	75	123	21		100	138	135	81	160	130
														9	182	200	182	199	199	175	155	175	156		195	148	95	110	107		9	58	52	75	124	21		99.6	150	135	82	160	130
														10	181	200	181	199	199	172	155	175	155		195	147	95	110	105		10	59	51	76	125	22		99	159	135	83	160	130
														11	181	200	181	198	198	172	155	175	154.6		195	146	94	110	103		11	60	50	75	126	22		98	169	140	84	160.5	131
														12	180	200	180	197	197	171	155	175	154		195	146	93	110	102		12	61	50	76	127	23		97	178	145	85	161	131
														13	180	198	180	197	197	170	155	175	153		195	145	94	110	100		13	62	50	75	128	24		96	170	142	87	161	132
														14	179	198	179	198	198	170	155	175	153		195	145	92	110	100		14	62	50	75	127	25		95	165	145	87	161	132
														15	179	197	179	197	197	170	155	174	152		195	144	91	110	100		15	62	50	76	129	26		94.5	160	155	88	161	131
														16	179	196	179	196	196	170	155	174	152		196	143	90	110	100		16	62	50	75	130	27		94	170	161	89	161	132
														17	178	195	178	196	196	170	155	173	151		195	142	90	110	100		17	62	50	76	131	28		93	170	165	90	161	135
														18	178	194	178	196	192	170	155	172	150		195	142	91	110	100		18	62	50	77	132	29		92	170	175	91	161	134
														19	178	193	178	196	190	170	155	172	150		195	141	90	110	100		19	62	49.5	77	133	30		91	170	182	91	161	135
														20	178	192	178	196	190	170	155	171	150		195	138	90	110	100		20	62	49	77	133	32		90	170	188	92	161.5	135
														21	178	191	178	196	190	170	155	170	150		195	138	90	110	100		21	62	49	77	133	33		89	170	189	93	162	138
														22	178	190	178	196	190	170	155	169	150		195	138	90	111	100		22	62	49	78	134	35		89	170	190	93	162	142
														23	178	190	178	196	190	170	155	168	150		195	138	91	110	100		23	62	49.5	78	135	36		89	170	190	95	162	148
														24	178	190	178	196	190	170	155	167	150		196	138	90	112	100		24	62	49	79	135	37		88	171	191	94	162	146
														25	178	190	178	196	190	170	155	167	150		195	138	90	111	100		25	62	49	79	136	38		88	171	192	96	162	150
														26	178	190	178	196	190	170	155	167	149		195	138	90	111	100		26	62	49	79	136	39		87	172	193	97	162	148
														27	178	190	178	196	189	170	155	166	148		195	138	90	110	100		27	62	49	79	136	40		87	172	193	98	163	146
														28	178	190	178	196	188	170	155	166	147		195	138	91	112	100		28	62	49	80	136	42		86.5	171	195	99	163	143
														29	178	190	178	196	186	170	155	165	148		195	138	90	111	99		29	62	49	80	136	43		86.3	172	196	99	163	142
														30	178	190	178	196	185	170	155	165	147		195	137	90	110	98		30	62	49.5	80	136.5	45		86	172	197	100	163	141
														31	178	190	178	196	185	170	154	165	146		192	135	91	108	98		31	62	49	80	137	47		85.6	171	198	102	163	139
														32	178	190	178	196	185	170	153	165	145		188	130	91	107	99		32	62	49	80	137	50		85	172	199	104	163	138
														33	177	190	177	196	185	170	153	165	144		188	125	92	105	100		33	62	49	80	138	50		85.2	172	200	105	163	137
														34	177	190	177	196	185	170	152	165	144		188	120	93	102	98		34	62	48.8	80	139	50		85	171	201	107	163	135
														35	177	190	177	196	185	170	150	165	144		188	115	94	102	97		35	62	48.7	80	139	52		85	172	201	107	163.4	133
														36	176	190	176	196	185	170	148	165	144		188	115	95	102	96		36	62	48.5	80	140	52		85	172	202	110	164	131
														37	175	190	175	196	185	170	147	164	144		188	113	96	102	95		37	62	48	80	140	54		85	171	203	109	164	130
														38	176	189	176	196	185	170	146	163	144		188	112	97	102	94		38	62	48	80	140	58		85	172	205	108	165	128
														39	175	189	175	196	185	170	145	162	144		188	112	97	102	92		39	62	48	80	140	57		84	172	206	109	165	125
														40	174	188	174	196	185	170	144	162	144		187	112	98	102	93		40	62	48	80	140	56		82	171	206	110	165	124
														41	174	187	174	196	185	170	142	162	143		187	112	99	103	91		41	62	48	80	140	58		81	170	205	110	165	122
														42	173	187	173	196	184	170	141	162	142		186	112	100	104	90		42	62	48	80	140	60		78	170	205	109	165	120
														43	172	186	172	196	184	170	141	162	141		188	112	100	105	91		43	62	48	80	140	61		75	171	206	108	165	119
														44	171	185	171	196	183	170	141	162	140		187	112	101	106	92		44	62	48	80	140	62		71	170	205	108	165	118
														45	172	184	172	196	182	170	141	162	140		185	112	99	106	93		45	63	47.8	80	140	63		68	170	205	109	165	116
														46	171	182	171	196	181	170	141	162	140		184	113	100	107	93		46	62	47.5	80	140	64		58	171	206	107	165	115
														47	170	181	170	196	181	170	141	162	140		183	113	99	105	94		47	62	47.2	80	140	65		48	170	205	110	165	113
														48	168	180	168	196	181	170	141	162	140		178	112	100	103	95		48	62	47	80	140	65		48	170	205	110	165	111
														49	167	180	167	196	181	170	141	162	140		175	111	100	102	95		49	62	46.8	80	140	66		48	171	206	107	165	110
														50	166	180	166	196	181	169	141	162	139		172	110	101	100	96		50	62	46.5	80	140	67		46	170	205	110	165	108
														51	165	180	165	196	181	169	141	162	138		165	110	102	98	97		51	62	46.2	80	140	68		45	170	206	110	165	106
														52	164	179	164	196	181	168	141	161	138		163	110	102	95	98		52	62	46	80	141	69		46	171	205	109	165	104
														53	165	178	165	196	181	168	141	160	138		160	110	101	95	98		53	62	45.9	80	140	70		47	172	205	107	165	102
														54	165	176	165	196	181	168	141	160	138		160	109	101	94	98		54	62	45	80	140	70		48	172	206	109	165	100
														55	164	177	164	196	181	168	141	159	138		158	108	102	95	98		55	62	45	80	140	70		47	171	205	107	165	98
														56	163	175	163	196	181	168	141	158	138		158	106	102	94	99		56	61.5	45	80	140	70		45	170	206	110	165	96
														57	162	176	162	196	181	168	141	159	138		156	105	102	92	99		57	62	45	80	140	70		46	170	205	107	165	94
														58	161	176	161	196	181	168	140	158	138		156	106	103	91	100		58	62	45	80	140	70		45	171	205	110	165	92
														59	160	175	160	196	181	168	139	159	138		157	106	102	90	100		59	62	45	80	140	70		45	170	206	110	165	90
														60	160	176	160	196	181	168	139	159	137		157	106	103	89	99		60	62	45	80	139	70		44	170	205	111	166	88
[truncated: 8 more columns]

## Sheet: Figure 3
Figure 3. Top3b KO mice have defective adult neurogenesis in hippocampal neurons
Raw value of the proliferation by BrdU assay and the neuronal morphology during adult neurogenesis.
Figure 3b BrdU			Figure 3e, f, g, h Neurogenesis
Number of BrdU positive cells			Dendrite Volume (mm3)			Dendrite No. Spine			Dendrite spine density (1/10mm)			Denerite length (mm)
WT	Top3βKO		WT	Top3βKO		WT	Top3βKO		WT	Top3βKO		WT	Top3βKO
32	14		0.47	0.23		0	0		0	0		1.56	0.76
34	35		0.59	11.09		0	14		0	7.85		1.95	17.84
28	11		16.31	26.61		0	3		0	0.86		53.57	34.99
29	10		5.14	5.67		0	2		0	4.6		16.87	4.34
10	1		0.42	16.67		0	12		0	4.85		1.39	24.73
10	7		0.75	26.65		0	32		0	8.6		2.47	37.21
10	3		6.86	8.96		0	26		0	12.32		22.53	21.1
13	2		4.24	1.3		0	1		0	2.4		13.91	4.17
11	7		3.69	6.73		0	8		0	8.4		12.12	9.52
	8		2.2	4.61		0	3		0	4.08		7.23	7.35
	3		3.55	1.33		0	2		0	8.77		11.66	2.28
	4		2.88	15.23		0	5		0	2.07		9.46	24.18
			1.2	16.36		0	10		0	4.14		3.95	24.16
			5.87	18.02		35	11		18.17	2.66		19.26	41.28
			4.31	2.83		8	3		5.65	4.92		14.16	6.1
			2.68	7.92		3	3		3.4	1.59		8.81	18.82
			1.4	26.55		4	16		8.72	2.38		4.59	67.32
			6.88	13.85		9	4		3.99	0.88		22.58	45.36
			9.27	4.21		10	0		3.28	0		30.45	3.12
			17.01	26.2		0	3		0	1.04		55.84	28.86
			10.45	52.34		0	17		0	1.75		34.31	97.21
			7.2	1.09		10	0		4.23	0		23.64	2.69
			23.92	9.11		21	10		2.67	3.75		78.55	26.64
			3.65	3.29		0	2		0	2.19		11.97	9.13
			8.87	0.24		1	0		0.34	0		29.13	0.76
			5.64	3.87		0	0		0	0		18.52	12.36
			3.37	4.41		1	1		0.9	0.76		11.07	13.08
			8.35	2.5		3	1		1.09	1.22		27.42	8.2
			4.53	10.44		4	0		2.69	0		14.88	34.05
			0.9	30.71		0	34		0	6.82		2.94	49.85
			2.51	0.89		0	0		0	0		8.25	1.76
			11.27	35.41		41	25		11.08	5.68		36.99	44.01
			0.29	44.11		0	18		0	2.28		0.94	78.78
			2.05	7.92		10	0		14.89	0		6.72	25.85
			7.2	33.03		52	9		22.01	0.93		23.63	96.33
			3.07	7.02		16	4		15.88	1.78		10.07	22.46
			13.65	6.28		88	0		19.64	0		44.82	20.53
			0.69	5.35		0	12		0	15.18		2.26	7.91
			7.08	12.14		1	26		0.43	9.94		23.24	26.16
			7.85	39.63		0	76		0	7.91		25.78	96.06
			19.56	2.59		1	0		0.16	0		64.22	8.52
			11.72	1.77		2	0		0.52	0		38.48	5.82
			2.1	5.42		1	0		1.45	0		6.9	17.74
			4.5	1.88		6	3		4.06	6.69		14.77	4.48
			0.44	9.57		0	2		0	0.76		1.44	26.35
			2.88	19.88		4	13		4.23	3.24		9.46	40.08
			5.16	4.73		8	3		4.72	2.15		16.94	13.98
			2.64	0.71		7	3		8.08	13.54		8.67	2.22
			12.04	8.49		1	12		0.25	6.38		39.53	18.79
			4.33	0.96		0	2		0	9.79		14.2	2.04
			5.38	9.17		7	13		3.96	5.99		17.66	21.7
			0.51	2.24		3	1		17.76	1.48		1.69	6.74
			2.56	10.01		2	15		2.38	11.19		8.4	13.41
			3.62	4.96		0	1		0	0.62		11.89	16.13
			0.56	3.83		0	0		0	0		1.85	11.84
			0.37	3.1		0	0		0	0		1.2	10.17
			10.62	12.28		2	14		0.57	6.77		34.86	20.67
			3.4	4.89		5	6		4.48	3.99		11.17	15.02
			1.01	18.59		2	24		6.04	5.13		3.31	46.76
			3.05	1.89		37	0		36.97	0		10.01	6.16
			2.94	1.41		11	0		11.39	0		9.66	4.49
			2.96	4.47		1	3		1.03	2.4		9.71	12.51
			4.04	1.97		0	0		0	0		13.27	5.99
			0.09	3.22		2	1		68.32	1.01		0.29	9.89
			0.5	28.66		1	1		6.12	0.11		1.63	89.81
			12.59	15.87		30	8		7.26	2.66		41.33	30.03
			5.75	0.49		1	0		0.53	0		18.87	0.53
			11.62	8.47		2	2		0.52	0.75		38.16	26.69
			7.62	10.27		1	1		0.4	0.31		25.02	32.09
			10.48	0.81		1	0		0.29	0		34.4	2.65
			8.2	0.82		0	0		0	0		26.91	2.69
			3.54	0.85		0	1		0	3.67		11.62	2.72
			2.62	1.92		1	2		1.16	3.74		8.6	5.35
			4.44	5.99		2	3		1.37	1.54		14.56	19.54
			0.31	5.31		2	5		19.95	3.66		1	13.66
			1.27	1.95		9	0		21.57	0		4.17	6.09
			4.22	8.87		2	13		1.44	4.52		13.87	28.75
			11.18	5.42		1	3		0.27	1.91		36.71	15.73
			1.31	5.16		0	2		0	1.38		4.31	14.45
			23.74	1.51		2	0		0.26	0		77.94	4.95
			4.24	0.98		1	2		0.72	6.59		13.91	3.03
			7.64	56.29		0	44		0	3.87		25.09	113.71
			6.43	5.07		0	4		0	3.13		21.12	12.8
			5.73	9.92		0	10		0	3.19		18.83	31.39
			5.92	3.76		0	17		0	14.14		19.44	12.02
			0.84	1.03		0	1		0	2.95		2.77	3.39
			2.16	4		0	0		0	0		7.09	13.15
			0.69	3.87		0	0		0	0		2.26	11.86
			4.09	16.5		0	27		0	8		13.43	33.75
			0.97	5.42		0	15		0	13.07		3.2	11.47
			12.66	3.09		1	6		0.24	6.84		41.58	8.77
			2.37	11.6		0	31		0	13.11		7.78	23.65
			0.35	2.82		2	1		17.43	2.54		1.15	3.93
			5.79	1.27		56	3		29.44	7.76		19.02	3.87
			6.04	25.07		51	19		25.7	3.06		19.84	62.16
			5.96	13.35		0	12		0	3.91		19.56	30.65
			0.8	7.81		0	0		0	0		2.64	25.64
			4.28	3.48		0	0		0	0		14.06	11.04
			5.57	1.73		2	0		1.09	0		18.28	5.41
			1.92	3.45		0	1		0	0.88		6.3	11.33
			2.63	11.28		1	11		1.16	4.58		8.62	24.03
			1.18	4.91		1	9		2.58	11.55		3.88	7.79
			2.21	2.33		0	1		0	1.31		7.24	7.61
			1.61	1.93		3	0		5.67	0		5.29	6.28
			3.69	5.43		0	8		0	5.16		12.12	15.51
			1.48	0.39		0	0		0	0		4.86	1.27
			2.66	5.2		3	6		3.43	4.87		8.74	12.33
			1.46	2.53		0	5		0	7.03		4.8	7.12
			7.5	5.78		2	0		0.81	0		24.63	18.55
			5.26	2.49		0	1		0	1.22		17.27	8.17
			3.18	6.3		0	7		0	5.22		10.45	13.42
			9.43	7.3		0	5		0	3.98		30.97	12.58
			1.13	2.76		0	1		0	1.68		3.71	5.94
			4.04	7.56		13	12		9.8	5.03		13.27	23.83
			5.38	4.02		7	3		3.96	2.28		17.66	13.15
			0.17	14.3		0	23		0	7.5		0.56	30.66
			1.26	2.81		4	1		9.68	1.19		4.13	8.44
			1.88	22.85		1	3		1.62	0.44		6.16	67.84
			6.14	0.5		0	0		0	0		20.17	1.44
			11.73	16.09		51	6		13.24	1.34		38.52	44.69
			4.41	4.61		42	0		29.04	0		14.46	12.94
			1.98	4.68		1	1		1.54	0.66		6.51	15.08
			3.16	12.55		3	2		2.89	0.76		10.38	26.36
			3.6	1.58		1	2		0.85	9.03		11.83	2.21
			6.79	0.66		2	2		0.9	32.14		22.3	0.62
			1.45	6.73		0	3		0	2.09		4.77	14.38
			3.86	8.63		0	9		0	6.78		12.68	13.26
			15.14	0.88		1	1		0.2	3.52		49.72	2.84
			5.8	12.02		14	1		7.35	0.4		19.05	24.83
			2.33	14.38		0	10		0	2.26		7.66	44.2
			1.36	6.48		10	0		22.43	0		4.46	16.33
			1.74	13		3	0		5.24	0		5.72	41.45
			1.58	1.35		3	0		5.78	0		5.19	3.36
			22.79	5.8		2	0		0.27	0		74.82	16.74
			9.84	0.5		0	0		0	0		32.33	1.64
			2.74	6.95		0	4		0	2.14		9	18.67
			4.1	0.27		0	0		0	0		13.47	0.89
			12.08	1.36		27	1		6.81	2.51		39.66	3.98
			1.07	22.15		0	18		0	4.5		3.52	39.98
			25.27	0.33		157	0		18.92	0		82.98	0.43
			0.75	15.96		1	8		4.06	4.32		2.46	18.52
			1.48	0.59		3	0		6.17	0		4.86	1.71
			0.37	1.19		0	1		0	3.41		1.21	2.93
			2.27	1.75		5	1		6.72	2.7		7.44	3.7
			1.11	1.23		2	3		5.48	7.44		3.65	4.03
			1.09	11.36		3	4		8.4	3.09		3.57	12.94
			0.99	8.69		2	4		6.13	4.43		3.26	9.04
			1.29	1.09		0	1		0	5.13		4.25	1.95
			6.57	4.13		1	5		0.46	7.84		21.57	6.38
			0.27	0.94		1	0		11.33	0		0.88	2.23
			1.54	44.16		3	21		5.91	3.42		5.07	61.35
			0.94	11.79		0	4		0	1.59		3.07	25.09
			1.05	0.58		0	0		0	0		3.45	1.79
			1.16	1		2	0		5.26	0		3.8	3.05
			0.96	7.79		0	5		0	3.15		3.16	15.85
			4.76	2.08		0	6		0	9.47		15.63	6.33
			1.97	0.87		1	2		1.55	7.01		6.45	2.85
			4.64	24.85		3	6		1.97	3.05		15.22	19.7
			2.01	27.3		2	29		3.04	7.02		6.59	41.3
			2.68	9.88		0	2		0	0.91		8.81	21.89
			2.85	16.14		0	5		0	1.51		9.34	33.03
			0.58	1.38		4	1		21.13	2.52		1.89	3.96
			0.58	3.86		2	3		10.53	4.64		1.9	6.47
			2.69	6.65		2	2		2.27	1.21		8.83	16.57
			0.46	15.2		4	18		26.3	8.5		1.52	21.17
			0.2	0.79		0	0		0	0		0.65	2.6
			0.92	19.92		5	46		16.47	7.91		3.04	58.16
			3.22	20.96		0	65		0	14.56		10.59	44.64
			13.99	0.62		62	0		13.5	0		45.93	1.92
			1.25	2.67		0	10		0	14.78		4.1	6.76
			1.03	1.05		1	3		2.95	8.74		3.38	3.43
			1.01	0.98		1	0		3.01	0		3.32	3.13
			1.04	0.99		5	0		14.7	0		3.4	3.23
			1.53	2.26		12	0		23.96	0		5.01	7.34
			0.96	1.41		0	0		0	0		3.14	4.12
			3.78	2.06		36	3		29.03	6.08		12.4	4.94
			0.54	1.13		1	1		5.65	3.36		1.77	2.97
			3.06	56.85		2	41		1.99	3.8		10.04	107.78
			2.42	27.57		11	10		13.84	2.01		7.95	49.72
			1.16	5.54		0	12		0	9.27		3.82	12.95
			0.88	1.62		2	7		6.91	27.88		2.89	2.51
			6.23	10.06		14	15		6.84	7.58		20.45	19.78
			3.99	0.51		3	0		2.29	0		13.09	1.67
			11.36	1.45		1	2		0.27	5.98		37.29	3.34
			0.63	2.14		0	3		0	6.03		2.08	4.97
			1.12	15.51		4	2		10.91	1		3.67	19.96
			14.3	0.49		70	0		14.91	0		46.96	1.37
			1.92	4.43		2	1		3.18	2.03		6.29	4.92
			2.45	0.05		0	0		0	0		8.05	0.16
			0.56	0.17		3	0		16.31	0		1.84	0.36
			1.08	0.18		3	0		8.45	0		3.55	0.6
			12.86	68.91		0	17		0	5.64		42.21	30.14
			6.64	75.48		27	49		12.38	7.23		21.8	67.82
			1.07	3.17		2	1		5.67	4.43		3.53	2.26
			0.98	2.9		0	0		0	0		3.23	3.52
			8.06	43.51		0	35		0	9.05		26.46	38.67
			3.51	21.21		1	18		0.87	6.06		11.53	29.7
			3.32	2.3		0	3		0	8.64		10.89	3.47
			17.05	12.18		0	16		0	10.14		55.97	15.78
			1.18	2.95		0	0		0	0		3.88	7.92
			7.59	52.16		6	44		2.41	10.81		24.91	40.69
			4.38	33.37		0	1		0	0.1		14.38	100.52
			15.42	3.5		8	0		1.58	0		50.63	1.97
			5.09	6.69		0	0		0	0		16.7	15.58
			7.3	45.5		0	19		0	4.07		23.97	46.68
			8.81	26.18		9	11		3.11	3.72		28.93	29.59
			4.07	17.66		2	9		1.5	5.27		13.35	17.09
			3.48	8.31		0	0		0	0		11.42	22.21
			2.62	40.86		1	3		1.16	1.89		8.61	15.88
			3.13	14.19		0	1		0	1.06		10.26	9.43
			1.7	24.14		0	5		0	2.61		5.59	19.17
			7.22	0.67		4	0		1.69	0		23.71	0.44
			10.91	12.7		3	12		0.84	10.22		35.83	11.74
			0.95	12.09		0	11		0	8.02		3.12	13.72
			2.73	23.49		2	22		2.23	9.42		8.96	23.34
			1.63	24.55		0	16		0	3.4		5.35	46.99
			7.37	36.95		12	25		4.96	8.12		24.22	30.8
			0.91	24.34		1	14		3.34	5.59		2.99	25.06
			3.8	15.32		11	8		8.82	4.77		12.47	16.77
			5.17	28.07		0	10		0	3.39		16.98	29.48
			0.1	29.18		0	12		0	2.23		0.31	53.89
			29.15	13.13		0	13		0	3.67		8.56	35.44
			12.45	0.82		9	1		2.87	3.81		31.4	2.62
			8.3	6.8		1	10		0.61	5.84		16.52	17.13
			6.18	1.28		0	1		0	2.74		9.79	3.65
			16.77	15.37		2	16		0.45	10.45		44.43	15.31
			35.65	20.56		4	16		0.46	8.03		87.46	19.93
			22.41	8.19		0	8		0	7.12		3.88	11.23
			130.98	15.79		0	17		0	6.8		11.78	25.01
			13.09	5.65		0	1		0	0.64		3.3	15.57
			82.28	4.31		1	3		1.23	3.13		8.14	9.58
			36.81	0.52		0	0		0	0		7.63	1.66
			62.73	2.42		0	0		0	0		4.74	5.5
			1.41	0.49		0	0		0	0		2.96	1.52
			4.68	6.67		0	3		0	2.38		7.03	12.63
			8.11	2.64		0	2		0	4.95		16.65	4.04
			2.64	0.94		0	1		0	7.06		5.04	1.42
			3.35	36.17		2	19		2.24	3.46		8.92	54.86
			21.98	21.97		1	7		0.24	2.88		42.43	24.33
			2.22	5.15		0	0		0	0		3.58	12.16
			2.97	24.17		1	21		1.13	6.25		8.87	33.61
			4.28	8.76		0	11		0	9.53		4.31	11.54
			17.78	1.14		7	1		2.81	3.67		24.88	2.73
			5.76	4.07		0	2		0	2.66		11.1	7.51
			16.36	13.89		2	6		1.13	3.97		17.72	15.13
			22.71	3.68		0	0		0	0		9.13	10.59
			17.61	56.91		0	45		0	7.39		3.16	60.91
			26.33	9.83		1	12		2.27	11.41		4.4	10.52
			7.59	0.7		6	0		58.8	0		1.02	2.19
			17.31	36.64		8	20		2.13	6.28		37.55	31.85
			12.7	2.07		2	0		11.22	0		1.78	5.69
			67.82	28.62		22	15		6.78	3.62		32.45	41.49
			4.67	9.58		5	5		16.87	3.49		2.96	14.32
			11.64	1.66		7	0		16.08	0		4.35	3.4
			82.48	11.13		22	6		5.97	3.62		36.83	16.58
			16.35	4.85		9	1		19.56	0.65		4.6	15.43
			3.05	10.58		0	5		0	4.57		0.64	10.94
			10.99	0.87		4	0		5.85	0		6.84	1.96
			3.9	5.27		4	4		16.69	9.1		2.4	4.4
			63.19	13.77		49	5		18.64	3.86		26.29	12.96
			7.96	3.04		5	7		17.01	10.52		2.94	6.65
			99.15	1.31		99	0		25.99	0		38.09	3.92
			7.6	7.19		6	2		14	1.81		4.29	11.06
			6.28	6.66		10	6		17.65	4.91		5.67	12.22
			9.66	1.94		10	1		13.96	3.31		7.16	3.02
			1.42	1.83		1	2		10.89	9.34		0.92	2.14
			67.89	18.37		69	10		15.43	5.81		44.72	17.2
			8.68	1.58		6	3		7.21	7.56		8.32	3.97
			39.03	13.81		8	22		1.68	10.76		47.74	20.44
			79.84	22.59		46	13		7.99	6.05		57.58	21.49
			36.65	1.07		4	1		1.29	3.93		30.94	2.54
			10.8	30.25		6	16		2.33	6.34		25.78	25.22
			136.7	2.02		106	7		15.87	36.35		66.79	1.93
			32.92	0.98		29	0		14.93	0		19.42	0.58
			10.91	25.52		8	18		16.02	6.84		4.99	26.3
			60.6	4.84		48	1		11.55	2.03		41.57	4.93
			37.74	3.43		33	2		14.67	5.98		22.49	3.34
			3.03	7.99		0	10		0	8.66		4.86	11.55
			27.54	8.14		23	6		7.33	6.44		31.37	9.32
			2.08	29.11		1	9		1.54	1.31		6.51	68.55
			37.91	1.72		37	2		7.63	4.83		48.47	4.14
			8.05	0.72		5	0		12.6	0		3.97	2.31
			12.44	3.41		5	6		7.95	9.49		6.29	6.33
			9.97	2.57		8	2		5.48	4.28		14.6	4.67
			11.69	35.09		2	11		0.72	2.84		27.77	38.71
			7.24	23.44		0	5		0	1.53		21.86	32.68
			7.45	2.76		1	1		0.56	3.8		17.87	2.63
			2.16	1.43		3	1		6.34	3.29		4.73	3.04
			10	7.32		6	1		7.03	1.76		8.54	5.68
			0.89	42.49		0	34		0	8.41		1.69	40.43
			6.01	0.47		6	0		18.87	0		3.18	1.16
			36.55	10		13	1		11.46	1.39		11.35	7.21
			26.7	10.47		4	1		4.94	0.59		8.1	16.82
			5.61	9.2		0	2		0	2.29		0.93	8.72
			96.64	4.83		41	4		9.43	5.94		43.47	6.73
			6.67	25.16		1	11		3.02	4.13		3.31	26.66
			109.72	10.9		64	6		13.46	4.1		47.54	14.65
			18.42	34.77		14	10		11.07	3.25		12.64	30.74
			12.16	3.76		9	4		8.74	8.6		10.3	4.65
			1.89	0.96		0	0		0	0		4.48	3.07
			2.23	43.48		2	56		12.2	7.39		1.64	75.75
			57.48	0.7		45	0		14.6	0		30.83	1.4
			7.79	7.61		4	6		4.03	6.17		9.91	9.73
			44.45	72.43		11	98		1.55	11.21		70.77	87.4
			44.42	74.34		40	27		10.68	2.68		37.47	100.6
			4.97	1.01		1	2		1.59	6.39		6.31	3.13
			3.08	13.64		0	0		0	0		5.04	32
			9.79	15.19		7	6		8.67	3.28		8.08	18.29
			5.11	0.74		3	0		8.51	0		3.52	1.32
			9.7	44.7		5	55		3.71	18.42		13.48	29.86
			29.14	8.19		27	15		12.15	14.86		22.21	10.1
			5.02	2.99		1	1		1.52	2.81		6.58	3.56
			54.67	15.17		10	11		5.36	4.66		18.67	23.62
			121.8	2.47		37	1		7.59	3.08		48.73	3.25
			9.64	8.13		2	4		4.21	6.49		4.75	6.17
			3.79	7.06		2	1		13.35	0.5		1.5	20.11
			2.28	6.71		1	0		12.96	0		0.77	18.97
			93.83	5.46		51	1		7.46	0.6		68.36	16.78
			17.04	34.86		19	12		13.83	2.25		13.74	53.27
			33.66	1.51		23	0		8	0		28.76	3.39
			8.96	22.08		9	9		17.66	3.69		5.1	24.37
			5.17	10.77		1	6		0.9	6.23		11.17	9.63
			35.96	10.82		35	7		11.46	5.77		30.54	12.14
			36.03	4.6		36	1		17.76	0.67		20.27	14.85
			0.86	6.77		0	0		0	0		0.36	20.86
			123.27	1.49		101	0		19.78	0		51.06	4.9
			56.65	25.11		46	17		21.6	5.63		21.3	30.17
			12.81	14.14		5	13		17.38	7.08		2.88	18.36
			20.84	1.87		6	0		10.13	0		5.92	5.58
			8.22	37.6		1	43		5.71	9.1		1.75	47.24
			21.58	1.34		24	0		11.36	0		21.14	4.41
			100.19	2.3		40	1		11.14	2.94		35.91	3.4
			4.23	27.03		3	12		9	4.15		3.33	28.92
			2.47	10.11		1	1		3.27	0.39		3.06	25.92
			10.95	40.89		4	20		10.22	6.88		3.91	29.08
			6.68	55.72		4	33		12.7	5.17		3.15	63.84
			10.39	42.93		7	25		10.92	5.5		6.41	45.49
			4.49	4.05		0	2		0	3.08		3.41	6.49
			2.32	9.4		1	0		3.49	0		2.86	19.87
			41.41	10.33		41	1		35.97	0.3		11.4	33.24
			23.03	3.68		18	0		26.57	0		6.77	12.09
			19.66	6.44		17	0		25.27	0		6.73	21.14
			6.39	39.11		2	0		5.01	0		3.99	35.86
			4.18	8.77		2	7		5.87	9.74		3.41	7.19
			23.89	50.57		15	75		10.46	14.12		14.35	53.13
			4.3	11.55		1	9		1.71	3.27		5.84	27.51
			6.97	4.87		2	0		4.01	0		4.99	15.99
			23.3	7.82		15	2		8.52	1.6		17.6	12.51
			81.45	4.06		68	3		11.95	2.57		56.92	11.69
			0.4	0.76		0	0		0	0		0.44	2.24
			14.88	21.66		10	15		4.05	5.85		24.68	25.62
			1.07	1.09		2	0		10.79	0		1.85	0.71
			19.83	87.32		16	12		18.1	2.16		8.84	55.43
			2.37	22.85		2	16		5.42	3.71		3.69	43.18
			28.17	7.66		35	10		17.98	17.03		19.47	5.87
			2.82	5.55		1	2		9.93	4.65		1.01	4.31
			14.43	2.38		8	1		14.09	1.61		5.68	6.21
			30.2	9.47		25	8		8.56	3.66		29.2	21.83
			14.57	0.95		13	0		6.47	0		20.09	3
			1.62	9.23		1	0		13.64	0		0.73	29.61
			8.79	15.81		16	5		12.48	1.22		12.83	40.96
			27.05	2.1		31	0		14.26	0		21.75	5.43
			6	3.53		3	4		2.17	3.74		13.81	10.69
			35.65	1.7		37	0		12.89	0		28.7	5.41
			2.78	24.11		2	4		6.99	1.71		2.86	23.37
			24.23	11.41		6	0		1.65	0		36.28	11.63
			43.8	5.33		2	2		0.69	2.3		29.11	8.68
			7.32	19.69		1	19		0.72	10.2		13.92	18.62
			56.51	7.1		33	0		5.63	0		58.61	6.72
			1.16	12.68		0	4		0	2.73		2.57	14.65
			36.46	1.78		9	1		3.1	3.39		29	2.95
			2.92	4.81		0	4		0	11.93		3.39	3.35
			69.9	8.97		23	1		3.77	0.46		61.02	21.9
			13.97	9.83		19	4		17.97	2.93		10.58	13.65
			20.79	0.39		15	0		7.68	0		19.54	1.18
			2.52	9.84		1	1		2.12	0.96		4.72	10.4
			2.29	12.7		0	6		0	4.71		3.76	12.74
			30.74	1.02		29	0		17.77	0		16.32	2.1
			46.08	12.1		40	9		14.46	6.14		27.66	14.66
			79.75	0.78		58	0		9.87	0		58.79	1.78
			41.65	26.12		51	17		15.8	5.5		32.29	30.89
			19.75	18.03		14	15		10.02	6.93		13.97	21.63
			5.16	0.8		5	0		15.22	0		3.29	1.89
			5	7.01		1	1		3.43	0.53		2.92	18.97
			15.38	17.69		11	16		9.55	6.84		11.51	23.39
			1.73	3.55		0	7		0	21.13		1.05	3.31
			3.46	21.79		3	9		14.12	4.52		2.12	19.89
			31.72	0.78		33	0		17.53	0		18.83	1.66
			4.91	26.13		4	14		11.9	5.79		3.36	24.19
			29.37	0.69		34	0		28.23	0		12.04	1.72
			7.24	1.05		4	0		2.93	0		13.66	2.95
			2.26	3.01		1	2		2.83	3.85		3.54	5.19
			6.05	3.5		5	1		9.67	1.92		5.17	5.2
			4.75	0.35		5	0		5.85	0		8.55	1.06
			11.21	23.01		7	17		7.08	6.24		9.89	27.24
			1.46	2.33		0	4		0	11.55		1.92	3.46
			2.71	2.96		0	4		0	11.11		8.23	3.6
			1.05	33.96		1	27		7.95	7.57		1.26	35.65
			0.72	0.62		0	0		0	0		1.98	1.57
			6.43	5.1		4	4		6.32	8.13		6.33	4.92
			3.18	51.51		1	41		1.93	9.17		5.17	44.72
			3.11	1.23		0	0		0	0		8.73	2
			2.96	2.13		0	0		0	0		8.59	1.49
			35.68	0.95		40	1		13.85	6.15		28.88	1.63
			5.55	3.94		2	0		4.41	0		4.54	3.6
			5.2	17.12		0	11		0	7.61		11.51	14.46
			8.55	0.85		6	0		4.93	0		12.17	1.62
			5.23	2.55		3	6		2.65	19.93		11.3	3.01
			7.74	2.99		4	0		7.5	0		5.33	2.79
			34.33	27.79		33	11		15.16	4.19		21.76	26.24
			2.35	15.22		1	9		2.04	7.94		4.91	11.33
			9.08	24.52		10	8		11.69	5.66		8.55	14.12
			3.79	0.13		2	0		5.29	0		3.78	0.25
			10.12	0.39		3	0		1.59	0		18.83	0.54
			46.7	0.22		34	0		7.27	0		46.76	0.31
			4.2	0.45		7	0		6.07	0		11.53	0.92
			2.21	2.48		1	0		3.13	0		3.2	8.13
			95.72	4.87		37	11		4.89	6.88		75.65	15.99
			6.75	3.82		5	8		8.73	6.39		5.73	12.53
			25.93	7.4		26	4		11.04	1.65		23.55	24.31
			67.9	14.75		59	2		20.37	0.41		28.96	48.43
			9.93	2.33		10	0		15.65	0		6.39	7.66
			4.8	9.72		0	4		0	1.25		3.3	31.92
			10.04	6.31		8	1		15.29	0.48		5.23	20.71
			6.64	1.1		2	1		5.64	2.78		3.55	3.6
			85.31	9.2		37	1		5.8	0.33		63.8	30.22
			3.8	1.19		5	0		14.72	0		3.4	3.89
			5.8	4.86		4	0		4.1	0		9.75	15.96
			19.06	3.52		2	6		0.7	5.19		28.43	11.57
			10.88	0.99		5	1		4.24	3.07		11.79	3.26
			1.12	0.78		0	0		0	0		0.6	2.57
			72.87	2.42		64	4		14.39	5.03		44.48	7.96
			17.4	1.89		7	1		3.51	1.61		19.92	6.2
			12.75	10.39		13	7		6.57	2.05		19.79	34.12
			2.32	16.39		1	0		9.54	0		1.05	53.81
			31.28	9.12		29	0		13.49	0		21.5	29.93
			75.8	10.78		63	19		15.43	5.37		40.84	35.38
			4.54	3.84		2	15		2.27	11.9		8.81	12.61
			23.25	4.04		17	6		17.59	4.53		9.66	13.25
			7.85	4.61		4	6		7.54	3.96		5.3	15.14
			1.37	14.09		1	2		3.06	0.43		3.27	46.26
			10.71	3.98		9	1		14.39	0.77		6.26	13.07
			2.55	22.99		1	2		2.82	0.26		3.55	75.5
			4.08	7.81		3	2		8.85	0.78		3.39	25.64
			2.66	15.2		1	3		8.36	0.6		1.2	49.9
			7.12	7.4		8	3		27.03	1.24		2.96	24.29
			6.66	4.8		4	0		11.4	0		3.51	15.77
			8.22	0.94		4	0		7.05	0		5.67	3.09
			0.99	0.79		0	0		0	0		0.72	2.58
			4.45	8.15		1	1		4.97	0.37		2.01	26.75
			42.01	6.02		18	3		12.26	1.52		14.68	19.77
			7.21	0.7		2	0		7.39	0		2.7	2.29
			27.68	1.48		15	1		12.49	2.05		12.01	4.87
			13.72	0.62		11	1		22.96	4.9		4.79	2.04
			4.02	7.34		2	18		22.64	7.47		0.88	24.11
			26.93	6.14		3	17		2.35	8.43		12.76	20.17
			3.29	5.34		3	33		6.43	18.81		4.67	17.54
			1.78	2.48		0	3		0	3.69		5.52	8.13
			55.7	1.59		53	4		13.05	7.65		40.61	5.23
			51.09	2.43		17	0		3.16	0		53.85	7.99
			3.69	5.82		0	1		0	0.52		3.76	19.1
			0.54	3.3		0	0		0	0		0.59	10.84
			6.47	7.78		9	0		29.69	0		3.03	25.56
			50.78	0.78		47	1		15.01	3.93		31.31	2.55
			8.39	0.78		9	0		6.75	0		13.34	2.57
			34.99	27.4		24	0		10.72	0		22.39	89.98
			25.55	10.16		19	8		8.28	2.4		22.95	33.37
			16.32	1.35		10	0		4.12	0		24.24	4.44
			1.6	15.13		0	10		0	2.01		4.29	49.67
			11.37	7.35		3	14		2.09	5.8		14.37	24.14
			71.45	0.59		45	1		7.27	5.17		61.89	1.93
			7.94	6.02		0	11		0	5.57		9.51	19.76
			2.45	2.04		0	1		0	1.5		3	6.69
			3.86	16.7		2	15		2.85	2.73		7.02	54.85
			36.98	1.49		17	0		8.8	0		19.32	4.91
			6.76	12.76		0	0		0	0		3.06	41.91
			7.08	4.52		3	1		7.33	0.67		4.09	14.85
			1.49	0.21		0	0		0	0		3.44	0.68
			39.1	6.17		34	0		16.7	0		20.36	20.26
			143.32	1.03		66	0		10.44	0		63.2	3.39
			6.42	1		1	0		1.34	0		7.46	3.29
			86.6	34.34		43	76		11.01	6.74		39.07	112.75
			24.54	0.19		8	0		8.06	0		9.93	0.63
			1.22	2.29		0	9		0	11.98		1.84	7.51
			1.23	1.06		1	3		2.63	8.62		3.81	3.48
			34.31	1.75		37	7		17.61	12.18		21.01	5.75
			76.1	0.17		33	0		4.61	0		71.64	0.57
			2.62	5.47		0	16		0	8.91		5.46	17.95
			13.96	14.76		13	8		15.17	1.65		8.57	48.47
			7.63	14.19		1	8		2.26	1.72		4.43	46.59
			25.9	3.8		23	1		14.27	0.8		16.12	12.48
			7.06	6.78		8	4		24.3	1.8		3.29	22.27
			36.18	5.16		28	1		11.43	0.59		24.5	16.93
			18.93	6.89		16	7		11.63	3.09		13.75	22.62
			2.88	0.66		1	0		3.44	0		2.91	2.18
			2.28	3.79		3	2		6.57	1.61		4.56	12.45
			4.59	5.04		3	11		3.94	6.65		7.62	16.55
			2.53	10.21		0	4		0	1.19		2	33.54
			4.05	1.36		0	1		0	2.24		4.72	4.46
			7.35	1.4		1	1		1.39	2.17		7.2	4.6
			3.92	2.23		4	3		13.72	4.1		2.92	7.31
			34.71	0.59		12	0		6.71	0		17.88	1.94
			4.06	2.08		0	5		0	7.31		4.38	6.84
			1.03	7.52		1	23		4.13	9.32		2.42	24.68
			1.22	0.96		1	1		2.65	3.16		3.78	3.17
			13.64	24.89		8	1		8.01	0.12		9.99	81.74
			1.91	3.08		1	7		2.77	6.91		3.6	10.12
			0.95	1.38		0	7		0	15.42		2.17	4.54
			6.41	11.64		3	3		5.69	0.79		5.27	38.21
			3.18	2.08		7	3		12.49	4.4		5.6	6.83
			13.23	4.82		8	1		11.9	0.63		6.72	15.81
			3.17	5.67		1	8		2.87	4.3		3.48	18.6
			1.58	2.39		0	3		0	3.82		0.52	7.85
			51.17	0.85		37	3		10.12	10.71		36.57	2.8
			12.72	4.19		8	9		13.24	6.54		6.04	13.76
			30.86	14		33	30		16.34	6.53		20.2	45.96
			41.33	0.73		19	1		3.43	4.16		55.32	2.4
			30.87	4.75		25	7		9.39	4.49		26.64	15.59
			3.04	1.77		1	7		2.37	12.05		4.22	5.81
			14.62	4.38		6	28		4.45	19.46		13.48	14.39
			3.18	3.06		2	0		4.26	0		4.69	10.06
			11.03	4.42		11	2		20.72	1.38		5.31	14.52
			25.23	1.52		19	1		14.84	2		12.8	5.01
			2.98	3.02		0	7		0	7.05		5.43	9.93
			27.84	4.17		16	1		17.99	0.73		8.9	13.68
			34.45	6.27		18	22		19.06	10.68		9.44	20.6
			3.03	6.24		1	19		3.95	9.27		2.53	20.5
			9.1	1.17		2	3		4.56	7.81		4.38	3.84
			32.1	7.57		20	11		12.73	4.42		15.72	24.87
			9.47	2.03		1	0		2.81	0		3.56	6.67
			1.84	5.21		1	3		9.26	1.75		1.08	17.1
			1.73	5.34		2	4		5.62	2.28		3.56	17.54
			5.54	2.1		6	1		14.49	1.45		4.14	6.9
			2.41	2.04		0	0		0	0		3.86	6.7
			22.66	3.4		7	2		2.83	1.79		24.73	11.16
			5.84	0.65		3	0		3.14	0		9.57	2.12
			35.9	1.06		34	0		15.19	0		22.39	3.47
			28.71	1.59		4	3		1.17	5.76		34.14	5.21
			30.36	1.24		20	0		5.96	0		33.59	4.06
			33.7	1		26	1		8.82	3.04		29.48	3.29
			10.1	0.97		3	0		5.91	0		5.08	3.19
			14.82	2.12		2	1		1.73	1.43		11.59	6.97
			42.24	2.27		10	8		1.76	10.72		56.96	7.46
			11.65	0.6		5	1		2.91	5.06		17.19	1.97
			31.11	0.96		41	2		20.13	6.33		20.37	3.16
			66.63	1.06		70	0		14.63	0		47.85	3.49
			7.22	5.57		3	5		2.82	2.73		10.65	18.28
			12.75	0.69		3	1		1.76	4.4		17.01	2.27
			5.79	6.15		11	8		22.82	3.96		4.82	20.2
			22.21	1.01		20	0		13.56	0		14.74	3.32
			7.86	4.73		3	6		2.59	3.87		11.56	15.52
			19.25	4.59		21	7		17.16	4.65		12.24	15.06
			55	7.21		58	11		15.26	4.64		38	23.69
			5.78	1.41		4	0		7.28	0		5.5	4.64
			3.24	3.68		2	0		7.01	0		2.85	12.08
			23.6	0.9		19	0		8.36	0		22.74	2.97
			61.98	1.15		52	4		10.07	10.56		51.63	3.79
			29.58	1.53		19	5		6.77	9.94		28.05	5.03
			19.85	1.02		17	0		9.33	0		18.22	3.36
			7.53	1.75		5	3		7.54	5.21		6.63	5.76
			18.83	1.7		5	7		1.82	12.54		27.47	5.58
			22.46	4.25		5	9		1.45	6.45		34.49	13.95
			19.86	1.78		7	1		2.06	1.71		33.9	5.86
			15.33	1.19		3	1		1.52	2.55		19.8	3.92
			10.21	1.26		7	2		13.46	4.85		5.2	4.12
			70.22	1.27		26	0		6.74	0		38.59	4.19
			6.9	2.85		5	0		9.98	0		5.01	9.37
			3.86	15.69		4	4		15.47	0.78		2.59	51.53
			15.16	1.86		6	1		2.63	1.64		22.78	6.1
			48.95	2.34		45	1		15.05	1.3		29.91	7.69
			8.32	3.33		6	5		12.2	4.58		4.92	10.92
			1.85	3.04		2	1		6.58	1		3.04	9.97
			0.81	10.97		0	9		0	2.5		0.53	36.01
			3.3	5.29		2	1		4.64	0.58		4.31	17.38
			9.87	7.04		1	2		0.44	0.86		22.5	23.13
			17.51	1.49		9	0		9.21	0		9.78	4.88
			1.37	3.75		2	1		14.24	0.81		1.4	12.33
			7.59	5.84		17	3		36.51	1.56		4.66	19.18
			39.07	2.3		48	1		20.28	1.33		23.67	7.55
			44.64	3.97		44	2		25.58	1.54		17.2	13.03
			6.54	2.56		4	0		2.72	0		14.68	8.42
			8.59	1.64		1	1		0.8	1.86		12.57	5.38
			4.69	0.46		3	0		2.65	0		11.32	1.5
			39.81	1.69		33	3		12.9	5.41		25.58	5.54
			0.82	2.82		0	5		0	5.39		1.82	9.27
			3	2.14		2	0		10.33	0		1.94	7.02
			0.88	1.08		0	0		0	0		1.37	3.55
			4.22	1.73		5	0		16.66	0		3	5.68
			14.84	1.35		15	0		21.19	0		7.08	4.44
			1.75	0.92		1	0		4.3	0		2.33	3.03
			18.9	0.64		11	1		11.78	4.74		9.34	2.11
			62.67	14.6		60	6		14.08	1.25		42.6	47.94
			18.06	1.06		18	0		16.6	0		10.85	3.5
			2.81	5.77		1	7		3.32	3.69		3.01	18.95
			1.81	1.85		0	2		0	3.29		2.93	6.07
			10.69	3.95		6	0		3.43	0		17.48	12.97
			2.34	6.86		3	0		5.88	0		5.1	22.53
			59.16	6.84		36	3		13.24	1.34		27.2	22.44
			3.44	3.21		3	3		3.9	2.85		7.69	10.52
			35.41	1.05		24	0		19.03	0		12.61	3.45
			98.55	3.05		64	2		16.96	2		37.75	10.01
			31.29	10		23	2		15.17	0.61		15.16	32.83
			2.38	2.87		0	1		0	1.06		3.15	9.42
			11.04	0.16		8	0		7.79	0		10.26	0.53
			16.79	0.96		10	0		13.69	0		7.31	3.14
			29.64	1.9		24	0		16.06	0		14.95	6.23
			1.24	2.02		0	0		0	0		1.2	6.64
			2.46	1.18		0	0		0	0		2.84	3.87
			4.37	0.16		2	1		5.48	19.24		3.65	0.52
			6.34	2.01		5	1		11.19	1.51		4.47	6.61
			3.3	1.34		0	0		0	0		7.69	4.41
			2.98	2.94		4	0		10.62	0		3.77	9.64
			17.36	1.32		3	0		1.92	0		15.59	4.32
			46.62	8.44		13	3		9.22	1.08		14.1	27.7
			17.12	6.79		11	0		6.2	0		17.74	22.3
			21.98	5.63		16	2		17.27	1.08		9.26	18.48
			8.17	4.75		3	1		4.81	0.64		6.23	15.6
			16.84	3.71		15	1		10.68	0.82		14.05	12.2
			0.76	3.43		0	4		0	3.55		1.9	11.26
			6.5	2.63		9	7		13.42	8.1		6.71	8.64
			14.18	1.03		6	0		3.11	0		19.32	3.38
			4.34	1.29		4	0		11.08	0		3.61	4.23
			17.58	0.89		5	0		2.53	0		19.78	2.94
			9.51	0.91		0	0		0	0		14.01	3
			21.27	0.67		9	0		5.46	0		16.49	2.19
			42.9	0.54		19	0		4.9	0		38.76	1.79
			22.16	1.1		20	0		17.79	0		11.24	3.61
			3.56	1.09		2	0		6.88	0		2.91	3.57
			5.07	1.18		3	0		8.2	0		3.66	3.89
			4.26	1.62		1	0		2.8	0		3.57	5.31
			60.9	1.53		36	0		7.4	0		48.65	5.02
			1.46	0.21		0	0		0	0		1.83	0.7
			2.33	2.31		2	0		5.89	0		3.4	7.59
			5.09	1.53		3	0		7.98	0		3.76	5.01
			8.92	1.81		5	0		9.44	0		5.3	5.94
			25.46	2		14	0		11.75	0		11.91	6.58
			23.14	1.67		10	0		7.66	0		13.05	5.49
			49.19	1.46		21	0		5.69	0		36.89	4.79
			14.7	1.76		15	0		14.78	0		10.15	5.78
			2.77	0.33		0	0		0	0		5.48	1.07
			5.58	1.61		3	0		7.26	0		4.13	5.28
			5.1	0.37		4	0		4.71	0		8.49	1.2
			14.38	1.62		4	0		5.95	0		6.73	5.33
			2.43	0.98		2	0		7.92	0		2.53	3.2
			13.94	1.61		8	0		13.2	0		6.06	5.28
			1.65	1.3		1	0		3.27	0		3.05	4.26
			58.38	1.25		12	0		3.06	0		39.16	4.09
			6.27	1.57		2	0		1.61	0		12.44	5.15
			2.38	3.6		2	0		6.11	0		3.27	11.82
			2.2	0.11		0	0		0	0		2.98	0.35
			52.62	0.06		48	0		14.53	0		33.03	0.2
			10.65	0.18		9	0		19.76	0		4.56	0.61
			126.11	0.08		66	0		14.16	0		46.6	0.25
			102.56	0.21		63	0		11.79	0		53.42	0.7
			2.11	0.09		1	0		3.89	0		2.57	0.3
			40.93	0.1		47	0		22.37	0		21.01	0.31
			9.57	0.23		8	0		16.09	0		4.97	0.77
			22.89	25.74		2	68		1.43	8.05		13.98	84.52
			66.61	7.84		21	16		5.31	6.22		39.56	25.73
			4.74	0.99		0	3		0	9.18		3.13	3.27
			5.2	3.73		0	11		0	8.98		2.85	12.25
			4.63	10.07		1	15		3.39	4.54		2.95	33.07
			34.87	19.92		12	10		9.17	1.53		13.09	65.43
			9.11	1.96		1	0		1.23	0		8.14	6.45
			35.07	16.92		19	11		7.96	1.98		23.88	55.57
			6.54	1.68		5	0		9.95	0		5.02	5.52
			47.07	21.27		22	34		8.16	4.87		26.95	69.83
			7.94	11.91		3	1		5.4	0.26		5.55	39.12
			26.8	16.23		7	0		4.37	0		16.04	53.29
			16.31	37.99		9	19		13.99	1.52		6.44	124.73
			5.71	4.38		0	0		0	0		3.15	14.38
			38.6	0.72		14	1		26.54	4.24		5.28	2.36
			1.9	0.85		1	2		2.9	7.14		3.45	2.8
			17.56	1.98		9	1		11.61	1.54		7.75	6.49
			19.52	4.7		8	5		6.64	3.24		12.05	15.45
			2.48	4.42		2	4		6.37	2.75		3.14	14.53
			21.07	11.23		5	3		5.67	0.81		8.82	36.87
			4.95	6.04		1	1		2.54	0.5		3.93	19.83
			8.99	0.59		0	0		0	0		2.99	1.93
			3.99	1.76		1	2		2.88	3.46		3.47	5.78
			42.42	3.07		21	1		10.65	0.99		19.72	10.1
			5.11	6.42		4	2		12.67	0.95		3.16	21.08
			6.28	11.24		2	3		4.78	0.81		4.19	36.9
			87.33	0.86		40	0		9.82	0		40.73	2.83
			8.31	19.96		6	5		15.72	0.76		3.82	65.53
			9.62	5.14		5	4		12.78	2.37		3.91	16.89
			12.26	2.78		5	0		12.08	0		4.14	9.14
			3.67	3.66		2	0		5.78	0		3.46	12.02
			14.97	1.95		2	1		4.1	1.56		4.88	6.4
			8.77	3.57		0	2		0	1.71		4.61	11.72
			10.69	6.38		3	4		6.11	1.91		4.91	20.94
			35.41	9.24		0	13		0	4.28		15.19	30.35
			25.79	6.49		4	0		10.55	0		3.79	21.31
			36.1	33.86		1	0		1.32	0		7.6	111.18
			6.17	2.67		0	10		0	11.43		3.24	8.75
			43.65	3.39		0	2		0	1.8		12.15	11.14
			68.48	0.19		4	0		3.21	0		12.45	0.63
			22.56	2.92		0	10		0	10.43		3.7	9.59
			0.12	0.83		0	3		0	10.99		0.38	2.73
			0.18	7.09		0	31		0	13.31		0.3	23.29
			0.2	3.35		0	5		0	4.55		0.64	10.99
			0.26	0.66		1	0		43.14	0		0.23	2.17
			0.74	3.01		0	7		0	7.09		0.27	9.87
			0.82	0.99		0	1		0	3.06		0.24	3.26
			0.81	5.44		0	10		0	5.59		0.21	17.88
			0.65	0.95		0	0		0	0		0.24	3.13
			0.77	3.84		0	0		0	0		0.32	12.62
			0.91	2.27		0	5		0	6.72		0.5	7.44
			0.56	7.68		0	14		0	5.55		0.2	25.23
			0.22	7.8		0	9		0	3.51		0.73	25.61
			4.23	14.88		0	23		0	4.71		13.87	48.87
			7.4	0.27		14	0		25.83	0		5.42	0.89
			4.15	33.29		4	13		3.93	1.19		10.18	109.3
			85.58	10.73		107	1		43.32	0.28		24.7	35.24
			7.1	2.05		7	0		27.8	0		2.52	6.75
			8.67	0.53		6	0		9.16	0		6.55	1.73
			27.28	1.83		30	4		18.52	6.66		16.2	6.01
			15.44	2.88		21	3		12.64	3.18		16.61	9.45
			24.42	2.22		35	3		11.54	4.12		30.33	7.29
			3.31	13.43		9	5		23.09	1.13		3.9	44.09
			4.09	3.76		5	0		10.41	0		4.8	12.34
			4.97	8.37		9	1		9.35	0.36		9.63	27.47
			28.89	4.1		25	0		5.83	0		42.88	13.47
			6.76	2.64		1	0		0.66	0		15.15	8.68
			7.35	1.09		1	0		0.57	0		17.68	3.59
			0.53	2.03		1	1		7.69	1.5		1.3	6.67
			1.96	5.75		0	1		0	0.53		4.71	18.87
			1.96	2.55		1	4		1.71	4.78		5.86	8.37
			19.3	0.49		7	1		2.56	6.27		27.31	1.6
			3.16	4.34		2	0		2.05	0		9.74	14.25
			0.65	2.54		0	0		0	0		2.13	8.35
			17.8	1.1		17	1		7.82	2.77		21.75	3.61
			23.45	9.34		10	18		2.18	5.87		45.8	30.68
			4.65	0.8		0	2		0	7.62		11.96	2.62
			1.75	7.8		0	6		0	2.34		5.76	25.6
			39.3	2.39		27	2		4.23	2.54		63.83	7.86
			37.02	7.16		40	9		8.72	3.83		45.89	23.52
			14.85	1.26		20	2		10.34	4.83		19.34	4.14
			3.84	0.93		6	1		11.87	3.26		5.05	3.07
			19.57	4.83		19	6		8.9	3.78		21.34	15.87
			6.33	4.31		11	1		11.43	0.71		9.63	14.15
			7.95	0.86		15	2		14.25	7.1		10.52	2.82
			14.26	3.18		16	8		9.8	7.66		16.33	10.44
			15.48	1.26		24	0		13.76	0		17.45	4.14
			3.3	1.93		1	2		1	3.16		9.96	6.33
			20.19	1.1		18	0		8.13	0		22.15	3.61
			9.18	4.83		1	0		0.35	0		28.68	15.85
			7.23	9.56		7	0		7.19	0		9.74	31.38
			7.4	2.17		0	0		0	0		23.96	7.14
			3.96	4.88		2	19		2.03	11.85		9.87	16.03
			12.22	13.18		3	5		1.01	1.17		29.64	42.81
			12.43	8.23		7	0		2.76	0		25.37	27.01
			26.88	10.94		21	0		5.38	0		39.03	35.94
			3.19	15.77		0	0		0	0		9.73	50.9
			1.13	4.38		2	0		8.24	0		2.43	14.37
			4.05	8.25		5	0		7.39	0		6.76	27.09
			1.92	11.13		1	1		5.51	0.27		1.81	36.54
			7.61	4.53		1	0		0.41	0		24.48	14.87
			11.58	0.9		3	0		1.26	0		23.75	2.96
			25.36	22.51		24	35		4.65	4.73		51.62	73.93
			2.99	9.22		4	0		6.67	0		6	30.27
			5.93	6.18		4	0		3.32	0		12.07	20.08
			12.73	6.79		18	0		9.19	0		19.59	22.3
			7.97	5.04		0	0		0	0		24.36	16.55
			8.58	1.98		2	0		0.76	0		26.43	6.5
			12.15	3.99		29	1		21.93	0.76		13.22	13.11
			18.66	4.03		29	4		9.63	3.02		30.12	13.24
			5.98	4.58		2	7		1.66	4.66		12.04	15.03
			3.88	6.05		0	11		0	5.54		12.68	19.85
			19.6	1.11		5	0		1.53	0		32.63	3.65
			1.19	5.24		1	0		2.6	0		3.84	17.21
			3.05	6.25		4	42		13.17	20.46		3.04	20.53
			2.43	12.86		1	0		1.3	0		7.69	41.58
			1.32	1.74		1	0		4.67	0		2.14	5.72
			27.29	4.02		21	0		6.7	0		31.34	13.19
			14.64	1.02		9	0		3.41	0		26.39	3.33
			4	0.09		3	0		10.49	0		2.86	0.3
			27.6	0.07		18	0		3.74	0		48.11	0.23
			0.33	0.16		0	0		0	0		0.68	0.53
			6.47	13.02		4	86		1.95	20.12		20.48	42.74
			0.26	3.12		0	9		0	8.79		0.84	10.24
			11.29	1.02		18	1		9.92	2.99		18.15	3.35
			0.94	1.76		2	6		25.35	10.36		0.79	5.79
			2.5	3.53		3	3		7.99	2.59		3.75	11.59
			4.88	3.54		10	0		14.7	0		6.8	11.61
			0.94	0.31		0	0		0	0		0.56	1.01
			3.17	9.88		2	13		2.58	4.01		7.77	32.43
			7.82	9.4		9	5		4.04	1.62		22.26	30.85
			2.16	10.25		1	2		1.74	0.59		5.74	33.66
			1.2	11.3		1	4		11.17	1.08		0.9	37.1
			13.53	13.56		24	12		12.77	2.7		18.8	44.52
			9.74	1.08		6	0		5.55	0		10.82	3.56
			0.98	2.5		2	4		8.47	4.88		2.36	8.2
			13.23	2.01		11	1		3.19	1.51		34.53	6.61
			6.98	5.39		8	4		3.87	2.26		20.69	17.71
			20.15	4.96		11	5		4.05	3.07		27.13	16.29
			12.72	1.09		0	0		0	0		29.25	3.59
			0.98	0.64		0	0		0	0		1.9	2.1
			6.17	1.61		0	6		0	11.37		19.99	5.28
			9.42	1.39		2	5		0.67	10.92		29.69	4.58
			4.66	0.33		13	0		23.62	0		5.5	1.09
			1.18	5.24		1	6		8.03	3.49		1.25	17.2
			0.57	1.18		0	1		0	2.58		1.55	3.88
			1.09	0.95		0	1		0	3.22		2.91	3.11
			2.08	6.1		4	2		8.8	1		4.55	20.04
			1.41	11.2		0	8		0	2.18		3.09	36.76
			5.57	3		0	0		0	0		18.06	9.87
			3.24	0.56		2	0		4.98	0		4.02	1.83
			4.34	28.52		0	1		0	0.11		13.36	93.67
			6.14	2.54		5	2		3.32	2.4		15.04	8.34
			4.72	0.93		1	1		1.22	3.27		8.2	3.06
			5.85	13.39		1	21		0.52	4.77		19.07	43.98
			0.3	1.21		0	4		0	10.06		0.6	3.98
			4.58	4.89		2	5		2.1	3.11		9.52	16.05
			0.75	2.33		0	1		0	1.31		2.47	7.66
			7.6	6.77		5	6		2.65	2.7		18.85	22.24
			2.01	7.78		1	1		2.86	0.39		3.49	25.56
			6.04	5.06		1	0		0.54	0		18.52	16.61
			15.68	4.62		18	3		7.9	1.98		22.79	15.18
			3.25	0.13		1	0		0.96	0		10.47	0.42
			8.63	13.17		1	2		1.81	0.46		5.51	43.26
			25.18	14.09		35	0		10.24	0		34.19	46.25
			9.99	3.42		3	1		1.08	0.89		27.82	11.22
			7.69	3.71		1	0		1.01	0		9.88	12.19
			5.52	24.08		2	1		1.26	0.13		15.86	79.07
			2.78	4.42		0	0		0	0		7.8	14.53
			4.93	6.14		6	0		15.92	0		3.77	20.15
			31.29	11.02		14	1		3.7	0.28		37.88	36.2
			6.12	12.6		0	1		0	0.24		18.99	41.39
			6.96	7.45		2	2		1.15	0.82		17.43	24.46
			2.76	6.03		0	6		0	3.03		9.07	19.8
			2.51	0.82		1	0		2.37	0		4.22	2.71
			23.19	20.32		14	21		2.99	3.15		46.84	66.73
			4.06	1.74		6	7		11.26	12.22		5.33	5.73
			1.22	1.52		1	4		4.62	7.99		2.16	5.01
			2.8	12.32		1	1		2.75	0.25		3.64	40.47
			20.33	4.43		18	0		7.79	0		23.12	14.54
			2.54	2.59		3	1		3.96	1.18		7.57	8.49
			18.44	8.03		6	0		1.26	0		47.72	26.35
			17.16	36.73		4	25		1.38	2.07		29.08	120.62
			1.63	11.9		0	5		0	1.28		4.1	39.07
			34.7	3.8		13	0		1.91	0		68.08	12.49
			4.26	2.25		1	3		1.66	4.06		6.03	7.39
			5.52	5.47		0	5		0	2.79		14.57	17.95
			15.82	2		9	0		5.51	0		16.34	6.57
			1.07	1.98		1	0		4.69	0		2.13	6.51
			16.59	2.96		12	0		6.77	0		17.73	9.73
			12.74	14.71		3	9		2.02	1.86		14.85	48.3
			2.24	2.39		0	2		0	2.54		6.94	7.86
			15.13	1.06		7	3		2.82	8.62		24.81	3.48
			5.11	2.28		0	0		0	0		14.14	7.49
			2.79	3.52		0	4		0	3.46		7.31	11.56
			4.2	3.83		0	2		0	1.59		13.41	12.57
			3.35	7.9		0	1		0	0.39		8.09	25.94
			4.03	3.72		0	2		0	1.64		13.19	12.2
			1.18	1.27		1	0		4.63	0		2.16	4.16
			2.99	1.62		0	1		0	1.88		8.87	5.33
			17.17	1.47		31	2		11.51	4.13		26.94	4.84
			28.98	3.48		42	2		11.24	1.75		37.36	11.43
			33.22	9.11		41	7		8.19	2.34		50.03	29.91
			20.68	4.98		31	3		10.3	1.83		30.09	16.37
			3.88	0.65		5	1		10.88	4.71		4.59	2.12
			8.71	1.46		7	1		3.36	2.08		20.82	4.8
			2.25	0.84		0	0		0	0		7.38	2.76
			0.98	5.78		0	0		0	0		3.22	19
			4.48	21.93		2	10		1.53	1.39		13.04	72.03
			35.03	4.66		27	7		4.9	4.58		55.13	15.3
			3.21	1.88		0	0		0	0		10.12	6.18
			3.22	6.36		2	3		1.89	1.44		10.56	20.89
			18.4	1.28		15	2		3.79	4.75		39.53	4.21
			35.62	8.8		44	0		24.29	0		18.12	28.9
			22.03	6.52		4	0		0.74	0		53.87	21.41
			1.7	4.17		3	0		42.66	0		0.7	13.7
			16.36	0.21		14	0		10.58	0		13.23	0.71
			7.5	6.91		5	1		2.25	0.44		22.27	22.7
			1.59	9		1	2		2.3	0.68		4.35	29.56
			12.87	21.03		7	2		2.78	0.29		25.22	69.05
			2.58	7.17		1	2		1.96	0.85		5.11	23.54
			2.07	8.68		1	11		1.72	3.86		5.8	28.51
			5.38	5.33		4	1		3.71	0.57		10.77	17.51
			2.86	2.05		1	1		1.08	1.48		9.22	6.74
			2.02	1.78		0	0		0	0		6.62	5.86
			10.71	13.83		8	1		3.74	0.22		21.39	45.41
			4.54	10.89		2	1		3.45	0.28		5.8	35.77
			4.31	0.91		1	0		0.71	0		14	2.98
			15.03	4.22		20	2		9.3	1.44		21.51	13.85
			19.31	2.05		27	1		9.92	1.48		27.21	6.74
			19.94	1.46		22	0		5.85	0		37.58	4.79
			3.22	10.35		0	14		0	4.12		9.19	33.98
			10.78	3.13		6	5		3.62	4.87		16.59	10.27
			1.19	9.19		0	6		0	1.99		1.84	30.17
			2.32	5.64		0	1		0	0.54		6.22	18.51
			16.21	1.12		10	1		2.79	2.73		35.9	3.67
			4.34	7.39		1	2		1.12	0.82		8.92	24.26
			8.63	4.83		1	0		0.78	0		12.84	15.88
			8.37	3.09		2	1		1.07	0.99		18.66	10.15
			8.8	25.31		7	4		3.58	0.48		19.54	83.11
			0.78	1.25		2	0		13.89	0		1.44	4.11
			4.94	3.55		1	0		0.75	0		13.26	11.67
			7.14	15.05		4	0		2.38	0		16.81	49.42
			7.14	3.23		1	1		0.65	0.94		15.48	10.61
			14.4	2.37		3	0		1.06	0		28.32	7.79
			2.44	13.95		2	1		6.9	0.22		2.9	45.82
			1.36	13.43		2	1		8.83	0.23		2.27	44.1
			4.59	11.66		3	2		5.49	0.52		5.46	38.3
			1.11	3.54		0	0		0	0		3.09	11.64
			44.46	9.64		24	4		3.2	1.26		75.02	31.65
			0.93	0.62		0	0		0	0		3.07	2.03
			2.21	0.88		1	1		1.38	3.45		7.26	2.9
			33.67	1.27		8	0		1.29	0		61.97	4.15
			8.57	3.52		2	1		1.64	0.86		12.17	11.56
			2.88	6.47		0	4		0	1.88		8.92	21.26
			2.86	3.34		0	0		0	0		9.25	10.98
			4.23	0.12		0	0		0	0		12.46	0.4
			8.78	0.12		0	0		0	0		18.94	0.38
			31.68	0.2		23	0		5.33	0		43.19	0.66
			6.83	20.22		0	3		0	0.45		7.1	66.39
			1.9	45.22		2	2		3.2	0.13		6.24	148.49
			0.21	12.3		0	0		0	0		0.7	40.38
			0.16	5.37		0	0		0	0		0.4	17.63
			50.27	5.08		49	0		7.45	0		65.75	16.67
			1.45	0.8		2	0		6.19	0		3.23	2.63
			16.06	3.32		18	0		8.71	0		20.66	10.91
			1.25	0.39		1	0		3.65	0		2.74	1.29
			6.63	13.14		2	0		2.25	0		8.88	43.15
			4.37	6.35		0	2		0	0.96		14.35	20.85
			19.81	10.09		0	1		0	0.3		28.56	33.13
			7.82	24.17		4	0		4	0		10.01	79.37
			8.14	18.89		0	0		0	0		26.71	62.03
			2.06	2.53		0	0		0	0		6.78	8.3
			3.86	1.45		0	0		0	0		12.12	4.76
			11.26	4.3		6	0		4	0		14.98	14.11
			9.01	8.94		6	0		3.1	0		19.33	29.36
			0.81	5.05		0	0		0	0		2.65	16.58
			1.69	0.42		0	0		0	0		5.08	1.38
			1.47	2.15		1	0		4.69	0		2.13	7.06
			5.3	0.75		2	0		1.25	0		16	2.47
			3.35	20.72		7	0		8.96	0		7.81	68.03
			32.47	5.54		58	0		12.96	0		44.74	18.18
			1.1	7.86		4	2		36.36	0.77		1.1	25.81
			4.3	22.52		9	1		11.93	0.14		7.54	73.95
			0.76	25.79		0	1		0	0.12		2.46	84.69
			1.48	3.85		0	2		0	1.58		4.87	12.65
			3.07	8.91		7	0		17.92	0		3.91	29.24
			13.28	8.64		23	1		14.78	0.35		15.56	28.38
			34.38	1.15		17	1		2.53	2.65		67.24	3.77
			0.51	4.36		0	0		0	0		1.54	14.3
			2.39	3.54		1	2		2.22	1.72		4.51	11.61
			2.28	1.44		0	0		0	0		5	4.72
			1.63	1.48		2	0		6.45	0		3.1	4.86
			5.93	14.41		8	8		6.51	1.69		12.29	47.31
			0.75	6.29		0	0		0	0		1.89	20.67
			4.64	12.36		2	0		3.46	0		5.77	40.57
			8.62	4.17		1	0		0.62	0		16.06	13.68
			15.34	17.73		15	0		6.06	0		24.77	58.23
			11.29	0.56		3	0		0.86	0		35.06	1.83
			2.54	14.28		1	2		1.2	0.43		8.34	46.89
			40.4	6.54		49	2		6.01	0.93		81.47	21.48
			1.69	1.25		1	0		2.8	0		3.57	4.1
			1.14	15.33		0	5		0	0.99		2.96	50.35
			4.81	13.29		5	0		3.67	0		13.61	43.65
			0.57	9.29		0	2		0	0.66		1.72	30.49
			5.01	5.48		2	0		1.4	0		14.26	18
			33.68	6.21		35	7		6.08	3.43		57.57	20.39
			21.44	3.39		18	0		7.25	0		24.82	11.12
			1.63	1.37		1	0		2.09	0		4.79	4.51
			4.04	7.56		0	0		0	0		9.31	24.84
			1.81	22.33		9	0		17.01	0		5.29	73.33
			0.84	4.37		2	0		9.14	0		2.19	14.36
			9.77	12.35		24	1		12.7	0.25		18.9	40.57
			16.22	3.3		22	0		9.13	0		24.09	10.84
			2.72	25.05		0	10		0	1.22		4.32	82.25
			6.37	1.69		15	0		12.57	0		11.94	5.56
			23.28	3.79		9	0		3.12	0		28.85	12.44
			7.3	3.41		12	0		12.31	0		9.75	11.21
			0.66	8.7		0	2		0	0.7		1.66	28.58
			16.53	1.8		21	0		14.91	0		14.08	5.91
			0.65	1.57		0	1		0	1.94		1.68	5.14
			6.21	0.6		8	0		16.92	0		4.73	1.97
			0.87	1.79		1	0		4.8	0		2.08	5.89
			5.5	3.63		7	0		13.97	0		5.01	11.93
			5.62	1.55		6	0		11.22	0		5.35	5.09
			31.57	5		39	0		14.39	0		27.11	16.43
			11.87	3.94		14	0		8.81	0		15.89	12.93
			2.5	0.97		5	0		13.21	0		3.78	3.18
			1.01	8.06		0	0		0	0		3.1	26.47
			5.78	4.18		8	0		9.72	0		8.23	13.71
			3.8	4.25		2	1		3.51	0.72		5.7	13.94
			15.79	3.84		11	0		3.63	0		30.33	12.6
			1.99	1.75		2	1		5.18	1.74		3.86	5.74
			6.95	15.14		3	0		2.8	0		10.7	49.7
			1.51	3.7		0	0		0	0		3.17	12.14
			2.94	11.12		2	0		2.49	0		8.05	36.52
			1.33	4.26		0	0		0	0		3.16	13.98
			8.34	7.98		13	0		6.52	0		19.93	26.2
			7.06	1.24		1	0		0.51	0		19.53	4.06
			17.22	2.77		30	0		11.42	0		26.27	9.09
			11.63	4.03		11	0		5.73	0		19.21	13.22
			3.13	2.31		6	0		6.08	0		9.87	7.58
			2.37	1.86		3	0		3.85	0		7.79	6.1
			0.77	0.04		1	0		3.95	0		2.53	0.14
			3.97	0.07		10	0		7.68	0		13.03	0.23
			2.89	4.77		1	0		1.07	0		9.32	15.65
			7.93	5.92		15	6		10.41	3.09		14.42	19.44
			0.75	3.42		1	7		6.38	6.22		1.57	11.25
			4.2	4.55		6	2		11.36	1.34		5.28	14.94
			2.51	0.37		5	2		10.32	16.27		4.84	1.23
			19.34	1		12	2		3.08	6.11		38.91	3.27
			13.06	0.37		13	0		10.76	0		12.08	1.2
			24.56	0.77		53	5		22.14	19.9		23.93	2.51
			1.48	0.13		2	0		6.35	0		3.15	0.42
			3.54	0.13		1	0		0.94	0		10.64	0.42
			11.11	9.08		5	70		3.85	23.48		12.98	29.82
			0.94	54.94		1	13		3.24	0.72		3.09	180.41
			1.46	8.59		0	6		0	2.13		3.54	28.22
			13.51	9.38		2	8		0.48	2.6		41.68	30.8
			2.15	0.49		0	0		0	0		5.9	1.61
			23.4	2.34		22	0		6.09	0		36.14	7.68
			11.64	11.41		16	80		5.73	21.36		27.92	37.46
			7.84	10.29		2	26		0.95	7.7		21.02	33.78
			16.04	0.95		8	2		3.45	6.41		23.22	3.12
			1.16	38.01		0	49		0	3.93		1.41	124.81
			4.71	10.68		5	10		5.11	2.85		9.78	35.07
			0.98	16.16		0	4		0	0.75		1.86	53.08
			3.26	13.98		1	11		1.29	2.4		7.75	45.89
			5.71	5.06		3	12		1.9	7.23		15.79	16.61
			2.35	0.52		1	1		1.36	5.81		7.37	1.72
			31.05	20.75		33	8		11.14	1.17		29.62	68.14
			1.56	3.48		5	2		16.98	1.75		2.94	11.44
			15.67	12.44		17	18		7.77	4.41		21.87	40.84
			3.46	4.78		2	0		2.14	0		9.34	15.7
			10.21	10.78		3	19		1.2	5.37		24.94	35.4
			14.32	0.19		7	0		2.47	0		28.38	0.62
			12.99	27.59		13	16		10.56	1.77		12.31	90.6
			3.46	4.2		1	4		1.07	2.9		9.37	13.81
			7.04	1.02		6	0		2.67	0		22.5	3.35
			1.24	11.3		1	9		2.48	2.43		4.03	37.11
			1.13	15.6		1	16		3.67	3.12		2.73	51.21
			11.67	13.35		26	16		12.79	3.65		20.32	43.82
			1.57	2.44		0	2		0	2.5		4.87	8.01
			2.25	4.22		6	0		8.27	0		7.25	13.87
			35.76	5		30	6		5.35	3.65		56.09	16.42
			1.88	9.15		0	16		0	5.33		4.73	30.03
			2.87	7.93		4	3		6.87	1.15		5.82	26.04
			0.88	1.81		3	1		18.79	1.68		1.6	5.95
			11.11	7.49		22	13		23.58	5.29		9.33	24.58
			1.69	1.59		6	3		49.74	5.73		1.21	5.24
			1.13	8.28		1	17		2.7	6.25		3.7	27.2
			1.95	4.02		0	2		0	1.52		5.58	13.2
			1.2	3.34		3	11		8.08	10.02		3.71	10.97
			7.59	0.15		7	0		4.33	0		16.17	0.49
			1.9	0.63		0	0		0	0		5.56	2.06
			1.02	0.93		1	1		2.99	3.26		3.34	3.07
			0.75	1.68		0	4		0	7.27		2.32	5.5
			0.57	0.39		0	2		0	15.68		1.86	1.28
			1.45	0.24		6	0		13.2	0		4.55	0.8
			1.29	3.03		1	7		2.36	7.04		4.24	9.94
			7.25	0.21		12	5		7.44	71.61		16.14	0.7
			0.52	0.14		0	1		0	21.48		1.49	0.47
			4.89	3.38		0	22		0	19.8		9.46	11.11
			4.15	0.89		5	0		4.19	0		11.95	2.94
			4.95	1.99		2	1		1.76	1.53		11.34	6.55
			7.13	0.19		3	2		2.39	32.04		12.55	0.62
			3.48	3.3		2	21		4.63	19.36		4.32	10.84
			3.34	2.88		3	15		3.79	15.85		7.92	9.46
			2.02	0.83		2	10		4.54	36.6		4.41	2.73
			2.16	2.28		1	14		1.77	18.68		5.64	7.49
			3.03	0.32		2	0		2.04	0		9.8	1.05
			3.57	1.15		4	4		3.42	10.57		11.7	3.78
			8.82	2.38		12	4		4.48	5.12		26.77	7.82
			2.32	0.86		4	0		13.77	0		2.91	2.81
			2.79	3.19		6	8		6.55	7.64		9.16	10.47
			1.17	1.71		1	3		2.71	5.33		3.69	5.63
			2.2	0.55		3	1		7.1	5.58		4.23	1.79
			2.53	0.32		6	0		9.83	0		6.11	1.03
			1.67	0.17		3	0		7.27	0		4.12	0.55
			7.97	1.93		10	6		7.18	9.48		13.92	6.33
			1.54	0.94		2	5		6.96	16.25		2.88	3.08
			1.27	1.82		2	5		4.83	8.36		4.14	5.98
			1.26	2.24		4	10		9.67	13.61		4.14	7.35
			28.8	1.33		39	8		15.83	18.38		24.63	4.35
			3.52	0.47		3	3		9.91	19.28		3.03	1.56
			28.5	1.78		46	11		17.96	18.83		25.61	5.84
			2.63	0.97		2	0		12.12	0		1.65	3.19
			3.37	0.43		2	0		5.21	0		3.84	1.42
			1.64	1.52		3	3		14.12	6.02		2.13	4.98
			38.67	0.17		23	0		4.29	0		53.64	0.56
			16.1	1.28		5	1		1.28	2.38		39.12	4.2
			1.92	1.57		3	10		9.76	19.36		3.07	5.17
			3.51	1.96		0	9		0	13.99		11.54	6.44
			5.7	0.86		7	2		3.82	7.06		18.32	2.83
			2.63	1.59		1	4		1.16	7.64		8.63	5.23
			1.74	1.4		2	11		3.56	24.01		5.61	4.58
			1.83	1.38		2	2		3.33	4.42		6.01	4.53
			12.06	1.26		12	5		3.39	12.08		35.39	4.14
			2.5	1.49		4	5		5.21	10.24		7.67	4.88
			38.32	1.63		40	2		10.6	3.74		37.74	5.35
			1.54	2.02		1	3		7.9	4.52		1.27	6.64
			0.96	1.56		0	1		0	1.96		2.05	5.11
			3.43	1.05		4	18		9.94	52.33		4.03	3.44
			1.62	0.23		0	4		0	53.15		5.21	0.75
			2.04	1.43		0	4		0	8.5		4.29	4.71
			3.27	1.4		2	2		6.2	4.34		3.23	4.61
			4.2	1.44		3	3		2.25	6.32		13.31	4.74
			9.57	1.4		18	5		10.89	10.91		16.52	4.58
			2.25	1.13		1	1		2.51	2.7		3.98	3.71
			6.14	2.72		3	2		3.86	2.24		7.77	8.93
			15.27	15.52		4	9		1.35	1.77		29.59	50.97
			4.29	2.69		0	4		0	4.53		10.72	8.83
			3.46	2.31		2	2		3.48	2.64		5.75	7.59
			6.35	2.14		0	2		0	2.84		20.42	7.04
			1.02	6.96		0	16		0	7		3.36	22.84
			0.95	1.32		1	2		3.76	4.6		2.66	4.35
			0.57	3.7		0	5		0	4.12		1.6	12.13
			6.77	0.97		9	0		5.38	0		16.74	3.19
			8.96	0.08		5	0		2.2	0		22.71	0.26
			8.7	0.07		6	0		3.88	0		15.44	0.22
			4.64	0.07		2	0		1.99	0		10.03	0.24
			13.63	0.09		15	0		9.21	0		16.29	0.31
			6.25	0.08		1	0		1.55	0		6.46	0.27
			5.32	0.15		5	0		11.12	0		4.5	0.49
			0.71	0.14		0	0		0	0		1.52	0.45
			7.17	6.64		4	10		6.48	4.59		6.18	21.79
			12.28	2.31		8	8		3.76	10.56		21.27	7.58
			0.57	4.81		0	8		0	5.07		1.87	15.79
			2.68	81.49		2	8		3.16	0.3		6.33	267.58
			5.52	25.86		1	1		0.57	0.12		17.5	84.91
			0.86	2.12		0	2		0	2.87		2.81	6.96
			10.99	1.74		4	0		2.2	0		18.18	5.72
			1.13	13.62		0	4		0	0.89		3.35	44.71
			8.87	18.35		6	2		3.68	0.33		16.32	60.25
			0.72	1.44		0	0		0	0		2.12	4.74
			2.53	8.42		0	1		0	0.36		5.93	27.66
			3.7	5.46		0	1		0	0.56		4.43	17.93
			30.9	34.21		48	9		19.84	0.8		24.19	112.32
			8.68	49.25		11	11		18.55	0.68		5.93	161.71
			13.14	2.76		14	1		12.9	1.11		10.85	9.05
			2.31	0.98		3	1		4.81	3.1		6.23	3.22
			1.04	1.92		1	0		3.16	0		3.17	6.31
			2.32	0.14		0	0		0	0		3.56	0.47
			3.53			1			2.45			4.08
			26.88			25			7.31			34.2
			0.43			0			0			1.33
			1.51			0			0			4.95
			9.47			0			0			18.68
			3.25			3			6.62			4.53
			4.85			2			1.38			14.49
			12.38			14			6.73			20.81
			10.34			6			4.84			12.39
			0.71			1			6.74			1.48
			23.3			11			2.37			46.5
			4.06			2			1.62			12.36
			27.69			11			2.17			50.67
			15.55			5			2.12			23.6
			1.56			1			3.08			3.25
			1.28			0			0			3.63
			47.02			75			13.33			56.26
			9.48			12			13.92			8.62
			1.51			0			0			3.25
			1.84			4			10.43			3.84
			1.47			2			5.49			3.64
			5.21			11			17.03			6.46
			1.4			0			0			2.31
			2.85			3			7.41			4.05
			7.39			4			8.11			4.93
			1.56			2			5.62			3.56
			2.19			0			0			5.17
			1.61			2			5.6			3.57
			3.04			1			3.32			3.01
			2.29			0			0			3.4
			17.73			21			12.35			17
			22.27			21			40.7			5.16
			1.51			0			0			4.36
			60.48			63			26.57			23.71
			3.89			1			1.96			5.11
			1.05			2			5.86			3.41
			2.54			2			6.59			3.03
			0.37			0			0			0.23
			0.25			0			0			0.22
			0.18			0			0			0.29
			17.38			156			27.33			57.07
			10.11			26			7.83			33.2
			0.23			0			0			0.77
			1.43			2			4.25			4.7
			4.75			1			0.64			15.6
			5.38			10			5.66			17.67
			21.52			60			8.49			70.67
			18.65			37			6.04			61.23
			18.71			37			6.02			61.42
			13.26			24			5.51			43.53
			25.06			16			1.94			82.29
			39.11			167			13			128.42
			4.9			13			8.09			16.08
			0.48			2			12.59			1.59
			2.89			1			1.05			9.48
			5.89			9			4.65			19.35
			3.01			5			5.06			9.88
			4.29			5			3.55			14.1
			1.24			1			2.46			4.06
			1.15			0			0			3.77
			1.26			1			2.41			4.15
			1.2			4			10.12			3.95
			0.27			0			0			0.88
			3.7			2			1.65			12.14
			4.3			8			5.67			14.1
			0.33			2			18.6			1.08
			5.36			7			3.97			17.61
			5.19			10			5.86			17.06
			27.77			46			5.04			91.19
			4.68			12			7.81			15.36
			3.22			3			2.84			10.57
			0.68			0			0			2.23
			16.03			46			8.74			52.65
			0.51			0			0			1.67
			2.19			5			6.96			7.18
			6.53			7			3.26			21.45
			4.29			8			5.67			14.1
			2.27			1			1.34			7.44
			4.66			12			7.84			15.31
			4.23			6			4.32			13.9
			4.52			5			3.37			14.85
			3.32			9			8.25			10.9
			1.23			0			0			4.05
			1.26			2			4.83			4.14
			1.45			1			2.1			4.76
			3.46			8			7.05			11.35
			0.06			0			0			0.21
			16.12			2			0.38			52.93
			16.68			12			2.19			54.78
			1.06			0			0			3.47
			8.82			2			0.69			28.97
			1.79			1			1.7			5.89
			33.41			12			1.1			108.94
			0.19			1			16.12			0.62
			5.23			0			0			17.16
			6.88			5			2.21			22.59
			12.13			10			2.51			39.82
			9.09			1			0.34			29.84
			9.33			4			1.31			30.64
			4.66			11			7.19			15.3
			1.44			2			4.22			4.74
			9.9			43			13.23			32.51
			6.65			19			8.69			21.85
			1.98			6			9.24			6.49
			3.15			9			8.71			10.34
			10.81			50			14.08			35.51
			5.99			37			18.8			19.68
			12.2			105			26.21			40.07
			3.25			16			15.01			10.66
			27.07			69			7.76			88.87
			0.78			7			27.22			2.57
			5.72			23			12.25			18.78
			4.58			20			13.3			15.03
			9.55			4			1.28			31.28
			30.17			69			6.96			99.08
			0.27			1			11.4			0.88
			13.95			44			9.6			45.82
			0.33			1			9.3			1.08
			5.79			0			0			19.03
			14.59			20			4.17			47.91
			1.86			2			3.28			6.09
			3.3			1			0.92			10.83
			4.21			1			0.72			13.81
			2.4			5			6.35			7.87
			28.96			73			7.68			95.1
			9.21			3			0.99			30.23
			1.6			0			0			5.25
			7.27			0			0			23.69
			4.25			4			2.87			13.95
			1.86			2			3.27			6.11
			16.62			7			1.28			54.58
			7.07			1			0.44			22.97
			7.13			1			0.43			23.43
			2.47			0			0			8.12
			11.98			1			0.25			39.33
			4.92			2			1.24			16.14
			8.06			1			0.38			26.37
			3.79			7			5.62			12.45
			9.48			50			16.06			31.13
			11.52			6			1.59			37.84
			5.11			0			0			16.24
			12.27			2			0.5			40.29
			8.29			3			1.13			26.47
			7.72			5			1.97			25.35
			8.4			9			3.26			27.59
			2.23			3			4.1			7.31
			1.69			1			1.8			5.55
			6.76			7			3.15			22.19
			1.71			0			0			5.6
			14.79			12			2.47			48.56
			2.22			1			1.37			7.28
			3.17			4			3.84			10.42
			1			6			18.21			3.3
			1.56			8			15.66			5.11
			3.99			7			5.35			13.09
			9.54			42			13.41			31.31
			5.45			9			5.03			17.89
			8.29			1			0.37			27.22
			4.65			8			5.24			15.28
			2.28			2			2.68			7.46
			1.03			1			2.95			3.39
			0.8			1			3.79			2.64
			7.79			2			0.78			25.57
			10.12			2			0.6			33.24
			2.31			2			2.64			7.58
			10.52			1			0.29			34.54
			24.06			10			1.27			78.99
			13.06			3			0.7			42.84
			1.41			0			0			4.63
			25.78			67			7.92			84.65
			2.74			5			5.57			8.98
			18.45			11			1.82			60.46
			1.34			4			9.1			4.4
			1.65			4			7.38			5.42
			0.89			1			3.42			2.93
			14.37			25			5.3			47.19
			13.26			6			1.38			43.45
			3.31			0			0			10.85
			8.25			2			0.74			27.09
			2.3			1			1.33			7.54
			0.9			1			3.4			2.94
			1.03			1			2.96			3.37
			3.98			15			11.48			13.07
			0.82			1			3.73			2.68
			1.46			4			8.33			4.8
			6.72			17			7.7			22.07
			5.47			2			1.11			17.96
			0.13			0			0			0.41
			0.16			0			0			0.51
			4.24			3			2.15			13.93
			1.48			2			4.11			4.86
			0.63			1			4.8			2.08
			0.88			0			0			2.9
			1.85			1			1.64			6.09
			1.85			2			3.3			6.06
			9.21			3			0.99			30.23
			18.81			12			1.94			61.77
			4.72			0			0			15.49
			0.15			0			0			0.51
			5.01			1			0.61			16.46
			0.46			2			13.37			1.5
			9.95			5			1.53			32.66
			0.76			0			0			2.51
			12.07			11			2.78			39.55
			23.07			9			1.19			75.7
			16.02			0			0			52.56
			13.03			0			0			42.8
			6.32			0			0			20.6
			9.05			0			0			29.67
			11.75			2			0.52			38.57
			3			1			1.03			9.67
			3.3			0			0			10.83
			2.45			1			1.25			8.03
			4.14			0			0			13.6
			3.32			0			0			10.89
			2.71			2			2.25			8.89
			4.46			7			4.78			14.65
			4			4			3.04			13.15
			12.6			4			0.98			40.99
			2.7			1			1.14			8.75
			7.66			1			0.4			25.17
			11.34			7			1.88			37.24
			12.1			0			0			39.73
			10.99			0			0			36.09
			14.64			7			1.47			47.67
			2.7			0			0			8.86
			7.9			3			1.16			25.93
			4.43			1			0.69			14.56
			4.9			0			0			16.1
			5.02			3			1.82			16.5
			0.63			0			0			2.07
			1.63			0			0			5.34
			1.02			2			6			3.34
			15.02			1			0.2			49.31
			7.61			0			0			24.96
			2.81			1			1.08			9.24
			0.29			0			0			0.95
			8.58			7			2.48			28.17
			4.42			0			0			14.5
			20.17			9			1.36			66.23
			0.86			1			3.54			2.83
			2.61			1			1.16			8.59
			8.19			8			2.98			26.89
			13.32			0			0			43.75
			1.4			1			2.18			4.59
			1.21			0			0			3.98
			6.33			0			0			20.78
			3.51			5			4.34			11.53
			16.9			13			2.34			55.48
			3.29			4			3.7			10.8
			17.8			0			0			58.32
			5.28			5			2.88			17.35
			1.23			0			0			4.03
			7.82			0			0			25.66
			3.05			0			0			10.02
			1.35			0			0			4.45
			7.52			2			0.81			24.71
			11.16			2			0.55			36.64
			3.01			2			2.04			9.82
			13.17			0			0			43.26
			9.54			0			0			31.33
			3.56			0			0			11.68
			8.5			1			0.36			27.9
			5.01			1			0.61			16.46
			3.32			0			0			10.92
			2.42			0			0			7.95
			1.67			2			3.65			5.48
			9.28			10			3.3			30.32
			5.97			7			3.57			19.62
			5			0			0			16.43
			4.32			0			0			14.17
			7.95			0			0			26.08
			10.64			0			0			34.92
			10.13			0			0			33.25
			1.03			4			11.84			3.38
			5.01			10			6.08			16.44
			6.02			0			0			19.76
			8.68			8			2.81			28.51
			7.23			1			0.42			23.75
			8.74			2			0.7			28.68
			3.67			1			0.83			12.07
			4.33			2			1.41			14.23
			4.28			2			1.42			14.04
			9.05			0			0			29.73
			5.44			0			0			17.87
			2.98			1			1.02			9.78
			14.81			16			3.29			48.58
			0.29			0			0			0.94
			0.84			0			0			2.75
			1.03			2			5.9			3.39
			2.39			0			0			7.84
			6.49			0			0			21.31
			5.42			5			2.82			17.7
			7.89			13			5.14			25.29
			3.57			2			1.71			11.71
			5.31			0			0			17.44
			5.24			0			0			17.21
			13.78			1			0.22			44.79
			3.16			0			0			10.38
			5.34			1			0.57			17.54
			1.05			0			0			3.45
			3.9			0			0			12.81
			6.17			0			0			20.26
			4.4			0			0			14.45
			2.41			0			0			7.92
			6.68			1			0.46			21.95
			3.63			7			5.88			11.91
			1.58			1			1.93			5.18
			3.64			0			0			11.94
			3.85			0			0			12.65
			3.39			0			0			11.13
			6.27			5			2.43			20.58
			1.41			0			0			4.63
			1.21			0			0			3.98
			2.04			2			2.98			6.71
			4.21			0			0			13.83
			3.82			2			1.6			12.54
			3.98			1			0.77			13.07
			2.82			0			0			9.25
			19.32			0			0			63.44
			2.5			0			0			8.22
			3.49			1			0.89			11.21
			16.46			11			2.04			53.93
			2.01			1			1.51			6.61
			0.95			0			0			3.13
			5.15			1			0.59			16.89
			21.27			9			1.3			69.25
			28.33			3			0.32			93.04
			8.73			10			3.49			28.67
			5.16			0			0			16.94

## Sheet: Figure 4
Figure 4. Top3b KO mice have reduced neuronal early response gene transcription under fear conditioning by Pol II ChIP-seq and RNA-Seq
Source file of the figure 4
detailed calculations can also be found in Supplementary Table 1.
Figure 4b, c
			TSS ChIP																		Exons ChIP																			Normalized TSS
Gene_id	Symbol	Length	WT_ChIP17_POLII_TSS	WT_CHIP20_POLLII_TSS	WT_CHIP22_POLII_TSS	WT_CHIP24_POLII_TSS	WT-stress_ChIP17_POLII_TSS	WT-FEAR_ChIP19_POLII_TSS	WT-stress_CHIP20_POLLII_TSS	WT-fear_CHIP22_POLII_TSS	WT-fear_CHIP24_POLII_TSS	TOP3B_ChIP17_POLII_TSS	TOP3B_CHIP20_POLLII_TSS	TOP3B_CHIP22_POLII_TSS	TOP3B_CHIP24_POLII_TSS	TOP3B-stress_ChIP17_POLII_TSS	TOP3B-FEAR_ChIP19_POLII_TSS	TOP3B-stress_CHIP20_POLLII_TSS	TOP3B-fear_CHIP22_POLII_TSS	TOP3B-fear_CHIP24_POLII_TSS	WT_ChIP17_POLII_exons	WT_CHIP20_POLLII_exons	WT_CHIP22_POLII_exons	WT_CHIP24_POLII_exons	WT-stress_ChIP17_POLII_exons	WT-FEAR_ChIP19_POLII_exons	WT-stress_CHIP20_POLLII_exons	WT-fear_CHIP22_POLII_exons	WT-fear_CHIP24_POLII_exons	TOP3B_ChIP17_POLII_exons	TOP3B_CHIP20_POLLII_exons	TOP3B_CHIP22_POLII_exons	TOP3B_CHIP24_POLII_exons	TOP3B-stress_ChIP17_POLII_exons	TOP3B-FEAR_ChIP19_POLII_exons	TOP3B-stress_CHIP20_POLLII_exons	TOP3B-fear_CHIP22_POLII_exons	TOP3B-fear_CHIP24_POLII_exons		WT_ChIP17_POLII_TSS	WT_CHIP20_POLLII_TSS	WT_CHIP22_POLII_TSS	WT_CHIP24_POLII_TSS	WT-stress_ChIP17_POLII_TSS	WT-FEAR_ChIP19_POLII_TSS	WT-stress_CHIP20_POLLII_TSS	WT-fear_CHIP22_POLII_TSS	WT-fear_CHIP24_POLII_TSS	TOP3B_ChIP17_POLII_TSS
NM_018790	Arc	3059	96.8383	12.4578	51.1349	32.0969	343.041	227.493	41.1659	62.0437	52.3295	95.0688	13.2976	25.9694	20.3666	185.798	127.681	4.4491	18.0879	18.0294	67.9638	6.1453	47.4029	18.6165	365.375	95.9128	15.594	52.4944	37.4569	74.8595	5.9429	20.7496	14.3689	172.068	51.168	2.6675	17.7102	16.0157		1	1	1	1	3.54241	2.34921	3.30443	1.21333	1.63036	0.981727
NM_010234	Fos	2094	48.5917	6.29	19.4858	19.3755	147.259	119.944	17.3881	36.5473	40.7007	37.4608	7.4899	10.1983	12.1001	125.583	66.2463	5.7718	10.7758	12.5014	23.6676	2.6255	19.6602	9.9384	72.204	33.6021	8.4998	32.4551	21.7263	22.8588	3.1081	6.1504	6.6239	44.9047	17.703	2.1215	6.3753	7.0496		1	1	1	1	3.03054	2.46841	2.7644	1.87559	2.10063	0.77093
NM_007913	Egr1	3072	119.109	11.5418	39.3441	39.8276	192.742	156.948	30.4816	64.0171	63.7821	76.0235	10.0533	21.0653	19.9672	166.177	108.262	6.7338	14.3356	19.3302	65.6249	4.4691	25.7691	17.0149	141.754	43.8408	11.8465	43.5811	28.191	49.3977	3.6458	14.3549	10.4151	97.7974	31.5904	2.1536	10.2565	11.536		1	1	1	1	1.61819	1.31768	2.64097	1.62711	1.60145	0.638266
NM_153553	Npas4	3277	76.4993	10.5037	32.0834	23.8769	216.525	145.647	18.9593	33.1531	37.7054	54.6696	9.3323	18.4461	11.0019	136.295	78.0177	4.4491	10.872	14.1815	36.6563	3.548	21.2201	9.1185	113.183	36.1699	7.0573	22.678	15.4606	30.1127	3.1231	12.693	5.5704	57.2102	20.7704	1.5235	7.8819	7.4137		1	1	1	1	2.83042	1.9039	1.80501	1.03334	1.57916	0.714642
[truncated: 120 more columns]

## Sheet: Figure 5
Figure 5. Top3b is required for global neuronal activity activated transcription
Source file of the Figure 5.
Figure 5a Source file						Figure 5b. Source file						Figure 5c. Row data											Figure 5d. Distribution of POLII binding (ChIP-seq) at TSS of all genes for different genotypes and treatments
Pol II ChIP-seq data at exons (in FPKM) of a representative experiment from brains of wildtype and Top3b-KO mice						Pol II ChIP-seq data at TSS (in FPKM) of a representative experiment from						Geometric means of normalized Pol II ChIP-seq data at TSS and Exons for all genes
untreated or treated with fear conditioning						wildtype and Top3b-KO mice untreated or treated with fear conditioning								TSS					Exons																							ANOVA of log10-transformed data					Geometric means, POLII ChIP-seq
Symbol	brain_WT_ChIP_POLII_exons	brain_WT-fear_ChIP_POLII_exons	brain_TOP3B-KO_ChIP_POLII_exons	brain_TOP3B-KO-fear_ChIP_POLII_exons		Symbol	brain_WT_ChIPseq_POLII_TSS	brain_WT-fear_ChIPseq_POLII_TSS	brain_TOP3B-KO_ChIPseq_POLII_TSS	brain_TOP3B-KO-fear_ChIPseq_POLII_TSS		Symbol	GM_WT_Pol II_TSS	GM_WT-fear_Pol II_TSS	GM_Top3bKO_Pol II_TSS	GM_Top3bKO-fear_Pol II_TSS		GM_WT_Pol II_exon	GM_WT-fear_Pol II_exon	GM_Top3bKO_Pol II_exon	GM_Top3bKO-fear_Pol II_exon		Distance from TSS, bp	brain WT POLII rep1	brain WT POLII rep2	brain WT POLII rep3	brain WT POLII rep4	brain WT-fear POLII rep1	brain WT-fear POLII rep2	brain WT-fear POLII rep3	brain WT-fear POLII rep4	brain WT-fear POLII rep5	brain TOP3B-KO POLII rep1	brain TOP3B-KO POLII rep2	brain TOP3B-KO POLII rep3	brain TOP3B-KO POLII rep4	brain TOP3B-KO-fear POLII rep1	brain TOP3B-KO-fear POLII rep2	brain TOP3B-KO-fear POLII rep3	brain TOP3B-KO-fear POLII rep4	brain TOP3B-KO-fear POLII rep5	SS-total	SS-err	SS-factor	F	MSE	GM WT	GM WT-fear	GM KO
Polr2a	23.1344	36.0945	11.2441	11.8056		Polr2a	153.145	234.69	70.9038	76.562		Tgfbr3	1	1.19221	0.905131	0.863163		1	0.103829	0.253991	0.232512		-2000	0.0202328	0.0934586	0.0211814	0.046146	0.0272601	0.0212341	0.10917	0.0258102	0.0499813	0.0210684	0.095685	0.0175652	0.0419022	0.0247381	0.0185975	0.0904552	0.0181503	0.0434454	1.03781	1.02219	0.015617	0.0840288	0.0929266	0.0368715	0.0382167	0.0349013
Hist2h2bb	84.8419	151.991	43.6566	49.6614		Hist2h2bb	55.2887	88.0969	27.0157	28.9802		Tfpi	1	1.07707	0.756999	0.718311		1	0.1219	0.218702	0.233242		-1900	0.0204964	0.0932216	0.0226986	0.0460053	0.0274172	0.0222354	0.113717	0.0252344	0.0525548	0.021796	0.0985231	0.0172494	0.0420361	0.0249448	0.0199093	0.0850546	0.017539	0.0432071	1.03705	1.01605	0.0209992	0.113672	0.0923678	0.0375838	0.0391471	0.0353247
Malat1	20.1903	34.8756	12.4055	11.8403		Malat1	83.2759	124.745	39.2357	35.1376		Cgref1	1	2.84762	1.52263	2.26866		1	0.12531	0.244225	0.422498		-1800	0.0201326	0.0948253	0.0224302	0.0462708	0.0266737	0.0218623	0.107803	0.0251295	0.0540821	0.0211837	0.0981594	0.0173806	0.0435316	0.025336	0.0197688	0.0832029	0.0183687	0.0426988	1.0088	0.991326	0.0174741	0.0969487	0.0901205	0.0375182	0.0385771	0.0354161
Znfx1	2.5442	1.9211	1.7816	1.2863		Znfx1	53.5275	96.5542	24.5398	24.6776		Gm15679	1	1.0527	1.36864	1.37799		1	0.139827	0.349695	0.139827		-1700	0.0208833	0.0955913	0.0236249	0.04778	0.0289336	0.0226504	0.113689	0.025745	0.0553234	0.0229004	0.0960487	0.0178895	0.0433365	0.0260895	0.0201867	0.0859363	0.0188073	0.0437949	0.985998	0.965346	0.0206516	0.117661	0.0877588	0.0387443	0.0402865	0.0361365
Ddit4	18.2753	37.3708	9.2556	11.3599		Ddit4	66.7348	137.544	32.8262	34.3788		Gpr137b-ps	1	1.3146	0.727277	0.621962		1	0.148665	0.393791	0.445994		-1600	0.0228485	0.101295	0.0257975	0.0501787	0.0311783	0.0254945	0.117266	0.0296998	0.0600778	0.0240876	0.102981	0.0196227	0.0444122	0.0266348	0.0222635	0.0884437	0.020151	0.0456263	0.935069	0.906027	0.0290425	0.176301	0.0823661	0.0416041	0.0440745	0.0383445
Hist3h2a	65.8393	68.2786	31.1825	23.2619		Hist3h2a	53.0541	71.0059	25.0516	21.317		Gm15698	1	0.501103	0.717796	0.87072		1	0.166922	0.31389	0.37579		-1500	0.0247258	0.0973768	0.026706	0.0515109	0.0328352	0.0252596	0.119382	0.0304627	0.0607541	0.0261284	0.103207	0.0195592	0.0456808	0.0285496	0.0225366	0.0858426	0.0198174	0.0487354	0.916865	0.888104	0.0287617	0.178121	0.0807367	0.0426607	0.0449376	0.0393982
Hist3h2bb-ps	51.6392	63.3459	24.9728	21.2766		Hist3h2bb-ps	53.6413	70.125	25.5109	21.8228		Cyp2d13	1	0.964409	1.30146	1.33703		1	0.169078	0.928894	0.589764		-1400	0.0230459	0.0984845	0.0253369	0.0502491	0.0321969	0.0244578	0.122016	0.027805	0.0596557	0.0260146	0.101317	0.0191748	0.0463457	0.0281253	0.0220323	0.0859914	0.0194753	0.0483632	0.951813	0.926619	0.0251942	0.149541	0.084238	0.0412297	0.0437003	0.039121
Actb	11.9715	19.2719	6.5177	8.209		Actb	41.0997	68.5394	20.3866	23.5575		Sprr2g	1	0.598278	0.490783	1.24901		1	0.17491	0.415204	0.441032		-1300	0.0254714	0.102463	0.0274223	0.0532038	0.0354336	0.0268733	0.12848	0.0307794	0.0661893	0.0282701	0.106288	0.0200824	0.0475462	0.0314405	0.0241927	0.0908906	0.0199478	0.0506417	0.930553	0.89976	0.0307935	0.188233	0.0817964	0.044174	0.0477886	0.0411562
Rhob	12.45	23.0171	8.3695	8.4002		Rhob	38.7511	82.6349	22.2236	24.1356		Mapre3	1	2.15228	1.10688	1.26204		1	0.176679	0.552715	0.273431		-1200	0.0299061	0.106067	0.0311875	0.0577426	0.0421909	0.0304824	0.139375	0.0371489	0.071536	0.0316754	0.112758	0.0225505	0.0503058	0.0369112	0.0267191	0.093139	0.0225031	0.0520578	0.843618	0.800837	0.0427813	0.293814	0.0728034	0.0488883	0.0543982	0.0448653
Sfi1	23.3364	14.9577	14.3139	11.8072		Sfi1	56.3653	39.996	29.4717	21.8413		Vgll1	1	0.472469	1.02129	0.503949		1	0.187516	0.644219	0.243442		-1100	0.0309989	0.109694	0.0323804	0.0600166	0.0453498	0.0314009	0.141508	0.0388736	0.0751444	0.0336557	0.117894	0.0224777	0.0523051	0.0391343	0.0286051	0.0941144	0.0232075	0.0545065	0.833859	0.790827	0.0430315	0.299273	0.0718934	0.0507015	0.0567505	0.0464741
Rsrp1	24.1453	48.4969	12.5645	11.6262		Rsrp1	44.5083	75.2053	23.4815	20.6128		Pisd-ps2	1	1.37552	0.666007	0.516946		1	0.188351	0.175561	0.139111		-1000	0.0380522	0.118742	0.0405297	0.0676304	0.0564754	0.0381077	0.161352	0.0483251	0.087297	0.0396818	0.127191	0.0259702	0.0567396	0.0501929	0.0334101	0.0980161	0.0252742	0.0614236	0.773758	0.711713	0.0620448	0.479472	0.0647012	0.0593233	0.0681026	0.0522218
2810006K23Rik	3.7909	3.0087	2.5502	2.1648		2810006K23Rik	47.0689	86.9516	25.1587	22.4736		Pisd-ps3	1	1	1	1		1	0.191555	1.00682	0.472692		-900	0.0479223	0.128932	0.0503715	0.0788004	0.0728325	0.0483567	0.192401	0.0625832	0.106383	0.0506684	0.140428	0.0317979	0.0644283	0.0635979	0.0406075	0.103929	0.0296668	0.0694028	0.70508	0.615134	0.0899456	0.804216	0.0559213	0.0703725	0.0852832	0.0617897
Mphosph9	1.4758	2.8836	1.1235	1.0739		Mphosph9	47.8518	87.8326	25.8376	23.5575		Pisd-ps1	1	1.41185	0.725586	0.616893		1	0.192528	0.495114	0.263311		-800	0.0561217	0.138554	0.0584988	0.0899	0.0866733	0.0545325	0.207318	0.0701102	0.121615	0.056984	0.149521	0.0346385	0.0720081	0.0741969	0.0459902	0.106949	0.0336233	0.0792225	0.670746	0.573482	0.0972638	0.932811	0.0521348	0.0799676	0.0964693	0.0678967
Rn45s	59.31	35.8795	32.0926	27.6888		Rn45s	39.6283	17.031	22.9323	21.2812		Mx2	1	1.40855	0.955318	1.16515		1	0.192791	0.128801	0.162183		-700	0.0683971	0.15685	0.0707189	0.107359	0.106056	0.0657086	0.235319	0.0865129	0.14636	0.0705611	0.170958	0.0390455	0.084921	0.0901297	0.0555007	0.116373	0.0378796	0.0888153	0.660106	0.544532	0.115574	1.16735	0.0495029	0.095	0.115735	0.0795262
Hist1h4d	56.6112	119.921	23.7697	33.094		Hist1h4d	38.3269	77.6426	16.749	21.6997		Oas1b	1	1.19099	0.533664	0.742535		1	0.193847	0.555342	0.32135		-600	0.0923528	0.185931	0.0931466	0.136135	0.145052	0.0892883	0.301212	0.118423	0.190779	0.0929478	0.20917	0.0507009	0.105371	0.123302	0.0729017	0.131654	0.0484919	0.112807	0.63345	0.490241	0.143209	1.60665	0.0445674	0.121474	0.154537	0.100953
Hspa8	6.519	10.9166	3.986	4.439		Hspa8	42.3215	61.2555	22.6029	25.4905		Mcm7	1	1.93006	0.951202	0.861334		1	0.19544	0.252747	0.52555		-500	0.136162	0.247289	0.136978	0.193859	0.217184	0.132741	0.43679	0.175636	0.283861	0.138666	0.285209	0.0702042	0.143027	0.188921	0.105921	0.164956	0.0641733	0.151494	0.670613	0.485226	0.185386	2.10134	0.0441115	0.172922	0.228858	0.141166
Btg1	8.3964	17.5164	3.7536	3.9106		Btg1	45.6011	83.5159	21.5447	18.8785		D030028A08Rik	1	1.57342	0.905702	1.04937		1	0.198605	0.48047	1.22422		-400	0.213742	0.346082	0.20838	0.291713	0.348302	0.205105	0.651444	0.274469	0.416217	0.215218	0.401301	0.106055	0.211016	0.297388	0.162057	0.218136	0.0901096	0.222753	0.681971	0.465711	0.216261	2.55402	0.0423373	0.258953	0.350852	0.209676
Hist1h4c	77.5225	94.3075	48.0681	42.9569		Hist1h4c	45.1699	53.6723	25.9272	24.0783		Rab11fip4os1	1	2.11508	1.15425	1.57539		1	0.201169	0.795627	0.875298		-300	0.354558	0.501328	0.343176	0.440709	0.563735	0.335199	0.996881	0.453345	0.664564	0.335707	0.613915	0.165165	0.304495	0.496602	0.258822	0.307489	0.139127	0.327722	0.702785	0.451387	0.251398	3.06321	0.0410352	0.40492	0.563375	0.319074
Btg2	20.9212	36.9865	9.6584	13.3297		Btg2	62.1389	84.2206	29.2121	32.6626		Slc13a2os	1	1.12648	1.45185	1.09783		1	0.202662	0.469233	0.251428		-200	0.529712	0.685066	0.504594	0.636478	0.842011	0.488682	1.41202	0.664017	0.971226	0.477772	0.831164	0.236413	0.422131	0.757274	0.374756	0.40232	0.194813	0.454241	0.728774	0.449017	0.279758	3.42675	0.0408197	0.584284	0.821745	0.446177
1700045H11Rik	11.5744	15.7371	6.3619	8.2506		1700045H11Rik	39.4361	65.3679	19.3283	21.1186		Mtch2	1	1.32105	0.704428	0.627633		1	0.203778	0.701284	0.2355		-100	0.71075	0.834972	0.710216	0.822819	1.17012	0.657389	1.90798	1.00259	1.25663	0.602919	1.05406	0.338595	0.524372	1.12883	0.513136	0.512857	0.270025	0.57736	0.736083	0.431283	0.3048	3.88701	0.0392075	0.767399	1.13081	0.579577
Errfi1	9.4909	15.7059	4.4427	4.7286		Errfi1	39.4361	64.6631	19.4082	20.8838		Foxl2os	1	1.40329	1.25307	1.11221		1	0.204442	0.537785	0.462289		0	1	1	1	1	1.54914	0.862148	2.55793	1.53194	1.62167	0.790607	1.33874	0.512588	0.617776	1.57505	0.673373	0.635126	0.362409	0.698753	0.758289	0.418482	0.339807	4.466	0.0380438	1	1.53374	0.760876
Snhg8	24.757	33.4117	11.6598	15.9801		Snhg8	34.8369	66.4251	17.5113	22.9252		Fate1	1	0.912283	0.809803	1.20817		1	0.204748	0.508381	0.399928		100	0.534408	0.626171	0.547683	0.618198	0.851462	0.469477	1.43169	0.760739	0.941665	0.48917	0.797123	0.265715	0.425399	0.771962	0.372614	0.387479	0.197134	0.464383	0.705264	0.418773	0.286491	3.76266	0.0380703	0.580171	0.836666	0.458194
Ier5	13.2959	23.2592	7.1891	8.3323		Ier5	42.6654	75.2348	20.746	26.2673		Sprr2j-ps	1	1.16557	2.55525	2.76518		1	0.205473	0.496298	0.505624		200	0.221071	0.364025	0.239466	0.334773	0.401681	0.212015	0.659247	0.286362	0.450937	0.240613	0.401868	0.113404	0.252371	0.297458	0.167341	0.216053	0.0950432	0.256699	0.669666	0.448922	0.220744	2.70447	0.0408111	0.283409	0.373307	0.22936
Snora24	1.4678	1.3011	0.8893	4.8693		Snora24	34.5433	65.1917	17.0121	21.8051		Defa-ps1	1	1	1	1.03748		1	0.205597	0.587379	0.398925		300	0.128773	0.218043	0.137437	0.182632	0.213592	0.116618	0.400182	0.178394	0.256948	0.135194	0.252618	0.0755433	0.14083	0.181854	0.0985035	0.146649	0.0644273	0.146953	0.593826	0.421775	0.172051	2.24357	0.0383432	0.162934	0.214766	0.138063
Hn1	17.2041	29.3678	9.3781	8.3142		Hn1	38.7826	59.8162	18.7692	19.8089		Snhg10	1	1.83072	0.848438	0.855433		1	0.20595	2.52143	0.412385		400	0.0907247	0.172876	0.0972827	0.132898	0.154002	0.0836707	0.294726	0.12374	0.189379	0.0973818	0.197845	0.0558893	0.105504	0.128171	0.0735212	0.125989	0.0488433	0.113295	0.590324	0.450943	0.139381	1.69999	0.0409948	0.119331	0.154836	0.103241
Herpud1	5.3842	4.6233	3.7258	3.6825		Herpud1	27.3019	40.5246	15.255	17.9391		Snhg1	1	1.6603	0.81465	0.727716		1	0.207222	0.348616	0.986923		500	0.0686096	0.146919	0.0721998	0.104903	0.114366	0.0630417	0.232894	0.0893044	0.142244	0.0740946	0.167243	0.0427142	0.0863847	0.0950737	0.055822	0.115497	0.0403096	0.0912708	0.606426	0.503125	0.103302	1.12926	0.0457386	0.0934753	0.116358	0.0822311
Cap1	3.8161	1.6983	2.5058	2.0257		Cap1	33.8583	55.2367	18.7293	15.8616		Gm12070	1	0.685922	1.01696	1.2606		1	0.207725	0.451023	0.493269		600	0.0532812	0.133886	0.0568927	0.0892464	0.0893394	0.0509054	0.198485	0.0705818	0.118996	0.0613971	0.150198	0.0348536	0.0738985	0.0732705	0.0460284	0.107401	0.0349171	0.0765083	0.642642	0.557519	0.0851229	0.839749	0.0506835	0.0775781	0.0946132	0.069811
Mknk2	5.8393	9.3223	3.2662	3.4603		Mknk2	48.8299	71.6809	25.7444	24.9124		Gm1821	1	1.70152	0.718692	0.848927		1	0.209084	0.461506	0.396878		700	0.0460817	0.122165	0.0497475	0.0784464	0.0784076	0.0458987	0.179588	0.0594437	0.103739	0.0533756	0.136531	0.0312112	0.0670041	0.0631786	0.0403769	0.104585	0.0311891	0.0715542	0.66666	0.593499	0.0731612	0.677991	0.0539545	0.0684628	0.0831949	0.0624808
Hist3h2ba	43.9858	97.4094	22.604	29.3319		Hist3h2ba	39.3543	61.9319	20.8353	21.6964		Has2os	1	0.702967	0.944006	1.09904		1	0.20949	0.613929	0.888214		800	0.0402278	0.117806	0.0420774	0.0732948	0.0672156	0.040382	0.161545	0.051418	0.0942187	0.0467509	0.128105	0.0283037	0.0629849	0.0548675	0.0362931	0.0997906	0.0284417	0.0651522	0.691428	0.630535	0.0608926	0.531151	0.0573214	0.0618306	0.0733569	0.0571622
Son	1.7599	1.9614	0.9811	1.3733		Son	32.9776	55.6772	17.3116	19.8179		Dio3os	1	1.16147	1.29049	1.46784		1	0.214479	0.746162	0.331707		900	0.0366857	0.113992	0.0376129	0.0650388	0.059939	0.0371215	0.156481	0.0457495	0.0851706	0.0417096	0.121625	0.026054	0.0560179	0.0499934	0.033176	0.0964069	0.0267593	0.06013	0.726362	0.670329	0.0560326	0.459743	0.060939	0.0565549	0.0670648	0.0521633
A130010J15Rik	3.1385	3.7106	2.4919	3.0391		A130010J15Rik	35.9133	51.4486	18.6294	20.6489		Snord87	1	1.74584	0.887802	0.599801		1	0.21482	0.428426	0.374058		1000	0.032908	0.109506	0.0337487	0.0637202	0.0527164	0.0339172	0.141464	0.0389761	0.0818936	0.0393857	0.115535	0.0235648	0.0545155	0.0429847	0.0299933	0.0977461	0.0250448	0.0570754	0.772063	0.727901	0.0441624	0.33369	0.0661728	0.0527617	0.0604522	0.049171
Srsf2	14.2951	25.7652	7.8012	5.0542		Srsf2	41.589	72.4156	20.7859	16.3493		Arl14epl	1	0.630074	0.795962	0.975485		1	0.216535	1.0088	0.303876		1100	0.0299465	0.105549	0.0311214	0.0593335	0.0470218	0.0305948	0.133627	0.0344336	0.071906	0.0354236	0.112736	0.023166	0.0523619	0.0381906	0.027817	0.0929296	0.0232972	0.053921	0.793072	0.758857	0.0342143	0.247976	0.068987	0.0491519	0.0543899	0.0469143
Ints6	7.2552	11.0729	3.3813	4.1947		Ints6	68.1081	108.183	30.1106	34.5595		Dpys	1	1.29628	1.06463	1.07516		1	0.216949	0.29999	0.305522		1200	0.0295834	0.103428	0.0306473	0.0597193	0.0466436	0.0299083	0.13598	0.0336708	0.0740142	0.0358724	0.109749	0.0223464	0.0521826	0.035881	0.0268639	0.0924556	0.0233294	0.0539595	0.822218	0.783055	0.0391629	0.275071	0.0711868	0.0486461	0.0543157	0.0462885
Cirbp	15.611	23.702	7.2273	7.0809		Cirbp	46.7427	64.7512	25.2186	25.6351		Ankrd33b	1	1.72728	0.864607	0.890194		1	0.219042	0.634771	0.415504		1300	0.0269014	0.102028	0.028081	0.0552417	0.041536	0.0276477	0.127097	0.0326649	0.06633	0.0331796	0.105009	0.0206336	0.0490985	0.0333474	0.0251667	0.0900529	0.0212627	0.0521486	0.845464	0.812115	0.0333488	0.225853	0.0738286	0.0454248	0.050119	0.0433446
Gas5	13.5474	15.1258	7.3762	7.7646		Gas5	36.5494	43.7841	18.3199	19.0953		Tmem212	1	1.30678	1.30802	2.09416		1	0.219648	1.00485	0.296777		1400	0.0259404	0.0980712	0.025806	0.0522439	0.0394671	0.0266485	0.121531	0.0285602	0.0656016	0.0320709	0.103687	0.0194855	0.046087	0.0309485	0.0237331	0.0940152	0.0212076	0.0504601	0.894797	0.868619	0.0261782	0.165757	0.0789654	0.0430347	0.0474083	0.0415701
Hsp90ab1	6.4744	10.9485	4.6263	4.4038		Hsp90ab1	36.3047	54.7082	19.8075	15.8074		Axin2	1	1.74762	0.823689	0.823944		1	0.222729	0.862269	0.841157		1500	0.0227008	0.0969911	0.0228832	0.0509435	0.0341031	0.0237144	0.116759	0.0246782	0.0594265	0.0287758	0.0983963	0.0180851	0.046298	0.0276794	0.0222268	0.0886917	0.0193585	0.0469153	0.953534	0.933327	0.0202069	0.119078	0.0848479	0.0400262	0.0424891	0.0392394
Klf6	2.8444	3.4194	1.9256	1.8925		Klf6	44.8182	63.2536	23.162	20.2334		Ubb	1	1.70056	0.715683	0.848081		1	0.225249	1.20552	0.212011		1600	0.0222779	0.0919321	0.0215878	0.0478027	0.0308938	0.0224847	0.107412	0.0221779	0.0554641	0.0266521	0.0980051	0.016865	0.0444099	0.0253951	0.0209618	0.0844759	0.0188268	0.0451588	0.978205	0.962779	0.0154255	0.08812	0.0875254	0.0381286	0.0391335	0.0373992
H3f3b	7.1979	12.3582	4.6625	4.3389		H3f3b	30.8073	53.3249	18.6291	17.213		Twist1	1	0.753917	1.11002	0.793549		1	0.225828	0.671557	0.372925		1700	0.020526	0.0921029	0.0203169	0.047292	0.027804	0.0210144	0.105704	0.021388	0.0541547	0.0256299	0.0967321	0.0167456	0.0442193	0.0235646	0.0200491	0.0849554	0.0178362	0.0446051	1.03043	1.01558	0.014856	0.0804548	0.092325	0.0367118	0.037231	0.0368093
Tubb4b	17.1259	22.8166	8.0953	7.8241		Tubb4b	42.27	51.2958	22.2502	19.7576		Glmn	1	1.31602	0.849028	0.693035		1	0.225847	0.826268	1.10263		1800	0.0219214	0.092869	0.0210273	0.0485334	0.0289559	0.0216476	0.109986	0.0221542	0.0561767	0.0262408	0.0953488	0.0175576	0.0450953	0.024442	0.0202717	0.0874022	0.0187065	0.0455582	1.00957	0.99448	0.015092	0.0834665	0.0904073	0.0379656	0.03861	0.0375165
Nabp1	15.0813	19.6476	6.879	7.414		Nabp1	55.2889	78.5824	25.0389	24.5331		Usp33	1	1.94212	0.792078	0.701535		1	0.228277	0.939473	0.582423		1900	0.020884	0.0936735	0.0211509	0.047342	0.0278076	0.0219473	0.106977	0.0205489	0.0513951	0.0254865	0.0955031	0.0169395	0.0441535	0.0225935	0.0200419	0.0891932	0.0179674	0.0452791	1.04255	1.02969	0.0128541	0.0686592	0.0936083	0.0374112	0.036958	0.0367323
D230025D16Rik	6.1375	8.5385	3.6683	3.3498		D230025D16Rik	44.4268	83.3397	21.1054	19.5289		Dio1	1	0.636323	1.48503	1.26854		1	0.228359	0.910628	0.434666		2000	0.0195398	0.0912598	0.0211509	0.0456013	0.0264353	0.0205634	0.106966	0.021084	0.0532401	0.0249657	0.0949851	0.0167888	0.0428826	0.02185	0.019637	0.0873581	0.0172342	0.0447299	1.07216	1.05697	0.015186	0.0790208	0.0960886	0.036214	0.0365547	0.0361472
Ubc	1.099	1.688	0.9605	1.1616		Ubc	44.5247	57.7916	20.6461	18.5533		Gm13212	1	0.792135	1.7841	2.02013		1	0.230518	0.644202	0.317665
Fus	7.453	14.6238	4.7647	4.1904		Fus	37.7726	56.9106	20.8458	21.5342		Gm21708	1	1	1	1		1	0.233486	1.50098	0.625727		Legend
Calr	26.9765	49.0087	13.4276	13.3673		Calr	50.5918	82.1063	25.7578	22.7265		Cma1	1	0.962652	1.4887	1.40474		1	0.234093	0.512807	0.33438		Data was normalized to POLII signals in WT at TSS location (distance=0)
H2afx	17.1637	37.446	8.8744	11.6577		H2afx	33.6137	62.2845	17.4913	19.8179		Gm17644	1	0.957736	0.947452	0.957736		1	0.234179	0.509766	0.258019		ANOVA was done using log10-transformed data
Arl15	6.1137	12.6153	2.3223	3.0227		Arl15	63.411	112.764	24.8592	33.0239		Dkc1	1	2.1789	1.02048	1.42371		1	0.234594	0.438651	0.722952
Ubb	18.6447	29.0412	11.6649	16.7981		Ubb	34.6725	60.3737	18.7093	30.2418		Dnajc17	1	1.73282	0.954795	0.890868		1	0.235324	0.458827	0.386133
Sde2	1.0564	1.5343	1.0517	0.9405		Sde2	31.1183	63.606	17.2317	20.9199		Adam23	1	1.69551	0.956232	0.891591		1	0.238095	0.543494	0.970635
Ppp1r10	1.349	3.0335	1.0452	0.921		Ppp1r10	36.794	57.4392	17.1319	17.1803		Chodl	1	0.786369	0.813783	1.43759		1	0.238829	0.569902	0.435775
Trp53inp2	5.8482	4.4608	3.4177	2.4042		Trp53inp2	37.4301	45.1056	20.6661	14.4344		Ckap5	1	0.578535	1.05969	0.478196		1	0.242772	0.55062	0.362285
Gm1821	5.8242	12.3395	7.8351	11.5879		Gm1821	33.9875	58.4355	18.3831	30.0069		Cldn18	1	1.27779	1.22689	0.881519		1	0.243558	0.530598	0.565133
Ndel1	7.1543	8.3587	3.2759	3.4367		Ndel1	23.8769	34.3578	14.1967	16.3313		H60c	1	1.80045	0.931958	1.35283		1	0.246023	0.3157	0.612234
Ifrd1	20.7147	19.3328	10.2995	7.0375		Ifrd1	39.0447	46.3389	21.924	21.7871		Reep3	1	1.87289	0.902984	0.691734		1	0.246629	0.44312	0.952943
Hist2h4	51.3479	102.275	35.3826	34.6662		Hist2h4	37.7726	59.9059	20.1969	18.4269		Ptrhd1	1	1.62682	0.98618	0.840279		1	0.246982	0.254154	0.240166
2810454H06Rik	15.3816	19.8709	9.5122	7.1079		2810454H06Rik	34.4944	45.9866	20.2268	17.0539		Mptx2	1	0.91377	0.921919	1.87766		1	0.248405	1.04824	0.771032
Gart	1.8565	2.7715	1.2742	1.6168		Gart	29.9441	61.844	16.4929	20.4322		AI607873	1	0.789961	0.868836	0.973728		1	0.248819	0.507986	0.274077
4931440J10Rik	1.626	0.7296	0.8928	0.5967		4931440J10Rik	56.3653	96.2018	24.8992	27.821		Gm5523	1	0.631628	1.09631	0.723056		1	0.24941	0.56728	0.463811
Lrrc28	2.2664	3.6619	1.2185	1.4337		Lrrc28	34.739	55.501	18.31	22.8529		Cntnap5a	1	0.886262	0.870982	0.914368		1	0.24972	0.289303	0.519456
Srsf7	12.3945	23.4096	5.8599	6.6389		Srsf7	43.4483	87.7445	21.4049	22.4374		Irx3	1	2.99965	1.57193	2.12686		1	0.251345	0.772402	0.535423
Gpr19	6.3707	7.0045	3.3977	3.1847		Gpr19	33.7115	44.2246	19.528	16.2771		Sez6l	1	1.6937	0.919745	0.878249		1	0.253032	0.726133	0.422167
Tob1	21.2234	35.1501	8.7422	9.2224		Tob1	53.5275	94.0875	22.8625	23.2685		Nat8f7	1	0.515371	0.523001	0.495951		1	0.253646	0.546056	0.288781
Eif4g2	4.0199	6.9687	2.1852	1.8576		Eif4g2	39.1426	57.263	20.0072	17.8488		Gm21586	1	1	1	1		1	0.253977	0.589731	0.550199
2410006H16Rik	60.5893	64.1578	25.9819	24.238		2410006H16Rik	49.76	61.5797	26.0173	26.1409		Gm20878	1	1	1	1		1	0.25429	0.801406	1.00858
Nufip2	4.3077	7.1173	2.3305	1.8096		Nufip2	53.4296	88.3904	24.9191	23.1781		4930477N07Rik	1	1.06517	1.23676	2.09026		1	0.254351	0.779454	0.648147
Gm7008	14.5174	15.6795	8.6618	11.0177		Gm7008	38.3597	44.9294	20.9057	19.2037		Sbp	1	0.949527	1.25972	1.46563		1	0.255614	0.768223	0.458974
Snord49b	17.5442	24.0378	12.7648	10.1683		Snord49b	49.6621	61.2273	25.9175	26.3035		Ankle2	1	1.49257	0.727183	0.565357		1	0.256279	0.565529	0.682424
Gadd45b	27.154	35.1949	11.1738	11.9624		Gadd45b	54.8485	67.8346	23.1221	19.5289		Ston1	1	2.56177	0.989508	1.88121		1	0.256772	0.929011	0.732985
Ywhag	11.0216	14.3807	5.3816	5.0632		Ywhag	49.9068	67.1298	24.3601	24.0995		Gm2083	1	1	1	1		1	0.25679	0.601672	0.573151
P4ha1	6.3335	15.4992	3.0339	2.955		P4ha1	31.7055	63.4298	15.9738	15.717		Cyp3a41b	1	1	1.20864	1.51018		1	0.256813	0.836994	0.618851
Taf13	9.2409	15.8857	4.9673	5.6009		Taf13	40.6262	63.9828	22.0239	26.4299		Ccdc9	1	1.5175	0.931451	0.999339		1	0.259052	0.882166	0.316504
Iqcc	3.4941	11.8881	2.4718	4.1787		Iqcc	22.458	43.5198	13.5577	14.3621		Slc4a4	1	2.07146	1.2291	1.13892		1	0.259402	0.350694	0.633708
Calm1	1.511	1.9642	1.6129	1.953		Calm1	38.7511	57.7916	21.2252	18.2823		Defb44-ps	1	0.576865	1.45155	1.44144		1	0.260507	0.994117	0.927145
Hexim1	7.1959	10.5281	3.735	3.7523		Hexim1	56.6589	88.8017	23.4815	18.8243		Barhl2	1	0.815168	0.822583	0.444183		1	0.26189	0.247012	0.351611
BC029722	4.4795	6.4874	3.8979	4.279		BC029722	10.3727	17.6193	7.6275	10.5864		G0s2	1	1.33669	0.750249	1.04901		1	0.261897	0.626307	0.584147
Hspa5	5.1085	12.0099	3.4363	3.2762		Hspa5	25.4426	60.4345	15.7541	17.2887		Etv1	1	2.1175	0.821511	1.09106		1	0.261931	0.50976	0.230338
Mapre2	8.1486	10.4657	4.2994	3.0194		Mapre2	31.5098	42.4627	18.2101	15.1931		Ganab	1	1.53688	0.698006	0.822989		1	0.262459	0.730167	0.432981
Tuba1a	3.7248	5.8881	1.6472	2.1864		Tuba1a	45.7801	67.0401	22.1836	22.2568		Etv2	1	1.31205	1.47571	2.44286		1	0.263592	0.647078	1.54775
Hist1h4h	48.5736	108.986	29.0299	25.7989		Hist1h4h	26.0786	49.2164	15.4912	16.1325		Smarcad1	1	1.12565	0.739086	0.727855		1	0.263993	0.664726	0.345265
Sertad1	15.8349	34.0374	7.043	8.0939		Sertad1	43.2525	68.5394	19.7476	18.9869		Hypm	1	0.667215	0.711308	0.89015		1	0.264239	1.26149	0.512449
Tuba4a	14.0796	26.5189	7.1366	6.6014		Tuba4a	46.1393	70.918	21.6445	18.8424		Nkx2-5	1	1.05871	0.958372	1.95845		1	0.265231	0.812261	0.646074
Atf4	12.118	24.9876	9.3293	13.7526		Atf4	26.2255	49.6866	17.8307	19.294		Rnf208	1	1.39094	0.846843	0.844805		1	0.265365	0.595318	0.910349
Plk2	11.2994	22.7718	6.3311	7.4737		Plk2	35.3262	68.7156	19.6278	22.4374		Ubash3a	1	0.780806	1.04848	0.863947		1	0.265773	1.07504	0.488232
Junb	27.3626	50.5485	14.5014	17.4295		Junb	41.0997	68.7156	19.2484	22.4013		Mslnl	1	0.873201	1.14875	0.592863		1	0.266584	0.506206	0.466701
Mrps18b	0.7234	1.1947	0.4403	1.7286		Mrps18b	31.2162	44.0484	13.3381	12.5375		Ep300	1	1.87611	0.747677	0.72518		1	0.26796	0.672206	0.48946
Saysd1	8.7695	11.0362	5.1619	4.4314		Saysd1	24.5619	30.4815	13.7774	16.1687		Apol10b	1	1.44573	1.48538	2.3975		1	0.269345	0.40065	0.204923
Hist4h4	28.8988	76.7226	19.7608	33.3026		Hist4h4	19.2288	37.7636	12.5594	15.0305		Fam135b	1	2.65188	1.38422	1.06488		1	0.269483	0.62091	0.307189
Fam72a	5.0474	5.2077	3.7533	2.2163		Fam72a	32.684	35.7673	18.3499	18.8243		Sh2d4b	1	0.718976	1.16147	0.931396		1	0.269706	0.814655	0.39759
Srgap2	1.7967	1.5344	1.3474	1.2815		Srgap2	33.1733	37.8816	18.2501	19.3482		Erc2	1	1.44778	0.850196	1.26564		1	0.27033	1.75803	0.421747
Ftl1	15.5304	31.9083	11.8476	10.3133		Ftl1	30.9226	46.1628	17.7109	14.1092		Zfp459	1	2.30322	1.41718	1.13071		1	0.270678	0.56747	0.337619
Nop56	8.8016	12.817	4.6796	6.831		Nop56	42.5675	52.6819	20.8857	28.7785		Slc25a48	1	1.11563	1.34188	1.79328		1	0.270722	0.866064	0.496684
Ddx5	5.965	11.8147	3.9002	3.8526		Ddx5	30.7758	53.5629	18.1802	24.3163		Frs2	1	1.37698	0.798402	0.563342		1	0.270854	0.413941	0.389125
Dctn4	0.8801	3.4427	0.7718	1.9127		Dctn4	20.0605	37.1769	11.3214	18.5533		Gm5082	1	0.868797	1.13448	0.940629		1	0.271395	0.578954	0.302783
Calm2	13.4996	30.4477	5.5508	9.8617		Calm2	30.7758	67.0123	15.4546	21.6967		Prpf39	1	1.46585	0.670325	0.661544		1	0.27217	1.23858	0.782786
Clk4	9.3056	10.0004	4.7229	4.5578		Clk4	31.314	41.2293	17.0021	18.8063		Fam179b	1	1.5936	0.799653	0.913769		1	0.274032	0.688273	0.706673
BC049762	11.7677	12.6422	6.5546	5.3761		BC049762	31.2162	40.3484	16.9422	17.8849		Tmem26	1	0.924776	0.710863	0.525824		1	0.274056	0.578005	0.436025
Gpx4	1.23	2.0116	1.4236	0.8726		Gpx4	27.4486	56.3526	14.5761	20.1792		Mettl24	1	1.21551	1.07704	1.06549		1	0.274431	0.418762	0.390808
Ier2	18.7271	23.6715	10.9	12.9876		Ier2	31.999	42.8151	15.215	20.5767		Spata32	1	1.82964	0.910401	0.590298		1	0.275189	0.596586	0.945756
Hnrnpa2b1	12.305	16.6738	7.3127	6.5146		Hnrnpa2b1	33.1881	37.7333	19.6078	19.7005		Gm5458	1	1	1	1		1	0.275273	0.741318	0.86333
Arl4d	11.7226	14.2376	6.0461	6.6887		Arl4d	32.7819	44.4008	18.0304	15.4009		Evx1	1	0.7269	1.00881	0.6128		1	0.276237	1.26142	0.476224
Hnrnph1	8.6596	9.875	3.8125	3.41		Hnrnph1	35.7174	54.8549	17.8507	16.9094		Adra2c	1	1.5498	0.74773	0.927215		1	0.277324	1.06844	0.584268
Akap8	2.9911	3.3916	1.6025	1.7603		Akap8	15.657	17.0908	10.1234	12.5917		Adra2a	1	2.69228	1.07042	1.06385		1	0.277899	1.10349	1.15123
Jun	13.9494	20.7678	8.4556	7.7289		Jun	39.6317	66.8361	21.6645	21.2993		Ccdc78	1	2.2937	0.976736	1.63681		1	0.278378	0.488808	0.703209
Klf7	4.0662	6.7101	3.6107	2.5919		Klf7	45.7479	78.9348	23.6412	18.9869		Mylk4	1	1.26953	0.949221	1.41405		1	0.278503	0.70228	1.01696
Rpl3	10.784	17.2084	5.1652	5.5299		Rpl3	32.7489	42.9906	17.8507	15.8977		Slfn14	1	1.35781	1.51698	1.1871		1	0.278876	0.695071	0.32877
1700037H04Rik	5.2313	5.4678	3.478	2.1822		1700037H04Rik	28.9655	34.534	14.7358	10.2973		Cldn14	1	0.762313	0.740349	1.22764		1	0.279697	0.53601	0.793621
Rps2	6.6898	13.4208	4.2641	3.3234		Rps2	23.828	35.6792	14.5761	11.3813		Usp40	1	1.87256	1.09926	1.03374		1	0.279722	0.776771	0.367357
Eif4a2	5.3871	8.2887	3.6487	3.822		Eif4a2	16.9291	27.1338	11.5211	13.3685		Cyb5r2	1	1.30639	1.01628	3.18949		1	0.279837	0.4505	0.470077
Sub1	2.8903	4.5376	1.4197	2.1039		Sub1	23.0941	34.534	11.541	17.5236		Smpd5	1	1.29688	0.983889	2.08596		1	0.279905	0.376326	0.333379
Btaf1	4.9445	4.7407	2.425	1.761		Btaf1	57.0992	59.3773	22.7028	21.48		Gm5741	1	0.896841	0.873636	0.385174		1	0.281375	0.743255	0.63356
Oaz1-ps	2.1086	3.3768	1.5062	1.6887		Oaz1-ps	25.198	31.9497	17.0021	16.2861		Gm20172	1	0.813093	0.859723	0.647261		1	0.28198	0.824432	0.354863
Oaz1	6.0379	9.7602	3.6994	3.8807		Oaz1	25.198	31.9497	17.0021	16.2861		Ypel2	1	1.79	0.764324	0.787388		1	0.282143	0.632189	0.483829
Atp5b	6.7635	14.0718	4.8849	5.1143		Atp5b	30.4333	55.3248	17.4314	20.9741		Ppp1r2-ps3	1	1.49938	1.06737	1.34011		1	0.28226	0.698185	0.623796
Sars2	2.1541	2.8463	1.6488	1.6154		Sars2	19.3755	29.2481	10.5027	13.6395		Gm5334	1	0.935312	1.01885	1.15166		1	0.282645	0.70855	0.646836
Zfp963	5.56	5.0516	3.22	3.0606		Zfp963	32.7819	41.0237	19.1153	17.5778		Stk16	1	1.93493	0.946075	1.1964		1	0.283172	0.630514	0.843027
Mrps12	4.0151	6.6613	1.9034	2.4448		Mrps12	19.2777	29.0719	10.4029	13.5672		Stxbp2	1	1.39958	0.712901	0.817186		1	0.283697	0.53636	0.497582
Ube2d-ps	3.5129	4.2286	3.3004	2.3038		Ube2d-ps	26.1766	43.2556	15.874	16.1506		Gm9839	1	1.48723	0.914744	1.57426		1	0.283949	0.50719	0.425563
Tnrc6b	0.3572	0.6576	0.2567	0.5573		Tnrc6b	26.8126	32.2434	13.7774	11.4355		Gm5415	1	1.07837	0.982034	1.47529		1	0.284644	0.613325	0.691934
Snora78	26.5147	24.8298	19.4871	15.4547		Snora78	23.6323	35.503	14.4862	11.6523		Mill2	1	1.18779	1.13437	1.03633		1	0.28514	0.981798	0.89653
Snhg9	42.359	28.2487	23.1391	18.7719		Snhg9	23.6323	35.3268	14.2267	11.2548		1700001G17Rik	1	1.49186	0.713264	0.715287		1	0.285782	0.439797	0.395782
Gm21992	9.8639	11.2669	5.1989	4.9141		Gm21992	30.3355	41.4055	16.9522	17.1081		Uevld	1	1.25189	0.956939	0.80847		1	0.286096	0.560419	0.76646
Rbm14	8.9599	10.4331	4.8748	4.5819		Rbm14	30.3355	41.4055	16.9522	17.1081		Als2	1	1.5301	0.753573	0.78963		1	0.287388	0.658965	0.641775
Snord43	0	0.3303	0	0		Snord43	32.015	39.9953	17.0321	14.326		Kcnk13	1	0.892666	0.773772	1.15456		1	0.287696	0.53649	0.465392
Srsf5	9.2382	18.7721	5.6035	5.9862		Srsf5	21.2185	43.8722	12.2798	13.3053		Kctd17	1	1.89799	0.946243	0.880731		1	0.289039	0.824475	0.344007
Mcl1	9.1287	9.3705	5.4315	6.0096		Mcl1	40.0233	38.234	20.9057	19.2218		Kpna1	1	1.59566	0.677106	0.545398		1	0.289532	0.451419	0.627278
D2hgdh	7.5852	11.7656	3.9561	4.5217		D2hgdh	26.5191	50.5676	15.3149	19.5469		Fam71f1	1	0.422827	0.69733	1.15541		1	0.290365	0.713226	0.272171
Isy1	2.9016	3.2305	1.6423	1.498		Isy1	19.4734	34.0054	13.0186	11.3632		Upp2	1	0.715321	0.885053	0.745965		1	0.290631	0.394212	0.44758
Ckb	11.5704	14.3106	8.9156	9.6965		Ckb	31.2315	37.6163	20.7027	18.767		Mab21l1	1	1.26253	0.702724	0.399877		1	0.29304	0.739895	0.288157
B930059L03Rik	22.5701	30.4845	12.3952	11.7923		B930059L03Rik	33.3526	39.849	16.9921	15.717		4930453H23Rik	1	1.10959	0.900336	0.985289		1	0.29327	0.43754	0.330977
Tnrc6c	5.2889	6.2142	2.7297	2.7731		Tnrc6c	37.6747	49.5104	20.6062	20.8657		Ms4a18	1	0.657652	1.15973	0.924352		1	0.293785	0.776349	0.559041
Ipp	3.8407	7.5418	2.4278	2.6996		Ipp	25.2469	37.3531	14.616	13.6034		A630023A22Rik	1	0.472392	1.0578	1.10245		1	0.294659	0.40253	0.22663
Scarna2	0	5.1125	0	2.883		Scarna2	51.8639	64.6631	21.4448	20.4141		Egfl8	1	1.54487	0.931642	1.3007		1	0.294715	0.515201	0.356922
Chmp2a	8.8292	9.1703	5.9068	4.0659		Chmp2a	20.2073	21.4075	12.3597	12.3026		Dner	1	1.60839	1.16141	1.24988		1	0.295437	0.880282	0.532135
Tarbp2	2.1352	1.8887	1.992	3.5396		Tarbp2	26.1113	48.4825	14.596	19.6373		Kdm5b	1	1.63204	0.851086	0.879795		1	0.296629	0.762049	1.00249
Gm20337	4.0935	9.5093	3.0729	2.0145		Gm20337	20.7292	42.2865	11.5011	12.5826		Sepp1	1	1.09907	0.635828	0.568987		1	0.297551	0.468787	0.297551
Uspl1	1.0518	3.206	0.725	2.0126		Uspl1	27.8891	34.8863	15.2949	13.1517		Txnrd1	1	0.532696	1.30834	1.08681		1	0.297551	0.468787	0.297551
Serinc3	7.0149	8.8384	3.5005	2.8933		Serinc3	30.2376	36.8245	17.1918	11.7426		Mc2r	1	0.959669	0.986067	0.715698		1	0.298196	0.586231	0.39823
Hist1h2bc	12.6682	13.2508	8.0702	6.16		Hist1h2bc	21.4631	23.6099	13.1684	14.5095		Kcnj15	1	0.525602	1.26169	0.909843		1	0.299485	0.564398	0.85083
Cited2	12.8684	25.4223	6.4074	7.1909		Cited2	28.7698	57.7916	13.5777	17.1803		Enam	1	0.941324	2.25655	1.97619		1	0.29958	0.692856	0.427764
0610039K10Rik	45.4631	56.835	24.8942	16.5174		0610039K10Rik	30.2376	36.8245	17.1918	11.9413		Dazl	1	1.60015	1.05319	1.02273		1	0.299952	0.338153	0.253654
4930471M09Rik	10.0249	16.2011	4.8379	7.4903		4930471M09Rik	21.3978	33.4179	12.0402	14.9763		Rai1	1	1.56497	1.02268	1.10355		1	0.300415	0.791526	0.414898
1810044D09Rik	16.7805	20.9148	10.9228	11.9316		1810044D09Rik	21.5936	33.4179	12.16	14.9583		1810011H11Rik	1	1.08566	1.08396	1.53737		1	0.300453	0.7631	0.204368
Pkd1	2.8441	5.0204	1.8194	1.6262		Pkd1	35.0326	58.4963	21.1453	16.1325		Fmnl3	1	1.69655	0.894883	0.941065		1	0.301203	0.400116	0.386151
Baiap2	11.0149	19.6407	5.0097	4.1919		Baiap2	30.8248	49.8628	13.6576	11.1464		Rbp1	1	0.837063	0.973683	1.04151		1	0.301412	0.665986	0.528664
Canx	2.8887	2.6068	1.6521	1.4501		Canx	38.9469	39.2912	18.8091	16.6203		Akap2	1	0.675062	1.37988	1.16032		1	0.302702	0.693531	0.632244
Rmrp	0.5337	5.305	0.9714	1.3874		Rmrp	15.5591	15.3288	9.6242	8.0451		Slc39a5	1	0.58272	0.823578	0.928694		1	0.302768	0.920592	0.792056
Ccdc107	18.6077	14.3704	10.1119	9.1239		Ccdc107	15.657	15.3288	9.6442	8.0572		Zfp68	1	1.90433	0.876648	0.870498		1	0.302801	0.589767	0.485346
Rnu11	95.2662	282.439	78.2745	112.446		Rnu11	36.0753	69.8293	21.8741	26.6377		Treml4	1	1.08881	1.09582	1.12978		1	0.303127	0.269048	0.286505
Lyrm7	1.5903	3.9085	0.9526	1.3381		Lyrm7	19.1798	34.8863	12.3198	14.8138		Parp1	1	1.34009	0.705305	0.870667		1	0.303295	1.26198	0.715318
Pqlc2	6.1869	6.3742	3.1414	2.9434		Pqlc2	30.9226	28.8958	15.1951	17.0539		Postn	1	0.981978	1.33722	1.19662		1	0.303336	0.74891	0.33534
Akr7a5	11.7303	12.3292	6.3049	6.5074		Akr7a5	30.8248	28.8958	15.0753	17.0539		Isg15	1	1.39061	0.853621	1.35369		1	0.303716	1.02816	0.408516
Aplp2	6.5964	7.8644	3.1735	4.527		Aplp2	32.9776	43.8722	17.7109	19.4024		Snrpa	1	1.43698	0.872313	0.816892		1	0.305065	1.05556	0.497836
Dgat2	12.4405	20.2603	6.4855	5.8382		Dgat2	39.2404	75.0586	19.8075	20.9741		Elane	1	2.10958	1.07445	1.36748		1	0.305622	1.15529	0.487089
Gpbp1l1	1.1328	1.458	0.9934	0.9125		Gpbp1l1	29.1612	33.7411	16.7525	18.2643		Cfhr1	1	0.516498	0.525511	0.53396		1	0.306624	0.653781	0.453222
Pabpc1	5.4647	7.2239	3.9147	3.498		Pabpc1	21.3811	30.0394	14.5361	13.3414		Stx8	1	1.46179	1.06632	0.783708		1	0.307677	1.45451	0.692372
Tubb4a	15.8363	26.7526	9.0994	8.3513		Tubb4a	25.5405	42.4627	14.1168	12.2846		Apom	1	1.20016	0.76913	0.973196		1	0.307746	0.707777	0.390565
Arc	18.6165	37.4569	14.3689	16.0157		Arc	32.0969	52.3295	20.3666	18.0294		Nup210	1	1.42807	0.815556	0.841242		1	0.307866	0.583591	0.662981
Lrrc61	2.3293	3.7345	2.1649	1.6907		Lrrc61	19.2777	31.333	13.4479	15.3196		Rpp25	1	1.55714	1.02731	0.837841		1	0.307967	0.58383	0.663199
Ptma	2.3433	4.1934	3.8971	5.2446		Ptma	24.7086	32.7417	17.9404	18.3846		Elmo1	1	1.29225	0.868596	0.961779		1	0.308566	0.909579	0.822233
Eef2	5.5747	5.8466	3.9067	4.2452		Eef2	19.9627	26.429	13.2882	13.6847		Cbx3	1	1.61061	0.804001	0.710978		1	0.309876	1.41569	0.61952
Fkbp3	10.2671	31.8071	5.6913	6.4256		Fkbp3	29.0633	59.2011	16.6926	15.3015		Cbx1	1	1.65133	0.974254	0.667106		1	0.310803	0.328707	0.542521
Ppp2r5a	0.4321	0.6808	0.666	0.8105		Ppp2r5a	21.9198	29.4243	12.6824	14.4705		Cd72	1	1.79242	0.92077	1.44083		1	0.311012	0.817742	0.768695
Rpl23	8.3195	11.9277	4.3617	3.9353		Rpl23	22.5882	34.6219	12.8988	11.6523		Lrrfip2	1	1.29397	0.776083	0.700852		1	0.312396	0.671317	0.336525
Cdk10	6.8536	13.0238	5.9433	5.4635		Cdk10	19.9138	37.0888	12.3996	17.5055		Idh3g	1	1.66748	0.880298	0.849371		1	0.313104	0.683982	0.375583
1810026B05Rik	3.2821	6.0037	2.2514	2.685		1810026B05Rik	28.5414	42.4919	15.7541	19.9625		Id3	1	2.21396	0.779954	0.79641		1	0.314296	0.380358	0.520305
Zfand5	2.9125	4.082	1.7448	2.625		Zfand5	26.3723	36.0316	14.2366	17.7946		Irf8	1	1.16177	0.876507	0.961702		1	0.31511	0.812641	0.667608
Asun	10.2386	15.6777	5.3419	5.3869		Asun	38.4086	53.651	19.8275	20.1341		Icam5	1	2.54234	1.00357	1.1412		1	0.315756	0.580497	0.348049
Hist1h2ac	9.9634	10.5662	7.69	9.9729		Hist1h2ac	21.2674	22.3766	12.809	13.9856		Ntrk3	1	2.43551	0.956477	1.07458		1	0.316178	1.28307	0.848988
Rnd1	18.467	18.5399	7.687	6.3061		Rnd1	45.1118	46.1628	17.7708	17.0358		Ntn1	1	1.37119	0.893124	1.07976		1	0.316672	0.853718	0.51676
Psap	6.102	12.8687	3.1817	3.2492		Psap	26.1276	49.7453	13.8473	14.4886		Nthl1	1	1.19756	0.693554	0.580577		1	0.316691	0.798267	0.628399
Rapgef6	2.356	3.1043	1.6812	1.5711		Rapgef6	19.6691	32.8307	13.9172	13.1517		Nsg2	1	2.1624	0.946601	1.01219		1	0.31712	0.742294	0.537584
Fth1	24.5354	40.7669	15.2721	20.2245		Fth1	31.8357	54.5612	17.5113	20.7212		Gm11237	1	1	1	1		1	0.317359	0.935514	0.410595
Gm6297	3.2888	5.1199	2.3057	3.1607		Gm6297	27.9685	39.1686	15.5871	18.4475		Ceacam20	1	0.297758	0.663156	0.482302		1	0.317841	0.896607	0.56789
Nars	4.3398	4.1877	2.0564	3.6095		Nars	32.048	45.8104	15.874	17.5055		Wfdc15b	1	1.88229	1.15881	1.94719		1	0.318301	0.405062	0.965723
Fgfr1op2	7.259	8.21	3.7773	3.9507		Fgfr1op2	38.2129	53.8272	19.6677	20.3509		Zfp868	1	1.50294	0.782061	0.723829		1	0.319241	2.17774	1.6227
Myh10	1.8518	2.5622	1.2527	1.0308		Myh10	29.8462	58.8487	17.6111	19.7276		Golga7b	1	0.573166	1.2963	1.32969		1	0.319361	0.814126	0.598063
Slc25a4	11.326	20.1109	7.3772	9.0537		Slc25a4	31.6076	45.8104	16.7525	15.699		Rbm43	1	1.53118	0.858646	0.681084		1	0.319969	1.17954	0.503413
Mat2a	8.6767	10.8247	5.1938	5.4377		Mat2a	43.7908	45.2818	25.5182	23.6478		Snord89	1	2.62094	1.36677	2.21628		1	0.320205	0.505958	0.657191
Timm21	1.9768	3.5061	1.7175	2.39		Timm21	15.3634	32.772	9.8838	13.4227		Pcdhb12	1	0.916454	1.41318	1.24844		1	0.320211	0.867126	0.966474
Vegfa	9.2602	18.7353	4.9803	6.1113		Vegfa	30.8248	57.5273	15.0952	17.4333		Pcdhga10	1	1.01224	0.583679	0.639267		1	0.320251	0.533594	0.354953
Gpr137c	4.4221	8.9106	2.4371	3.8496		Gpr137c	19.9627	26.429	10.6825	16.1506		Nphs1	1	1.17223	1.37617	0.862692		1	0.320535	0.505422	0.787673
Txndc16	3.0936	3.1471	1.8139	2.7947		Txndc16	19.6691	25.9005	10.5027	15.6628		Sfmbt1	1	1.6704	0.704725	1.17275		1	0.32105	1.25751	0.549282
Uqcr11	8.3977	7.4916	5.8416	7.712		Uqcr11	15.6405	23.4043	9.714	11.9684		Ovol1	1	0.762433	0.868891	1.16573		1	0.321764	0.992427	0.350864
Tubg1	4.8556	13.0322	3.0027	3.3451		Tubg1	20.6803	42.5508	12.809	16.0964		Art2b	1	0.965763	1.21041	1.23774		1	0.32244	0.537474	0.456916
Gm10052	3.7129	7.029	2.5771	1.8972		Gm10052	22.1155	32.5361	14.3564	14.0731		Lrrc6	1	1.67356	1.42617	1.58193		1	0.322879	0.370162	0.745141
Hnrnpa1	3.6321	6.9774	2.5564	1.9938		Hnrnpa1	22.1155	32.5361	14.3564	14.0731		Tnfsf14	1	0.955752	1.18153	1.58763		1	0.323033	1.27339	0.574143
Map7d1	3.9696	4.7815	2.3237	3.9697		Map7d1	36.9897	39.996	17.5911	20.9561		Hpgds	1	0.349269	0.631386	0.610569		1	0.324158	0.426539	0.556514
Fam134c	2.146	3.6913	1.7056	2.9573		Fam134c	20.7292	42.1984	12.8389	16.1506		Dll4	1	1.60504	0.80244	0.968724		1	0.324809	1.33087	0.46732
Tsga10	0.4032	0.9811	0.3191	0.387		Tsga10	31.8033	59.3773	17.1119	15.2112		Il1f5	1	1.92826	1.86737	1.52897		1	0.324998	0.838504	0.568032
Rabif	4.621	6.871	2.7	3.3428		Rabif	21.2837	25.7243	12.7191	12.393		Unc93b1	1	1.15796	0.91415	1.39159		1	0.325618	1.48629	0.877554
Ankrd37	22.0469	33.5742	10.2787	12.5378		Ankrd37	31.999	49.8628	17.6311	21.48		Il1f6	1	3.09443	2.02091	2.52564		1	0.325781	1.00719	0.550128
Bbs2	7.9404	15.2583	4.816	6.8038		Bbs2	18.2013	35.4149	10.7424	14.2898		Dnmt3l	1	1.27362	0.729928	1.07203		1	0.325794	1.23281	1.15053
Rpl27a	2.0988	3.2218	1.644	2.3881		Rpl27a	16.0974	36.8245	11.2016	18.0294		Barhl1	1	0.780901	1.10458	0.426181		1	0.326033	0.258328	0.565093
Spag7	9.3772	5.4838	5.7531	8.5426		Spag7	18.2991	17.9717	13.6775	18.4991		Fmn2	1	1.78331	0.897785	0.993882		1	0.326314	0.586359	0.617431
Rpl9	6.1028	8.7361	3.994	4.6598		Rpl9	16.6356	28.8077	10.942	13.4408		Ramp2	1	1.26999	0.800892	1.02599		1	0.326708	0.273418	0.523431
Snord104	63.1375	125.484	26.1229	38.1085		Snord104	23.1267	49.9509	12.516	15.3196		Ndufa1	1	2.83379	1.46896	1.08888		1	0.327341	0.754774	0.603005
Sar1a	1.791	4.1614	1.3782	3.1247		Sar1a	24.1705	33.8292	12.6992	11.0561		Stk19	1	1.40455	0.62307	0.584775		1	0.32765	0.978314	0.439315
1700022H01Rik	23.4083	26.3981	11.7088	8.36		1700022H01Rik	24.1705	33.8292	12.6992	11.4355		Ppt2	1	1.51663	0.799743	0.770289		1	0.327924	0.518125	0.364725
Eif3a	1.9551	3.3041	1.3684	1.898		Eif3a	22.8984	31.0101	15.0154	13.6395		Irgm2	1	1.44527	0.824545	1.07105		1	0.327928	0.534158	0.723468
Rhoa	4.3812	6.2913	2.7383	3.2701		Rhoa	29.2591	57.0868	16.6127	19.6644		Gabbr1	1	1.47219	0.767287	0.666313		1	0.328574	1.12514	0.346542
Adpgk	7.7604	9.9052	4.3414	4.9692		Adpgk	23.2898	35.5911	13.6775	15.8616		Ncapg	1	1.24216	0.779628	0.787978		1	0.328944	0.912573	0.342178
Tcta	18.8291	38.3983	10.5852	10.2994		Tcta	29.2591	56.9106	16.6127	19.1405		2900092D14Rik	1	1.47876	1.10449	1.68198		1	0.329394	0.621515	0.448414
Lias	2.6828	5.1611	1.7261	1.9116		Lias	16.4398	28.8077	10.8023	13.2601		Ephb6	1	1.73002	0.967683	1.40619		1	0.329595	0.369186	1.1688
Polg2	2.2236	4.2501	1.654	3.6152		Polg2	12.8192	25.7243	8.0867	10.0264		Chpt1	1	1.11608	0.929965	0.874965		1	0.329716	0.688531	0.406978
Eif1	9.8961	15.5681	6.0578	6.5681		Eif1	43.5461	46.6032	21.974	21.4709		H13	1	1.64568	0.810512	0.998959		1	0.330505	1.13448	0.929389
Sqstm1	6.9484	13.8707	3.993	4.7307		Sqstm1	19.4734	30.8339	12.2798	11.9233		Per1	1	2.80047	1.04083	1.22974		1	0.330953	0.665256	1.09334
Elavl3	4.0184	5.3406	1.8066	2.8395		Elavl3	20.1584	26.6052	9.4644	13.1156		Inhbe	1	1.1601	0.751861	2.05323		1	0.331637	1.14463	1.04962
Tob2	7.7243	8.9047	4.3693	3.8682		Tob2	29.3569	35.9435	15.9139	15.8074		Ifng	1	1.23931	0.626564	0.727708		1	0.332157	0.704878	0.42278
Rtn3	3.1865	8.1228	2.1659	2.7213		Rtn3	17.9566	41.0531	11.3613	15.8796		Hus1	1	1.37189	0.959718	0.749443		1	0.332475	0.942443	0.541569
Fam53c	1.0814	1.5674	1.3452	0.7236		Fam53c	26.4212	50.5676	12.18	14.1815		Lrrc47	1	1.49481	0.72969	0.649815		1	0.332604	0.785669	0.39203
Dusp1	17.7169	28.3112	10.1988	9.2801		Dusp1	22.6048	38.7626	13.1185	12.7723		Klf14	1	0.611193	0.621342	0.734233		1	0.332683	0.53951	0.99344
Ddit3	11.3619	32.3187	6.3457	8.6014		Ddit3	29.1612	49.3342	17.1718	12.3026		Ccdc173	1	1.8213	0.757998	1.06223		1	0.333069	0.702293	0.780358
Fos	9.9384	21.7263	6.6239	7.0496		Fos	19.3755	40.7007	12.1001	12.5014		Klhdc7b	1	0.72505	0.721944	0.514125		1	0.333588	0.720071	0.558119
Slc38a2	3.8975	8.1611	2.3136	3.3066		Slc38a2	16.4888	43.2556	10.4628	11.2006		Banf2	1	1.29363	1.20189	1.41296		1	0.333711	1.13387	0.537561
Rgs2	5.1923	12.15	3.7682	3.9308		Rgs2	21.9361	44.2246	13.4379	13.5853		Klk8	1	0.956881	0.544889	0.873936		1	0.333824	0.77211	0.521628
Dnaja1	1.1602	2.1695	1.1203	1.3		Dnaja1	26.7942	36.5257	15.0081	17.8332		Klk7	1	1.43333	0.87074	0.881739		1	0.334831	0.822761	0.376238
Enkur	0.8655	0.8045	0.5268	1.7917		Enkur	12.7702	24.579	8.6258	9.0508		Gm15127	1	1	1	1		1	0.334996	0.577651	0.66154
Tsg101	1.987	1.6114	1.5929	1.9375		Tsg101	13.8956	24.2266	10.6625	12.2484		Nit1	1	1.64483	0.818605	0.825217		1	0.335366	0.936028	0.545647
Snhg12	36.6666	43.669	17.6856	19.0757		Snhg12	31.4119	35.5911	15.5944	16.6203		Dnah7b	1	0.703325	0.968186	0.576336		1	0.335403	0.69818	1.0564
Thnsl1	2.1776	5.4766	1.6102	2.0515		Thnsl1	13.0638	24.579	8.8854	9.0508		Hagh	1	1.39361	0.716976	0.577821		1	0.335624	1.07616	1.10084
Ip6k1	2.0171	3.7966	1.4908	1.4678		Ip6k1	33.9562	55.8534	17.691	18.1559		1500015O10Rik	1	2.76969	2.00373	2.13389		1	0.336387	0.390264	0.511747
Dnajb2	4.376	7.2889	3.4888	4.3202		Dnajb2	14.972	25.46	9.9636	11.7787		Desi2	1	1.6755	0.786339	0.809417		1	0.336464	0.699787	0.261461
Tef	2.1433	3.1554	1.4771	2.7276		Tef	18.2991	23.9623	12.18	15.6628		Borcs7	1	1.73991	0.774775	1.00951		1	0.336502	0.575825	0.433597
Gsk3b	2.5935	4.1226	1.7032	1.6035		Gsk3b	23.9748	40.7007	15.5145	13.2059		Txnl4a	1	1.58051	0.742641	0.686469		1	0.337877	0.521682	0.59152
Pim3	16.1432	21.4251	10.0172	7.4811		Pim3	34.6412	47.3961	21.5846	13.8743		Oxld1	1	1.47263	0.789342	0.658374		1	0.337913	0.951703	0.899636
Tspyl1	6.2933	8.5257	4.4317	3.1025		Tspyl1	16.5377	22.4647	11.6409	9.7102		Mien1	1	1.19864	0.738663	0.613319		1	0.337966	0.840285	1.17036
Ncl	3.2417	5.1636	2.15	2.3606		Ncl	23.2898	29.6005	14.2965	13.2782		Cyb5b	1	1.56715	0.944471	0.865275		1	0.338272	0.621377	0.830208
Nr4a1	5.6146	11.0316	3.7416	3.9397		Nr4a1	13.9934	22.5528	9.5843	12.6097		Pcp4l1	1	1.36558	0.786165	0.820741		1	0.340026	0.768944	0.792178
Psmg1	5.39	11.8649	4.6227	7.7251		Psmg1	13.0149	27.2806	9.3446	12.7543		Coprs	1	1.64273	0.790358	1.0528		1	0.341172	0.573941	0.541179
A430035B10Rik	2.6096	1.6886	2.1258	0.9056		A430035B10Rik	27.7423	42.3452	15.5744	13.9647		2410004B18Rik	1	1.68485	0.850156	1.06429		1	0.341476	0.60254	0.458489
Gtf2a1	0.2065	0.2715	0.1952	0.5806		Gtf2a1	31.5898	54.5013	17.4114	21.7509		Polr2e	1	2.18605	0.878612	1.10524		1	0.341891	1.18025	0.929095
C130036L24Rik	4.6644	4.1021	3.9841	3.4258		C130036L24Rik	22.8984	29.2481	13.8173	13.2059		Tab2	1	1.33392	0.720691	0.740745		1	0.342439	1.02507	0.688367
Glcci1	0.993	1.2001	0.7631	0.8725		Glcci1	28.0358	42.9618	15.6743	14.597		Nlgn1	1	1.37918	1.04658	1.394		1	0.342502	0.37635	0.441018
2310033P09Rik	16.979	22.2506	9.0765	7.5962		2310033P09Rik	23.5834	31.1863	12.2199	12.6639		Sardh	1	0.947279	1.01626	0.924415		1	0.342554	0.611034	0.295896
Tmeff2	6.5563	12.4071	3.8998	4.3267		Tmeff2	38.5554	70.1251	20.2668	23.8466		Pcdha12	1	1.59038	1.8081	1.89546		1	0.342628	0.623358	0.547934
Cox20	2.9111	4.5336	2.6066	3.7411		Cox20	15.5591	22.9933	11.4412	8.7256		Ano1	1	0.791731	1.48427	0.900976		1	0.343168	0.759887	1.07546
Spg11	3.8234	5.2637	2.05	2.2441		Spg11	35.5219	50.3914	17.3715	21.8955		Pcdha9	1	0.731192	0.872998	0.893084		1	0.343402	0.868489	0.928155
Gm13375	33.2623	40.7236	15.4239	15.4979		Gm13375	27.0409	43.1086	14.4563	16.2048		Casc3	1	1.52377	0.708715	0.725753		1	0.343722	0.715477	0.277469
Hirip3	7.8349	14.109	5.3978	7.0229		Hirip3	15.657	32.5958	10.3031	13.7117		Prpf8	1	1.69066	1.10967	0.952967		1	0.344017	1.47142	0.589195
Snord49a	2.4385	0.8951	3.6762	0		Snord49a	31.4119	41.9341	15.7142	15.1751		Socs7	1	1.75381	0.872042	0.889554		1	0.344223	1.0738	0.632153
Ensa	11.2266	9.7097	8.1275	7.0057		Ensa	31.363	33.2125	18.3499	14.9402		Mvd	1	1.8061	0.791395	0.686598		1	0.344248	0.91922	0.557474
Abcc10	3.6594	4.3765	2.0933	2.0312		Abcc10	17.5163	30.4815	9.7839	13.3504		Sugct	1	1.41883	0.71002	0.845456		1	0.34439	0.559432	0.472201
BC031361	5.302	9.6555	3.7779	3.3264		BC031361	22.8984	39.6436	15.1551	13.3685		Bspry	1	1.71512	0.671501	0.789538		1	0.344479	0.510804	0.614995
Txnl1	2.661	1.3348	1.9199	1.418		Txnl1	26.2255	27.7505	14.2167	12.4472		Gm5766	1	0.790761	0.900257	0.69127		1	0.344669	0.697114	0.687287
3110056K07Rik	9.3963	12.2063	4.5365	6.0404		3110056K07Rik	14.8741	23.0814	8.2864	10.7129		Zcchc11	1	1.4294	0.899066	0.651949		1	0.346084	0.514051	0.424568
Arih1	0.9037	0.6227	0.8641	0.7139		Arih1	26.1276	36.707	13.9371	15.428		Tlr5	1	1.24074	0.994467	1.01565		1	0.346533	0.376281	0.249108
Atp6v0c	8.0212	12.8521	4.5812	4.8286		Atp6v0c	20.9891	26.9543	11.4744	13.5249		Defb37	1	0.822013	1.25152	1.01948		1	0.347737	1.10142	0.665128
Atp6v0c-ps2	5.2814	9.5931	3.2065	3.2628		Atp6v0c-ps2	20.9891	26.9543	11.4744	13.5249		4933427D06Rik	1	1.41428	1.36889	1.89075		1	0.348601	1.0736	1.19075
Hexim2	2.6953	4.1192	1.7308	2.6548		Hexim2	22.0666	30.6577	11.6941	15.6719		Dand5	1	3.92085	1.30827	2.95597		1	0.349322	1.00894	0.533534
Arid4a	1.6044	3.0219	1.0445	1.7009		Arid4a	14.287	23.0814	8.0867	10.4961		Hist1h2ag	1	1.86157	0.702412	1.09215		1	0.349382	0.735319	0.542569
Alkbh6	3.9608	6.6785	2.1108	2.5598		Alkbh6	20.452	34.3578	13.2782	11.9955		Amigo2	1	1.59836	0.745819	1.31466		1	0.349559	0.633109	0.586658
Myl6	8.1997	17.8669	6.404	9.5681		Myl6	20.7128	43.9894	13.3181	16.7919		Trp53inp2	1	1.52429	0.789331	0.670812		1	0.350691	0.609422	0.704883
Hsp90aa1	6.9963	7.5934	4.253	3.2209		Hsp90aa1	33.2038	42.8692	21.4249	22.046		Abhd16b	1	1.14916	1.2866	0.986003		1	0.350843	1.01121	0.518664
Srpr	1.5362	1.8073	1.3844	1.8407		Srpr	24.6923	41.1409	14.4363	16.3313		Ric8b	1	1.56349	0.851307	0.887507		1	0.350849	0.633912	0.62304
Atp1a1	10.3779	18.4348	5.916	4.8282		Atp1a1	36.8917	71.3291	22.583	23.1059		Gpatch11	1	1.47214	0.669574	0.555525		1	0.351073	0.47356	0.367705
Arpc2	5.3364	5.0359	3.244	1.885		Arpc2	19.6202	32.772	11.5011	12.9169		Retnlg	1	0.962394	1.1946	1.15281		1	0.351167	1.15741	1.45533
Tmem219	3.2497	10.608	2.443	4.2559		Tmem219	17.4184	36.2959	10.4029	11.7968		Ppp1r9a	1	1.20699	0.853502	0.77001		1	0.351518	0.71338	0.449262
Tbc1d13	1.0892	1.5392	0.9118	0.5507		Tbc1d13	19.0167	31.7149	12.9188	14.3982		Cd101	1	1.72104	0.95502	1.34115		1	0.35163	0.674186	0.842102
Dusp5	1.83	2.6291	1.9412	1.5581		Dusp5	30.3355	68.3632	18.4098	12.682		Phactr3	1	2.25939	1.11806	1.44917		1	0.351881	0.713339	0.275111
Foxred1	11.0389	19.6155	5.4651	6.7812		Foxred1	24.5944	41.1409	14.3165	16.3313		Nrg2	1	1.24741	0.671866	0.627442		1	0.352035	0.439182	0.458458
D030047H15Rik	4.6281	5.9218	3.0187	3.5839		D030047H15Rik	22.9962	31.7149	15.8939	13.1336		Serpina3f	1	1.15834	1.05319	1.83288		1	0.352144	0.827159	0.429749
Leng8	2.3506	2.771	2.073	1.2654		Leng8	22.4091	32.5958	15.4746	12.8446		Cdk19	1	1.63669	0.771008	1.01328		1	0.352149	0.72267	0.359944
Mkks	3.5517	7.7165	2.7614	3.3312		Mkks	13.5042	26.3996	9.7839	12.3207		R3hdm2	1	1.98889	0.887245	1.48883		1	0.352298	1.32524	0.507061
Creb1	2.35	3.6509	1.5342	1.8279		Creb1	20.9412	42.0222	12.4795	17.3429		Sugp2	1	1.41045	0.900472	0.896823		1	0.352389	0.686457	0.543869
Zfp866	1.6688	4.9753	1.0247	1.7848		Zfp866	23.0941	37.7935	12.5394	14.4344		Arhgap39	1	1.16631	0.843431	0.795685		1	0.352472	0.737705	0.650324
Slc3a2	6.5669	11.8916	4.5621	4.0038		Slc3a2	19.2777	38.7626	11.3414	10.4961		Upk3bl	1	1.67973	1.25698	0.629149		1	0.353299	0.808381	0.387132
Pih1d1	4.5767	6.0374	3.3683	3.0941		Pih1d1	18.9678	31.1863	11.2216	11.4355		Ddx51	1	1.84656	0.948242	0.851937		1	0.354336	0.898549	0.546272
Snhg1	3.2224	7.1458	2.1053	1.8564		Snhg1	18.6905	38.7626	11.0419	10.4961		Tmbim1	1	1.92698	0.739361	1.07274		1	0.354358	0.734596	0.418624
Slc9a3r1	10.5452	14.3544	5.7732	5.6747		Slc9a3r1	23.6812	32.1553	14.0769	14.6692		9130227L01Rik	1	1.16729	1.65589	1.44018		1	0.354625	0.974348	0.800487
Dnajb9	9.6421	12.7936	5.2442	4.9061		Dnajb9	30.1398	47.3961	18.0404	17.903		Nup107	1	1.48974	0.966252	0.808757		1	0.354794	0.768337	0.432536
Cabyr	2.6718	7.4697	1.4549	2.4069		Cabyr	15.1677	45.458	9.105	12.7723		Keap1	1	1.55057	0.664928	0.690169		1	0.355102	0.897355	0.580373
Top1	7.9201	8.0835	4.2599	4.0369		Top1	24.9534	26.429	13.7574	11.9775		Reck	1	1.88521	1.02965	1.25805		1	0.355746	0.781092	0.683457
Aldh16a1	1.3852	1.4403	0.9389	0.9609		Aldh16a1	18.9678	31.1863	11.2216	11.851		Rpl13	1	1.4645	0.832056	0.561667		1	0.356799	1.31634	0.774303
Immt	2.9638	5.3107	2.1945	1.896		Immt	15.2656	20.967	10.6026	10.8574		Stip1	1	1.65297	0.67815	0.705544		1	0.356848	1.44704	1.04019
Glul	5.7239	9.2328	4.0948	4.7691		Glul	37.248	42.0779	19.3283	18.1378		Lhb	1	2.12067	1.36482	1.38903		1	0.356881	1.62579	1.09752
Ppp1r15a	7.7582	10.9624	4.1321	3.7317		Ppp1r15a	23.1756	33.3593	13.3581	10.1528		Lgals7	1	0.899066	1.09525	1.34614		1	0.35751	0.549299	0.810514
Plekha4	3.7413	6.8606	2.3425	1.8749		Plekha4	23.0778	33.0069	13.1983	10.1528		Man2b2	1	0.957115	0.889391	0.797982		1	0.357912	1.08949	0.876377
Gadd45g	20.013	39.3328	8.8652	8.4481		Gadd45g	27.3019	58.9368	12.5194	13.8924		Man2a1	1	2.58256	0.8163	0.894115		1	0.357976	0.530528	0.437086
Hnrnpab	8.2043	18.141	4.0188	6.0756		Hnrnpab	33.369	54.9725	17.6311	17.0539		Man1a	1	1.65822	0.641442	1.03567		1	0.358269	0.44258	0.882105
Rpl23a	9.5318	20.2827	9.3539	11.7308		Rpl23a	16.1463	26.0766	12.5394	17.2707		Mfap2	1	1.54058	0.813445	1.68851		1	0.35839	1.10489	0.535417
Rab3gap2	0.941	2.3448	0.8839	0.8635		Rab3gap2	11.9384	34.0054	8.9653	14.5789		Smad6	1	1.14644	0.838332	0.737295		1	0.358393	0.37587	0.734467
Ccdc85b	5.9993	14.3424	3.9159	2.9738		Ccdc85b	24.5619	58.1439	13.5378	12.0136		Smad5	1	1.38377	0.668196	0.593553		1	0.358674	0.933667	0.329396
Mylip	10.5696	8.8705	3.6333	4.2418		Mylip	30.8248	35.7673	11.9404	14.0369		Smad4	1	1.43095	0.826994	0.720836		1	0.360098	0.627074	0.570911
Npas4	9.1185	15.4606	5.5704	7.4137		Npas4	23.8769	37.7054	11.0019	14.1815		Smad1	1	1.78978	0.821934	0.83784		1	0.360287	0.644648	0.752478
B4galt3	5.0985	5.7911	3.1553	2.5839		B4galt3	36.5004	27.31	17.3116	15.6086		Prim2	1	1.47759	0.703944	0.707067		1	0.360955	1.21892	0.538896
Id2	14.1026	21.671	7.6469	7.2126		Id2	25.7196	35.503	14.0669	12.3117		Aldh1a2	1	0.473251	0.809352	1.01223		1	0.361217	0.698031	0.582005
Papss1	2.5004	3.0474	1.7692	1.5079		Papss1	34.1519	48.4533	16.473	15.2835		Anp32a	1	1.68332	0.660945	0.730824		1	0.361255	0.500843	0.417188
Dnajb1	8.2889	9.2536	5.3966	5.14		Dnajb1	24.8555	35.2387	15.9538	15.9338		Ankfy1	1	1.59578	0.698929	0.81382		1	0.361309	0.531877	0.310883
Ppia	3.3345	9.778	3.7157	3.5673		Ppia	22.2134	37.3531	16.1136	19.3844		Cacybp	1	1.8124	0.825122	0.784187		1	0.361535	1.37077	0.707285
Vgf	9.9127	20.6618	6.6429	7.9219		Vgf	17.4184	32.2434	10.7623	13.2962		Mdm2	1	1.50564	0.740674	0.706961		1	0.362127	0.858706	0.485954
Rtn4	4.338	5.8864	2.344	2.9657		Rtn4	19.6691	28.191	10.6425	12.2484		Prl2c3	1	2.0936	1.46074	1.88617		1	0.362267	0.620508	0.469428
Cd81	9.656	10.9755	4.8925	6.7726		Cd81	18.2991	17.7955	9.3446	9.1953		Otx1	1	1.15163	0.66098	0.844935		1	0.362524	1.01029	0.44138
Zfyve16	1.488	2.2496	1.0756	1.5123		Zfyve16	20.452	30.8339	13.5777	11.6342		Otp	1	2.23996	1.19829	2.25002		1	0.363019	0.655772	0.457763
Slc35e2	1.7721	2.0925	1.4365	1.4953		Slc35e2	24.8555	39.8198	15.3947	15.6628		Msh3	1	1.46202	0.815699	0.606433		1	0.363045	1.1388	0.979761
Mpc1	7.9176	6.5229	5.6226	5.8439		Mpc1	23.4838	24.1082	14.7622	15.9124		Mdk	1	1.52084	1.35165	1.83454		1	0.363271	1.0174	0.942982
Rps6	2.9567	3.6868	2.2753	2.3463		Rps6	25.3448	46.9262	16.3731	17.3068		Dnajc10	1	1.50815	0.935009	0.765781		1	0.363342	1.15764	0.767538
Snord42b	4.4836	0.6246	3.6594	4.7594		Snord42b	16.1463	26.7814	11.8006	16.5842		0610009O20Rik	1	1.58026	0.963809	1.07473		1	0.363401	0.413474	0.559193
Abhd11	9.8207	10.6689	5.9091	5.3481		Abhd11	23.8769	31.0101	12.7591	13.2601		Ormdl2	1	1.71729	0.84689	0.815913		1	0.363475	0.687007	0.59262
Acot8	8.3709	9.5842	5.0344	2.8313		Acot8	30.1398	43.8722	17.0121	12.0858		Alg14	1	1.3277	0.918501	0.840392		1	0.363496	0.527607	0.506058
Paxip1	1.3253	1.759	1.0328	1.6154		Paxip1	24.4152	39.9079	14.6959	14.9221		Mrpl38	1	2.50857	0.781194	1.15412		1	0.363837	0.447214	0.557167
Insig1	4.8173	5.414	3.4814	2.5301		Insig1	35.5708	43.6079	19.4481	16.259		Rps23	1	1.49457	0.882488	0.714404		1	0.363984	0.711664	0.471107
Cltc	1.0471	1.4879	1.0177	1.291		Cltc	18.4296	44.0484	9.6641	12.122		Mrps23	1	1.76637	1.00416	0.688639		1	0.364705	0.409307	0.251315
Manf	4.4121	7.1236	3.1152	3.4369		Manf	14.5806	27.4862	10.0635	16.7829		Atp6v1g1	1	1.63533	0.922432	0.90731		1	0.365098	0.887823	0.745126
Clk1	14.9447	25.5777	8.0766	6.1923		Clk1	28.2805	59.0249	15.4347	18.2101		Ing3	1	1.97053	0.905261	0.959413		1	0.365188	0.718648	0.87752
Egr1	17.0149	28.191	10.4151	11.536		Egr1	39.8276	63.7821	19.9672	19.3302		Sec61b	1	1.68012	0.829657	0.693692		1	0.365233	0.816854	0.491613
Zswim3	7.8043	10.316	4.2499	3.0243		Zswim3	30.4333	43.696	17.2317	11.5619		Fkbp11	1	1.14522	1.16301	1.60456		1	0.365344	0.570399	0.885255
Hnrnpc	4.2151	6.5017	2.3795	2.9903		Hnrnpc	24.626	37.9978	13.3281	20.6309		Armt1	1	1.40414	0.634389	0.553875		1	0.365473	0.437184	0.985997
Wdr45b	4.8569	7.6936	2.9444	2.6184		Wdr45b	15.3145	34.8863	9.5643	10.1167		Ern1	1	1.51953	0.719913	0.734388		1	0.366099	1.30289	0.386267
Atp1b2	9.2103	17.8644	4.2052	6.046		Atp1b2	24.6598	51.4486	9.724	13.1698		Scyl1	1	1.79475	0.873184	0.696326		1	0.366759	1.10232	0.65753
Cenpn	0.8501	0.1599	0.7418	0.4064		Cenpn	20.6477	23.0814	12.4795	11.309		Rbm17	1	1.73553	1.20727	0.987256		1	0.366908	1.09534	0.665567
Paip2	5.6322	7.5779	2.8314	2.8852		Paip2	20.3541	28.3672	10.4229	10.0264		Las1l	1	1.29913	0.809678	0.654732		1	0.367477	0.822379	0.726909
Gfpt1	1.429	3.7486	0.9138	0.8019		Gfpt1	27.7912	63.7821	13.9172	15.6086		Osbp2	1	1.60263	0.631151	0.692913		1	0.368166	0.390925	0.626543
Ap1g2	2.6064	4.0617	1.8188	2.2388		Ap1g2	15.3634	32.772	9.9636	10.1709		Ttc27	1	1.70034	0.711823	0.991229		1	0.36969	0.882636	0.793455
Tmem183a	3.2001	4.7741	2.5259	2.2674		Tmem183a	20.1421	26.5171	12.3697	14.2447		Lins1	1	1.66288	0.857212	1.04174		1	0.369899	0.86829	0.517542
Atp6v1b2	4.5765	6.4987	3.0079	3.0402		Atp6v1b2	21.137	25.1957	12.0802	17.361		Slc8a2	1	1.5975	0.826674	0.686604		1	0.370148	0.897619	1.05303
Map2k2	5.8973	4.4093	4.1109	3.9809		Map2k2	24.8555	25.9005	13.0586	17.0358		Zfp566	1	1.68004	0.848251	0.768198		1	0.37038	0.66398	0.717235
Hist1h1e	16.7041	41.1394	9.9731	10.3254		Hist1h1e	19.5059	36.7656	11.0585	10.3756		Plcd3	1	1.65039	0.813215	0.922294		1	0.370389	1.12945	0.823603
Polr3d	2.6684	3.6141	2.2772	1.8808		Polr3d	14.7763	24.6671	9.4445	9.6831		Snord111	1	0.561259	0.635413	1.27525		1	0.371475	1.1418	0.63406
Scamp3	12.0597	10.7708	6.9905	4.5931		Scamp3	21.7241	23.6099	11.7807	6.8107		Snora41	1	1.28717	0.845101	1.54504		1	0.371636	0.725434	0.555472
Rprd2	1.2568	1.3383	1.0582	0.7252		Rprd2	18.0055	29.8941	10.5227	10.6587		Gm10488	1	1	1	1		1	0.371812	0.684516	0.650106
Stub1	12.5794	22.6662	9.9237	9.3248		Stub1	16.342	27.1338	13.3181	11.9955		Svip	1	1.45852	0.992566	0.845029		1	0.371943	0.471345	0.454232
Ndufa12	14.807	31.3003	10.273	10.6248		Ndufa12	16.342	33.0363	10.4029	14.2357		Gmppb	1	1.54399	0.66231	0.850007		1	0.372077	0.45961	0.434583
Ttc41	1.5317	0.692	1.2929	0.4728		Ttc41	25.1491	41.7579	14.596	15.8435		Ctcf	1	1.41998	0.851432	0.720204		1	0.372325	0.589882	0.691821
Rab26os	27.5209	65.6695	15.8932	32.5034		Rab26os	14.1891	37.5293	9.2049	15.7351		Tbx22	1	1.6573	1.14998	1.98153		1	0.372518	0.661005	0.590739
Mbnl2	2.9524	6.654	1.8652	2.1812		Mbnl2	19.3755	39.115	11.5011	11.2187		Kcns2	1	1.08726	0.888878	0.64127		1	0.372669	0.892838	0.487156
0610010K14Rik	15.8713	16.2571	8.7429	12.0698		0610010K14Rik	25.7362	31.1863	16.6926	19.3482		Bbs9	1	1.94815	0.789789	1.17783		1	0.372907	0.955387	0.588753
Slc18a1	0.8765	1.3231	0.51	0.8697		Slc18a1	21.5284	25.1957	11.9604	17.7404		Car5b	1	0.605265	0.949319	0.511073		1	0.373327	0.404782	0.286105
Peg3	2.1798	3.3116	1.4607	1.4688		Peg3	20.1584	29.7767	12.2998	12.9891		Bre	1	1.62134	0.79659	0.78358		1	0.374036	0.737997	0.487954
Sez6l2	3.1232	4.4669	2.2196	2.2352		Sez6l2	32.5862	41.7579	17.691	17.1261		9530026F06Rik	1	1.13443	0.838458	0.891641		1	0.374057	0.56141	0.668535
Sfxn5	2.2515	1.7973	1.5505	1.3436		Sfxn5	21.9198	16.1217	14.2766	12.3207		Zdhhc23	1	1.68806	1.00894	0.936898		1	0.3745	1.37254	0.613598
Dpysl2	1.1508	3.1867	0.7159	1.1397		Dpysl2	21.1859	42.4627	12.5594	22.2568		Taar2	1	0.743547	1.38827	0.888085		1	0.374544	0.817175	0.466183
Timmdc1	3.2883	11.4674	3.3541	2.5534		Timmdc1	14.972	37.5293	11.4212	9.7915		Clec3a	1	1.03552	0.927031	1.49092		1	0.3749	0.728519	0.320326
Ctsl	7.7408	12.7051	4.0779	5.328		Ctsl	23.8769	39.996	13.1983	17.5778		Hdac4	1	1.57949	0.772757	0.687123		1	0.375197	1.06343	0.491785
Ywhah	2.2788	5.7448	2.27	2.9385		Ywhah	18.9025	34.6807	11.0818	13.1336		Pkig	1	0.909473	0.589572	0.683317		1	0.37544	0.488695	0.875524
Eno1	6.4183	7.2317	2.7343	3.8952		Eno1	20.8754	22.2878	10.6425	11.7245		Gm13023	1	0.914258	1.15107	1.105		1	0.375814	0.903521	0.480472
Daam1	4.2578	6.7356	2.2015	1.7727		Daam1	22.7027	35.5911	11.2615	9.5747		Atp1a3	1	1.70291	0.837895	1.01292		1	0.376145	0.883875	0.264576
2010320M18Rik	12.7298	27.0002	7.8901	6.6673		2010320M18Rik	18.8373	30.4815	11.1617	8.9424		Pmfbp1	1	1.56926	0.963875	1.48073		1	0.37658	0.970283	0.523187
Tmsb4x	18.7227	51.1264	11.257	9.2138		Tmsb4x	15.8527	44.2246	8.546	8.4366		Ccnl1	1	1.91045	0.837668	0.880718		1	0.376618	1.08079	0.49589
Cmc2	7.2668	7.9562	4.9315	3.1475		Cmc2	20.3541	22.3766	12.2199	11.1464		Synj2bp-cox16	1	1.67754	0.94013	0.927237		1	0.376668	1.16532	1.29865
Arl5a	1.8184	1.0567	1.1532	0.9372		Arl5a	23.6812	31.891	12.16	10.7671		Nus1	1	1.39766	0.79773	0.788003		1	0.376673	0.939307	0.651073
Rps21	5.1868	10.5036	5.9105	5.6345		Rps21	14.5966	23.786	11.541	12.0858		Tmem180	1	1.57678	0.776306	0.656697		1	0.376686	1.22262	0.426719
Mtmr4	1.0121	1.0618	0.8569	0.4139		Mtmr4	15.2656	13.8312	8.6458	10.8032		Acot12	1	1.03759	0.995386	1.46215		1	0.376792	1.35982	0.786255
Cdk12	0.5979	0.6506	0.562	0.966		Cdk12	18.9841	35.9435	11.601	11.7607		Trpc4ap	1	1.77686	0.813054	0.872489		1	0.377378	0.469537	0.347238
Cadm1	7.7692	10.4342	3.9702	3.948		Cadm1	32.2926	51.0962	16.7325	20.5406		Fam205a2	1	1	1	1		1	0.377604	0.759971	0.67331
Tasp1	6.17	5.4249	3.9093	2.778		Tasp1	20.6477	26.429	11.2216	12.3749		Rnf217	1	1.40733	0.738043	0.808283		1	0.377605	0.6708	0.300192
Wsb1	6.9183	6.4491	3.8808	4.5931		Wsb1	16.342	17.7955	8.7057	11.7065		Pclo	1	1.45705	0.526127	0.54392		1	0.378449	1.90463	0.653012
Arrdc3	6.9957	10.213	3.5328	3.4827		Arrdc3	28.4762	47.3961	15.7541	16.4397		Rcn2	1	1.67276	0.685431	0.71574		1	0.378476	0.756155	0.579825
BC003965	1.8878	2.746	1.3152	1.1828		BC003965	15.657	22.5528	10.3031	10.6587		Gfpt1	1	1.63896	0.630483	0.601292		1	0.378616	0.67902	0.537811
Traf7	1.4836	3.6786	1.447	2.256		Traf7	14.4827	38.234	9.5244	15.5183		Alpl	1	7.56368	3.21155	3.60368		1	0.378952	0.706097	0.668967
Eno1b	0.3489	0.7548	0.3206	0.4652		Eno1b	20.5818	22.2878	10.2631	11.5981		Gdf6	1	1.40796	1.51456	3.07735		1	0.37919	1.8485	0.282998
Yeats4	11.3925	6.8268	6.4979	6.3536		Yeats4	22.4091	18.3239	12.8789	14.4163		Fshr	1	0.883107	1.32715	0.77703		1	0.379874	0.427221	0.31426
Pcyox1	2.439	3.8513	1.6291	2.1994		Pcyox1	14.5806	26.2528	9.1649	12.5917		Frg1	1	1.41408	0.773371	0.625151		1	0.380555	1.34461	0.748665
Usp5	1.6012	4.5915	0.9285	1.1775		Usp5	19.767	25.0195	11.9005	10.7129		Fpr1	1	0.963991	0.944227	0.891812		1	0.380725	0.413322	0.790535
Mthfsd	3.1388	2.5923	2.0512	2.6052		Mthfsd	13.3736	16.6503	8.4062	11.8149		Flt3l	1	2.74029	1.69826	2.54773		1	0.380958	1.00761	0.417733
Chrac1	11.7128	6.6243	7.1326	4.358		Chrac1	36.5983	33.8292	20.1869	13.8924		Fgf9	1	1.08041	0.695135	0.493358		1	0.381482	1.46374	1.72835
Aasdh	3.1347	4.7578	1.9343	1.95		Aasdh	19.718	43.3437	13.0785	17.7765		Fcer2a	1	1.27744	1.60074	1.52814		1	0.381969	1.23426	0.781692
Gm16861	7.2174	8.5734	4.9764	3.9019		Gm16861	10.3238	11.9811	7.0085	7.6236		Ms4a2	1	0.71928	1.09816	0.679551		1	0.382424	0.579063	0.405862
Lrpap1	6.9686	10.0697	3.1186	4.5439		Lrpap1	21.822	31.891	9.0917	12.7723		Stom	1	1.42593	0.857073	0.774086		1	0.382494	1.12491	0.826195
Mysm1	1.7834	1.168	0.9407	1.1183		Mysm1	26.6495	20.7027	12.18	13.9647		Snora68	1	1.05041	0.940011	1.32224		1	0.382676	0.963532	0.652283
Bpgm	3.7725	3.7637	2.2043	2.1056		Bpgm	36.6472	49.1581	17.1319	15.6628		Snora69	1	1.74761	1.32745	1.2968		1	0.382752	1.00103	0.432493
Stip1	5.9324	7.9238	2.8885	2.9227		Stip1	20.6477	50.3914	13.2383	14.6512		Gm13363	1	1.5182	0.873353	0.764814		1	0.383256	0.712308	0.357049
Aldoa	11.6288	12.6067	7.3803	4.7771		Aldoa	42.991	47.7184	24.8958	15.9729		Ngrn	1	1.75372	0.941158	0.960845		1	0.383965	1.30931	0.717812
Tra2b	3.1238	2.9136	2.1232	1.7444		Tra2b	22.4567	21.4947	13.7174	9.4512		Tle6	1	1.42311	1.73007	1.50243		1	0.38403	0.806211	0.785036
Rab21	8.4409	10.7179	3.9359	4.2308		Rab21	24.1705	27.8386	10.8622	11.2548		Ogfr	1	1.59002	0.959975	0.864771		1	0.384098	1.00974	0.270226
Calu	4.7556	3.2052	2.8292	1.9145		Calu	26.2255	32.5958	14.7758	14.8679		A730004F24Rik	1	1.02185	1.74693	2.21602		1	0.38497	0.630641	0.413759
Prkrip1	4.6387	9.3029	2.1441	2.338		Prkrip1	13.8467	23.2575	7.1083	8.0753		Mov10l1	1	1.42702	2.04598	1.37999		1	0.385112	0.885313	0.610102
B230219D22Rik	2.1563	2.3832	1.229	1.5715		B230219D22Rik	25.1491	35.5911	13.7075	17.2707		Plekha2	1	1.38594	0.882959	0.983716		1	0.385293	0.781406	0.564346
Trmt112	12.8202	11.4512	8.1411	8.3073		Trmt112	18.3969	20.9668	10.7756	10.3335		Plekha3	1	1.09173	0.531664	0.517169		1	0.385309	1.00992	0.743321
Zfp672	4.2735	9.3417	3.9069	3.0157		Zfp672	17.6141	33.653	12.0003	10.0444		Rsph6a	1	1.40893	0.779976	1.04343		1	0.385453	1.24275	0.955035
Nudt16l1	5.5265	10.1101	3.9522	6.312		Nudt16l1	11.1067	12.3335	7.6275	7.4069		Il23a	1	1.10699	0.892258	0.815546		1	0.385536	0.672692	0.621099
Kif1c	0.638	1.0821	0.5366	0.7117		Kif1c	25.6384	38.9388	12.2399	18.8063		Ctns	1	1.93171	0.817064	0.796368		1	0.385594	0.443382	0.430354
1700012D14Rik	14.6224	39.8579	8.7086	10.7368		1700012D14Rik	23.4855	46.6913	13.6576	15.5183		Ucn3	1	0.672397	1.00149	1.22427		1	0.386168	0.990017	0.654864
Napb	4.8499	8.3108	2.2526	2.417		Napb	22.0177	32.4196	12.1001	13.1517		Lamtor2	1	1.61665	0.749268	0.668586		1	0.386341	0.971147	0.307167
Slc25a3	5.4972	3.61	3.3239	2.7517		Slc25a3	29.8462	20.967	15.3548	11.7607		Gimap3	1	2.08234	1.59797	2.42817		1	0.386345	1.04584	0.654701
Psmd5	6.8605	7.4174	3.6435	3.0166		Psmd5	24.0727	32.4196	13.5977	12.2304		Lta	1	0.566356	0.804968	0.618641		1	0.386692	0.858984	0.505192
Plcxd2	1.3206	1.4444	0.8416	0.9442		Plcxd2	20.9412	44.1071	10.8821	11.3271		Tfec	1	0.939254	1.22021	0.827862		1	0.386738	0.67409	0.995968
Sdhc	3.1124	6.8885	1.796	2.9872		Sdhc	15.9832	34.1816	9.8039	12.1942		Slc2a2	1	1.46315	1.19192	0.899805		1	0.386936	0.723768	0.698086
Prkar1a	2.7485	5.8836	1.6667	1.8583		Prkar1a	18.7884	54.4439	12.0203	18.4811		Slc19a1	1	1.67537	0.836433	0.902705		1	0.387147	1.03316	0.74849
Slc22a17	6.9937	18.7768	4.4669	5.4772		Slc22a17	15.0699	35.7673	9.6242	12.6097		Slc22a8	1	0.858249	1.09937	2.05199		1	0.387228	0.730253	0.644551
Vamp1	5.541	7.2328	2.4237	2.6901		Vamp1	24.1705	29.0719	12.3597	11.6884		Ren2	1	1.02467	0.91026	1.18919		1	0.38723	0.759763	0.416999
0610009B22Rik	7.1859	14.1786	3.5666	4.9223		0610009B22Rik	18.6905	23.6099	11.5011	12.9891		Tyrp1	1	1.03416	1.26604	1.21435		1	0.387673	0.838957	0.510124
Hnrnpl	7.8394	10.1434	5.1259	4.7719		Hnrnpl	28.8676	37.5293	18.1502	18.2643		Ren1	1	1.15015	0.881539	0.929835		1	0.388081	0.880273	0.414787
Gm5464	6.5317	13.6533	3.7505	6.1912		Gm5464	20.9902	43.1675	12.2399	22.1123		Prl2c2	1	1.62982	1.45036	1.85619		1	0.388276	0.828923	0.738868
Bclaf1	1.9903	0.9003	1.3304	1.5584		Bclaf1	28.3783	24.4909	15.2949	15.6628		Tsta3	1	1.60079	0.853538	0.869974		1	0.388776	0.798352	0.829169
Hspa4	3.4926	3.8595	1.7143	2.3917		Hspa4	27.1062	30.4226	12.7391	15.9158		Myog	1	1.11199	1.03615	1.31004		1	0.389092	0.622864	0.418562
Cpeb4	2.6943	3.7978	1.9387	1.6651		Cpeb4	29.5685	43.4901	17.4913	13.8563		Tpsab1	1	0.804987	1.36862	0.759811		1	0.389187	0.43869	0.389187
Tecr	4.044	6.1119	3.9939	4.0629		Tecr	18.3791	30.4195	12.7352	14.1871		Ndst3	1	0.524441	0.995728	0.807987		1	0.389281	0.503634	0.481368
Dtd2	5.2599	7.1133	2.6026	3.2591		Dtd2	16.9128	29.0719	9.0052	11.5258		Akap12	1	1.01148	0.809002	0.609217		1	0.389761	0.566531	0.821808
Cotl1	16.1203	22.7751	8.1896	6.5297		Cotl1	34.6412	47.308	18.3898	14.1815		Glis2	1	1.45539	1.07661	1.46974		1	0.389789	0.790139	0.723016
Sdha	2.4423	3.7836	2.2723	1.7315		Sdha	14.1891	29.4243	11.3813	12.6097		Sp6	1	1.13257	1.05445	1.35661		1	0.389854	1.87723	0.677833
Ccdc127	1.9178	3.583	1.6348	1.6149		Ccdc127	14.287	29.4243	11.5011	12.6097		Tfap4	1	1.66886	0.839464	1.20729		1	0.389931	1.00439	0.787752
Rab14	3.5902	7.1009	2.2822	2.3731		Rab14	24.7577	36.4721	11.9404	11.8871		Siglece	1	0.768563	0.919567	2.53153		1	0.389965	0.737571	1.03073
Inca1	10.6232	16.5453	5.4428	7.9617		Inca1	24.9534	38.7626	12.0402	18.5533		Klb	1	1.26326	1.371	2.32887		1	0.390651	1.20553	0.826639
Josd1	4.7339	2.7628	2.9257	2.808		Josd1	24.5619	23.4337	13.997	9.8638		Sf3b1	1	2.03539	0.714923	0.865594		1	0.390771	1.34991	1.89106
Cry2	6.2745	6.0619	3.5491	3.275		Cry2	29.9441	38.4102	16.0537	12.5375		Tlr9	1	1.47956	0.745117	0.806858		1	0.391116	0.576805	0.653284
Amd1	0.5581	1.6371	1.2358	1.5347		Amd1	26.5191	35.0625	13.7574	14.2718		Ift122	1	1.76473	1.10268	1.29345		1	0.391826	0.764909	0.704523
Amd2	0.5477	1.6054	1.2133	1.502		Amd2	26.5191	35.0625	13.7574	14.2718		Tnxb	1	1.20951	1.15011	1.0987		1	0.391863	1.14497	0.564767
Tgoln1	5.7188	6.2074	3.0399	3.044		Tgoln1	22.1481	25.2838	11.9803	13.6214		Dscam	1	2.15889	0.972029	1.34309		1	0.392274	0.593997	0.52322
Tubb2a	5.1925	6.475	4.4058	4.1356		Tubb2a	25.4914	46.7206	15.9339	13.7298		Trim17	1	0.867268	0.531673	0.692794		1	0.39312	1.00535	0.619854
Akap8l	7.4022	9.2718	4.3624	4.594		Akap8l	21.5284	31.1863	13.0985	12.2484		Kcnmb1	1	0.67583	1.07814	0.832483		1	0.393478	0.873536	0.393325
Focad	1.2031	2.1249	0.7562	0.8194		Focad	21.9687	41.9341	13.418	13.7479		Krt8	1	1.70901	1.05675	1.21427		1	0.393987	0.79403	0.461896
Lrrc26	7.2626	8.6228	5.3095	4.258		Lrrc26	7.7306	8.1049	5.7505	4.2815		1110032A03Rik	1	1.21396	2.73922	1.1567		1	0.394428	0.568964	0.554742
Ckap2l	0.677	0.6739	0.7133	0.287		Ckap2l	18.1849	25.5481	10.2332	9.0328		Id4	1	1.48773	0.69189	0.956858		1	0.394647	0.777735	0.59486
Gm2518	8.1748	13.1996	5.2103	6.1224		Gm2518	19.082	32.5958	11.3214	15.7893		Hspa8	1	1.90387	0.667705	0.772675		1	0.394655	0.82695	0.748896
Ufsp1	6.3606	11.0598	4.7187	2.9133		Ufsp1	14.3849	23.5218	10.5826	9.8276		F13b	1	0.895169	0.888409	1.2611		1	0.395066	0.712937	0.625269
C87436	2.4235	2.5626	1.5796	1.441		C87436	10.9599	16.2098	7.927	11.1826		Clec4g	1	1.72704	1.21179	2.66739		1	0.395176	0.473236	0.332642
2900060B14Rik	38.8475	50.4676	17.2907	26.9577		2900060B14Rik	22.4091	27.31	11.6209	15.7712		Nln	1	1.83854	0.768489	1.02992		1	0.39536	0.89743	0.515326
Lbh	6.8349	10.4708	3.6542	5.5691		Lbh	34.8369	45.9866	16.2733	18.8243		Mff	1	1.537	0.777631	0.847919		1	0.395444	0.607818	0.911878
Rab11fip3	0.6189	0.3899	0.4707	0.7651		Rab11fip3	26.5189	34.0054	12.9388	14.4886		Nudt16	1	2.0286	1.02993	1.05724		1	0.395495	0.549776	0.570976
Top2b	1.8337	2.3768	1.3397	1.2823		Top2b	18.5927	22.0242	11.3214	10.8754		Clca3a2	1	0.405179	1.64433	0.927136		1	0.395952	0.685603	0.821271
1700028E10Rik	0.9004	1.1195	0.6659	1.4497		1700028E10Rik	18.2013	23.9623	11.7208	11.6342		Ide	1	0.711043	0.712613	0.507344		1	0.396002	0.450461	0.533761
Tubb3	4.3784	6.5085	2.2329	3.5392		Tubb3	26.6984	43.2261	13.1185	17.2074		Lbh	1	1.80221	0.676471	0.576934		1	0.396036	0.55207	0.75608
Hist2h2ac	15.1464	24.0911	7.6899	15.2895		Hist2h2ac	18.4292	31.3917	11.0413	15.2468		6030458C11Rik	1	1.75555	0.785353	0.851646		1	0.396087	0.885067	0.529057
Tmem179b	9.0182	13.1303	5.8029	7.2309		Tmem179b	19.1798	32.772	11.3414	15.6628		Mlana	1	0.723442	0.783443	0.922369		1	0.39609	0.705042	0.514936
Eef1a1	3.6854	8.6956	2.8466	3.8315		Eef1a1	22.5232	36.6472	15.3149	17.5417		Gm590	1	0.39734	0.669643	0.49507		1	0.396213	0.563988	0.621133
Sec14l1	2.2444	5.4414	1.5291	2.4116		Sec14l1	16.9291	47.0437	9.8638	13.0253		Serpina3i	1	0.820304	0.929712	1.04252		1	0.396501	0.618511	0.4081
Cdpf1	7.9515	9.5281	3.5138	3.4097		Cdpf1	22.507	29.6005	12.7591	13.1698		4930590L20Rik	1	1.34492	1.30668	1.0578		1	0.396864	1.21089	0.390252
Dedd2	2.5317	3.4699	1.8229	2.2654		Dedd2	11.1556	10.7478	7.6275	9.5567		Zwint	1	1.75868	0.831571	0.87239		1	0.396874	0.832332	1.26855
Tspyl4	5.4649	10.4361	3.6601	3.8035		Tspyl4	19.3755	29.2481	10.4229	10.8935		Metap1d	1	1.34097	0.819926	0.736276		1	0.397198	0.639294	0.621939
Mbd3	6.3136	9.8986	3.8485	3.2927		Mbd3	31.5098	39.115	18.9289	16.4397		Bpifb2	1	0.327218	1.25584	0.497289		1	0.397452	1.25673	0.481469
Snord55	5.4197	9.1485	3.6862	6.2951		Snord55	21.1857	31.9791	11.8406	13.495		Aggf1	1	1.70563	0.909647	0.542294		1	0.397589	1.0904	0.596177
Usp8	1.7572	4.2807	1.2751	2.0791		Usp8	10.6663	22.0242	6.9286	10.1709		Cox6b1	1	1.82609	1.07951	0.944452		1	0.39761	1.02423	0.574523
Nck1	1.8006	4.484	1.4081	1.0974		Nck1	23.1919	56.9106	14.2566	14.9221		Fam107b	1	1.55779	0.64224	0.753908		1	0.397793	0.782009	0.963046
Atp6v0a1	3.0292	5.7611	1.8483	1.671		Atp6v0a1	22.8984	37.3531	11.7807	11.2548		Pomp	1	1.45757	0.693249	0.54465		1	0.397849	1.02454	1.17399
Fubp1	1.6347	0.6127	1.2387	0.903		Fubp1	19.4734	27.4862	13.2183	15.6809		Nipsnap3b	1	1.85869	1.03366	0.82093		1	0.398033	0.62354	2.04486
Tgoln2	4.1212	3.5459	1.954	2.1398		Tgoln2	21.6262	25.1957	11.7008	13.6214		Anapc10	1	1.49428	0.646857	0.468668		1	0.398159	0.871691	0.523055
Eif4g3	1.5775	2.1839	1.2305	1.112		Eif4g3	12.1342	19.117	8.2864	11.7065		Dcaf12	1	1.65284	0.778825	0.765245		1	0.398414	0.75934	1.25261
Megf9	4.8685	3.5422	3.1317	3.0176		Megf9	28.9655	41.9341	16.9322	16.3493		Mcts1	1	1.28015	0.777584	0.583308		1	0.398661	1.06112	0.799711
Ehmt1	1.2896	1.3832	1.0222	0.7331		Ehmt1	28.1826	26.5171	14.3564	12.5736		Polr2d	1	1.64584	0.769522	0.67288		1	0.398977	0.631371	0.793342
2610035D17Rik	9.8746	22.13	5.513	6.6394		2610035D17Rik	25.5731	59.5535	12.2	16.3132		Eif1b	1	1.45549	0.778483	0.703436		1	0.399643	0.507701	1.0355
Gm5643	2.156	4.0012	1.522	1.1044		Gm5643	20.0605	28.1312	13.418	12.0136		Pdzph1	1	0.619639	0.447934	0.971724		1	0.399648	0.625219	0.408948
Med21	11.4529	8.8842	4.3905	3.2552		Med21	29.7483	26.2234	14.636	9.3579		Cdan1	1	1.54434	0.729497	0.821061		1	0.399793	0.793647	0.434112
Pold4	10.8323	19.8261	6.9275	8.2548		Pold4	12.3299	18.8527	8.0867	8.2559		Zfp580	1	1.38501	0.841982	0.690091		1	0.40012	1.24467	0.520075
Pcif1	2.2439	2.7965	1.475	2.0282		Pcif1	30.8248	56.0296	17.092	20.5044		Ngdn	1	1.49826	0.82022	0.728292		1	0.400287	0.45453	0.343556
Rwdd2a	3.7854	4.2895	1.5933	2.7696		Rwdd2a	16.5377	20.0861	9.9636	11.8871		Sncaip	1	1.09866	0.885268	0.788024		1	0.400501	0.928491	1.02212
B330016D10Rik	19.6959	25.1837	10.1577	10.043		B330016D10Rik	39.4361	50.0096	18.31	19.6734		Gpsm1	1	1.23932	0.849767	1.13171		1	0.40058	0.978825	0.442469
Gm14023	1.6145	2.2422	1.0248	0.7904		Gm14023	18.0871	25.5481	9.9736	8.9786		Zmynd11	1	1.19835	0.763288	0.833721		1	0.400632	0.777483	0.598827
Hist2h2be	3.6717	3.6625	3.3083	2.7229		Hist2h2be	18.0377	30.8631	10.4423	15.1023		Gm13306	1	1	1	1		1	0.401096	0.47816	0.582724
Glg1	5.4875	4.5109	2.8182	2.7152		Glg1	26.9105	34.1816	14.7558	14.5428		Ccl27b	1	1	1	1		1	0.401424	0.839311	0.470135
Atg4d	5.5345	17.0416	4.2337	4.1617		Atg4d	20.3541	38.7626	12.9987	11.4174		Actl7a	1	1.21989	0.911235	1.79191		1	0.401475	1.07268	0.510598
Chka	17.3431	17.3376	7.8476	8.4059		Chka	37.3811	39.8784	16.2334	18.463		Ammecr1l	1	1.86003	0.734299	1.02934		1	0.40208	1.2687	0.488484
Azin1	2.8277	6.041	1.7601	1.7455		Azin1	22.507	49.5104	12.2	11.6161		Rhobtb1	1	1.16818	1.48643	0.448577		1	0.402375	0.780435	0.884429
Ralbp1	5.0057	10.4922	3.2588	2.8268		Ralbp1	21.822	56.3232	14.9954	13.2782		Mfsd4b5	1	0.753521	0.75913	1.03463		1	0.40253	0.689789	0.852178
Ppp1cb	2.587	3.6504	1.598	2.4624		Ppp1cb	25.9809	35.2387	14.017	16.2771		Akt2	1	1.51452	0.978612	1.26501		1	0.402586	1.06152	0.573491
Napepld	3.1327	2.291	2.1379	1.6009		Napepld	30.8248	37.0007	16.1934	19.5289		Alppl2	1	0.639702	1.62302	1.37304		1	0.402596	1.47695	0.700423
Trmt10a	0.4755	0.3287	0.5	0.3191		Trmt10a	14.6132	26.3115	10.2831	11.291		Akp3	1	0.803819	1.00118	0.794203		1	0.403379	1.26106	0.796458
Bola1	8.4668	16.0822	5.1052	4.3063		Bola1	13.4063	24.1385	8.4661	8.0572		Agtr2	1	0.652731	1.37448	1.08055		1	0.403507	1.15139	0.771539
Hacd3	5.3235	5.9617	2.932	3.8928		Hacd3	15.0699	22.2004	7.7672	10.8032		Agt	1	1.53837	0.971228	1.44411		1	0.403724	0.680747	0.840617
Pik3r2	2.5216	3.1264	1.7871	1.7786		Pik3r2	18.2502	29.2481	10.6425	9.0508		Agrp	1	1.39087	1.03243	1.53759		1	0.40381	1.50379	0.947632
Mapk1	5.2831	5.4751	2.4331	1.6717		Mapk1	36.3043	42.8737	17.7708	13.1698		Angpt2	1	1.66831	1.60112	1.12379		1	0.404035	0.771838	0.471297
Mttp	2.1241	4.5731	1.5722	1.6319		Mttp	14.3196	26.1353	9.9237	11.0561		Ager	1	1.94541	1.25163	1.85517		1	0.404173	1.14842	0.508803
Hist2h2aa2	13.5354	22.4868	5.6781	4.9393		Hist2h2aa2	14.1891	23.4337	6.4893	5.6454		Speg	1	1.54439	1.06335	2.71511		1	0.404215	1.24283	0.562123
Hist2h2aa1	8.8068	16.2139	3.6409	3.1306		Hist2h2aa1	14.1891	23.4337	6.4893	5.6454		Map2k3os	1	1.41004	0.702951	0.841495		1	0.404311	1.06358	0.56611
Slbp	13.3995	14.8109	6.793	5.1596		Slbp	23.4366	24.6671	13.0386	10.9387		Airn	1	2.00825	0.961079	0.899932		1	0.404325	0.575103	0.591918
Hspa9	1.1281	0.9921	1.0805	1.3414		Hspa9	21.7241	27.5743	12.8988	10.4057		Dctd	1	1.28386	0.958724	1.48152		1	0.404383	0.38984	0.332224
Ovca2	11.8711	25.3507	9.3761	13.9148		Ovca2	13.6999	26.0766	8.8854	13.4588		Ppargc1a	1	1.59514	0.861982	0.839438		1	0.404713	0.867788	0.626238
Sclt1	3.7882	5.2674	2.6234	2.5335		Sclt1	18.1523	28.1321	10.1433	12.4833		Serp2	1	1.83878	0.862746	0.901151		1	0.404798	0.893788	0.818391
D3Ertd751e	1.9171	2.2953	0.9804	1.1387		D3Ertd751e	18.1523	27.9559	10.1433	12.6278		Gm5166	1	1.39508	1.21337	1.29383		1	0.405105	1.29708	0.672927
Mtch2	4.2347	6.3262	3.7171	3.0908		Mtch2	21.4795	33.4768	13.378	13.1698		Gm32014	1	0.957163	2.31294	1.57532		1	0.405342	0.584669	0.39606
Atox1	3.9879	6.8063	2.8829	3.8111		Atox1	10.4706	18.1479	8.2664	8.2559		Asb7	1	1.66621	0.865403	1.08134		1	0.405392	0.674783	1.00651
Pgm3	1.7186	1.9882	1.0993	1.2295		Pgm3	16.6356	19.9099	10.0036	11.5258		1700022A21Rik	1	0.572622	1.2382	1.25966		1	0.405742	1.18848	0.612221
Rps8	7.708	11.9538	3.6422	5.4381		Rps8	20.99	31.9791	11.7208	13.495		Btnl5-ps	1	0.635872	1.19443	1.05664		1	0.406135	0.858168	1.13416
Pnpla8	2.0731	2.5552	1.375	1.5686		Pnpla8	16.4398	30.4815	11.2216	14.9221		4933400A11Rik	1	1.41026	0.642221	0.79759		1	0.406256	1.18645	0.712944
Polr2k	14.3341	16.3384	9.7354	8.0221		Polr2k	13.0957	31.5966	8.293	9.6289		Gm6787	1	1.22261	0.916892	1.21058		1	0.406286	0.847849	0.245032
Dctn6	16.9891	24.93	10.0185	11.3097		Dctn6	20.7781	30.6577	13.6775	14.9221		Gm6578	1	0.296522	0.57255	0.684361		1	0.406406	1.3677	0.828242
Gm19710	15.6669	11.4883	9.9437	9.0305		Gm19710	11.8895	18.8527	8.9852	8.9786		Gm10319	1	0.937337	1.32881	1.59857		1	0.406428	1.30842	0.477835
Nop2	1.9473	2.3882	1.4312	1.9707		Nop2	8.6439	15.1526	4.9518	9.2857		6330549D23Rik	1	1.4252	0.699486	0.734535		1	0.406465	1.23676	0.619916
Ndrg4	7.1003	13.2876	3.8262	3.3364		Ndrg4	24.3662	34.3578	12.9188	11.7426		Gm6455	1	1	1.14769	1.25157		1	0.40665	0.827822	0.616661
Csrnp2	7.9518	8.4693	3.9679	3.5664		Csrnp2	39.3383	50.7438	17.4314	18.1017		Gm38436	1	1.4175	0.806633	0.772962		1	0.40703	0.864084	0.460017
Rpl19	1.9421	5.6548	2.7549	3.3865		Rpl19	16.8313	23.7861	11.1816	15.0305		Rab5c	1	1.55769	0.764676	0.870779		1	0.407035	1.0294	0.360873
Mrpl2	11.3783	18.0261	6.7344	5.7324		Mrpl2	13.3084	24.6671	8.7856	6.4855		Gm5485	1	0.562941	0.841887	1.11678		1	0.407093	0.968206	0.726574
Jup	4.9099	7.1087	2.1154	2.8182		Jup	28.0848	35.0625	13.9771	13.7479		Ipw	1	1	1.09998	1.26036		1	0.407577	0.883432	0.483757
2810408A11Rik	1.5704	1.7477	1.2783	2.0108		2810408A11Rik	21.7241	33.1244	12.7391	15.7622		Etohd2	1	1.50631	0.759613	0.766282		1	0.407856	0.712829	0.382845
Grcc10	8.2375	9.1592	6.3139	5.9258		Grcc10	20.6639	25.9591	12.7391	12.3026		Hoxa11os	1	1.42134	0.884589	1.80814		1	0.408018	0.883436	0.645976
Taok2	5.8958	8.3477	3.8554	4.5054		Taok2	18.5438	27.1925	11.9204	15.5906		Gm4850	1	2.12384	2.2315	1.62868		1	0.408099	0.427579	0.462081
Mrpl41	2.6202	5.1523	2.2474	2.5936		Mrpl41	19.5872	29.3939	13.9004	11.7274		Cdk3-ps	1	1.03728	1.74791	1.86066		1	0.408114	0.607662	0.416895
Bad	11.329	17.9873	7.7829	10.6646		Bad	18.397	22.2004	11.1417	14.3982		Gm44502	1	1.96716	0.801793	0.868461		1	0.408452	0.836978	0.820133
Arl6ip1	7.2856	10.7189	4.063	3.9285		Arl6ip1	15.657	30.1291	9.5843	14.1092		H2-K2	1	1.15728	0.855261	0.65498		1	0.408543	0.663398	0.323873
Gm12348	0.5819	0.8999	0.6812	0.5708		Gm12348	28.0848	34.4459	13.7574	13.3143		Nphs1os	1	0.69517	1.14352	0.862232		1	0.408899	0.765622	0.557643
Prdx5	12.4212	14.4322	6.7232	5.6611		Prdx5	17.3857	19.1168	10.0036	9.9541		Vmn2r-ps54	1	0.728977	2.68364	1.36445		1	0.409432	1.12404	0.34875
Srsf3	2.7828	6.8039	1.9825	2.3947		Srsf3	23.7298	52.8285	13.8373	17.0629		Adarb1	1	1.38039	0.684697	0.664942		1	0.409456	0.652657	0.990937
Kctd7	1.9754	1.8489	1.9088	1.1557		Kctd7	15.1188	20.8789	11.6609	7.714		Gm4759	1	0.903531	1.50237	1.45213		1	0.409472	0.80677	0.650207
Rnf34	6.3656	9.6992	3.5436	2.8098		Rnf34	24.8555	32.0672	13.398	12.8446		Atp10d	1	1.06114	0.687492	0.876684		1	0.41046	0.664255	0.242829
Nup98	1.6779	1.8789	1.0595	1.4866		Nup98	16.9291	20.0861	9.7839	10.7851		Gm10653	1	1.19455	0.603318	1.17217		1	0.410986	0.749169	1.01625
Pttg1ip	4.3512	7.8781	2.2525	3.8798		Pttg1ip	23.9095	43.3437	14.2566	15.4099		Nav3	1	0.987939	0.937551	0.898439		1	0.41105	0.614654	0.353789
Fem1a	1.3664	2.3862	1.5697	1.3879		Fem1a	8.4156	16.1217	6.7189	6.1965		Ercc6	1	1.65601	0.716029	0.775848		1	0.411089	1.35347	0.604049
Gm16062	4.3669	4.4336	3.3113	3.2788		Gm16062	14.8741	31.0101	10.6858	11.02		Olfr1077-ps1	1	1.15986	1.13511	0.968045		1	0.411157	0.591468	0.564788
Unc45a	5.2434	6.2966	2.6252	3.6862		Unc45a	21.3327	28.0148	12.0602	12.3388		Gcfc2	1	1.46561	0.818022	0.913813		1	0.411211	0.590367	0.723256
Bpnt1	3.7516	2.3182	2.1528	2.3043		Bpnt1	16.9291	14.624	10.2631	10.9296		Zfp786	1	1.80349	1.08859	0.788975		1	0.411361	1.02225	0.64224
Klhl11	10.3309	13.2167	5.8457	3.2945		Klhl11	25.3448	32.772	13.9371	8.3824		Spdye4b	1	1.71958	0.858469	1.00626		1	0.411478	0.750146	1.00037
9330133O14Rik	8.9392	7.9961	5.0564	4.437		9330133O14Rik	23.5834	23.698	13.7375	11.3271		Car12	1	2.37115	1.24372	1.56447		1	0.411635	0.629094	0.883687
Ywhaq	2.2894	3.2053	1.5205	1.548		Ywhaq	20.7945	28.7196	11.7807	12.8265		Sdk1	1	1.16263	0.642601	1.09417		1	0.411807	1.47527	0.45212
Sumf2	4.8348	7.1943	3.3047	3.083		Sumf2	16.342	21.1138	9.8638	8.1837		Vps37b	1	2.27368	0.787897	0.993067		1	0.412129	1.00536	0.929592
Rps9	4.0007	7.6354	3.3642	4.0743		Rps9	17.8588	29.6005	12.5893	9.6741		Defb20	1	1.76412	1.74634	1.87078		1	0.41243	0.685688	0.967453
Clstn3	7.0545	15.6622	3.2768	3.3736		Clstn3	26.8452	63.4298	12.8589	13.9285		Flad1	1	1.54522	1.10195	1.15695		1	0.412603	0.875073	0.68636
BC005537	0.5604	1.3806	0.4313	1.1275		BC005537	20.452	53.3279	12.0003	13.7479		Tigar	1	1.68621	0.973136	1.01378		1	0.412752	0.542063	0.404482
Ecsit	2.0539	3.8276	1.4381	1.8573		Ecsit	13.2106	34.7102	8.8455	11.2187		9130023H24Rik	1	1.41665	0.983955	0.951123		1	0.412956	0.652477	0.649145
Mettl21a	4.2912	5.8459	3.1374	3.8053		Mettl21a	14.8741	28.3672	9.8838	13.4408		Arhgap18	1	1.15755	1.3477	2.20427		1	0.41308	0.530532	0.823472
Hnrnph3	4.5193	6.6535	2.3311	2.6559		Hnrnph3	28.7698	37.7054	15.1152	14.0731		Adamts3	1	1.49189	1.19583	1.18058		1	0.413139	1.28324	1.04564
Hist1h4i	20.1567	40.4875	14.348	15.2076		Hist1h4i	12.5179	24.3584	8.3823	10.0192		Fam185a	1	1.05989	1.20258	0.824943		1	0.413759	0.744432	0.577522
Pigp	12.5956	30.0117	7.845	5.8902		Pigp	17.4673	34.7102	9.9836	10.6948		Slc5a6	1	1.72481	0.772019	0.657832		1	0.413959	0.949145	0.587954
Tcf25	4.7124	5.9375	3.2567	4.3126		Tcf25	16.0484	32.4196	10.8821	15.7532		Fhad1	1	1.44259	0.878765	1.32606		1	0.414089	0.850462	0.597856
Sfpq	6.9768	15.0345	3.4904	3.5153		Sfpq	19.2124	49.8628	9.0451	8.834		Spata21	1	1.65489	0.741206	1.43748		1	0.414304	1.2936	0.634283
Usp29	0.7993	1.2212	0.7123	0.386		Usp29	17.4184	26.9576	10.8023	11.4535		Gm6994	1	2.86959	1.23173	1.71307		1	0.414443	0.921775	0.757606
Hdlbp	1.0807	1.0314	0.7534	0.8587		Hdlbp	15.657	20.4384	10.962	10.8032		Rad54l	1	1.83429	0.871075	1.09081		1	0.414536	0.467191	0.762027
Rabac1	20.9877	23.3844	11.511	12.4126		Rabac1	18.4948	19.5575	9.8838	8.7076		Pla2g5	1	1.97521	1.3712	1.61001		1	0.414546	0.665957	0.642772
Gabarap	6.67	20.5897	4.9098	6.8987		Gabarap	9.7856	23.4337	7.7872	10.8754		Nfia	1	1.43707	0.886836	0.89829		1	0.414573	0.571911	0.771241
P4hb	5.7048	7.2674	3.6347	2.6295		P4hb	18.4948	31.3625	12.0802	11.2368		Mpl	1	0.612741	0.799304	0.672436		1	0.415227	0.879964	0.860134
Ccdc171	1.0043	0.5723	0.9451	0.6072		Ccdc171	20.1095	26.0766	10.363	8.274		Casz1	1	1.0106	0.791214	0.841419		1	0.415355	0.500123	0.729449
Dstn	5.1493	8.9508	3.5087	4.2123		Dstn	12.6071	16.9146	10.0535	10.2973		Wee1	1	1.9502	1.03207	1.0661		1	0.41539	0.648884	0.538629
Hax1	2.547	10.9908	2.8682	3.4928		Hax1	11.9384	18.9408	9.0152	9.1682		Cyr61	1	2.12926	0.818513	1.30754		1	0.415399	1.04833	0.71375
Mepce	9.9986	12.2545	5.6698	8.3626		Mepce	25.7362	35.7673	13.8173	17.7765		Unc13b	1	1.3367	0.826734	0.753842		1	0.415767	0.929429	0.809656
Serac1	1.8709	2.2078	1.1241	1.1266		Serac1	21.8709	23.9623	11.601	11.3452		Rbm46os	1	0.816346	1.85504	1.24987		1	0.415972	0.492128	0.660049
Acad12	4.0855	5.3575	1.8295	2.4151		Acad12	28.3945	44.8413	13.4479	12.6639		Tmem64	1	1.14588	0.759528	0.787185		1	0.416203	0.98603	1.23115
Kdm5a	1.0619	1.9901	0.8332	0.9902		Kdm5a	12.0363	20.2034	7.7073	8.6714		Wdr47	1	1.55152	0.927107	0.920517		1	0.416299	0.628275	0.250692
Hsp90b1	4.208	8.0235	2.4772	2.6335		Hsp90b1	18.5927	32.0672	10.5027	9.918		Mustn1	1	0.923843	1.08269	0.903561		1	0.416491	0.888949	0.811929
Rnf10	5.7705	10.8898	3.6047	4.6283		Rnf10	22.8331	40.6126	14.3165	14.9221		Npm2	1	1.50693	2.79617	1.05587		1	0.416527	0.634874	0.620884
Ddx3x	1.8573	3.2023	1.4202	1.3067		Ddx3x	20.8107	25.2536	12.2199	11.7245		C1rl	1	0.881656	1.29996	1.65404		1	0.416842	0.66423	0.488551
Yipf2	3.7596	10.9989	3.4826	4.1541		Yipf2	9.9813	19.5575	8.8654	10.6225		Slc25a29	1	1.48805	0.730823	0.738719		1	0.417097	0.648685	0.725613
1810026J23Rik	3.5891	5.5776	3.236	4.601		1810026J23Rik	9.9813	19.5575	8.8654	10.6225		Slc25a15	1	1.49464	0.719486	0.572862		1	0.417121	1.46609	0.36306
Itfg2	4.6787	6.4756	3.1875	2.653		Itfg2	15.5102	22.1123	10.363	11.9955		Lcmt2	1	1.54657	0.658732	0.530391		1	0.41737	0.955433	0.576054
Cdk5	2.6225	3.1874	1.8283	3.2199		Cdk5	12.6234	22.5528	8.1067	12.2665		Eme1	1	1.43914	0.925569	0.847775		1	0.417713	0.85483	0.473749
Gtf2h5	6.2587	8.2198	3.6984	3.0305		Gtf2h5	21.773	23.9623	11.4412	11.3632		Cwh43	1	4.89618	1.40303	2.09784		1	0.417728	0.896064	0.815916
Smim11	1.7995	2.8173	0.932	1.2221		Smim11	16.4398	18.5003	10.363	12.0497		Sema3b	1	2.39929	1.00022	2.25324		1	0.417762	1.02934	0.741741
Aldh3a2	3.3094	5.3818	2.4266	2.9875		Aldh3a2	13.5042	27.1338	9.5443	11.3271		Gpatch4	1	1.43548	0.899693	1.0642		1	0.417818	1.16856	0.794383
Zfc3h1	1.3517	2.3404	1.0127	1.0804		Zfc3h1	16.5376	27.4862	8.7257	7.0817		Capn12	1	1.54605	1.56555	0.967212		1	0.418017	0.856626	0.951364
Kntc1	0.4724	0.5719	0.4793	0.396		Kntc1	9.7856	21.3487	7.6275	6.8829		Zfp607b	1	1.62323	0.897138	1.04416		1	0.418043	0.835489	0.663909
Rsbn1l	1.6204	2.7185	1.2736	1.6191		Rsbn1l	15.3634	22.2004	9.2049	13.8924		Aldh3a1	1	0.618307	0.996309	1.02088		1	0.418084	0.603729	0.699564
Cdc42	7.1811	8.9727	3.7868	5.1226		Cdc42	19.767	34.6221	12.0802	12.122		Snord38a	1	4.80235	1.04846	3.19994		1	0.419088	0.635446	1.09227
Strap	5.5885	7.8047	3.19	2.3519		Strap	22.1645	29.9529	11.9404	10.5322		Gm24148	1	1.56561	1.29933	1.41384		1	0.419099	0.667122	0.488749
Slc16a13	3.2428	4.6198	2.4008	2.7504		Slc16a13	26.4212	25.5481	14.4363	11.1645		Apol7c	1	1.16191	1.01995	1.90958		1	0.419121	0.563032	0.483547
Ttc3	1.1503	1.8208	0.7663	0.9486		Ttc3	18.397	37.1769	11.1018	11.0561		Trmt10a	1	1.62826	0.808938	0.772714		1	0.419132	0.749175	0.539053
Ctdp1	1.328	1.4329	1.1679	0.7532		Ctdp1	15.9506	17.6193	9.8638	11.0561		4933412E24Rik	1	1.4717	1.70164	1.35666		1	0.419372	1.01336	1.20007
Pcf11	6.0251	6.1774	3.2295	2.849		Pcf11	37.6747	41.5817	17.5712	14.9402		Psrc1	1	1.78607	0.844043	1.16757		1	0.419441	0.693137	0.814935
Eef1akmt1	4.2613	5.2668	1.9514	2.1023		Eef1akmt1	20.2563	33.1244	10.6825	12.7181		Sbk3	1	1.52176	1.4351	1.34778		1	0.41947	0.586572	0.949952
Rsrc2	4.0278	8.52	3.094	2.7484		Rsrc2	9.8835	21.3487	7.6474	7.1359		Akain1	1	1.4664	1.11492	0.757101		1	0.419512	0.903957	0.72737
Strada	4.2756	3.7736	2.6577	2.2563		Strada	25.6384	23.9623	14.9555	12.7904		Pifo	1	0.812949	0.637459	0.982989		1	0.419531	1.20938	0.597344
Smim14	3.5005	2.8141	1.6692	1.9144		Smim14	21.2348	23.9623	12.0602	14.5247		Jak3	1	1.49174	0.825115	0.87181		1	0.419763	0.54609	0.952041
Casp8ap2	1.1767	1.1311	0.8135	0.577		Casp8ap2	12.7213	14.4479	8.3063	8.7798		Sap130	1	1.4256	0.778568	0.764451		1	0.419912	0.644848	0.558333
Lrch4	5.1942	8.1131	2.7869	2.7084		Lrch4	30.3355	40.1722	14.7558	13.9466		Nat1	1	0.935331	0.979945	1.79336		1	0.42021	0.536471	0.598839
Gm20605	3.7831	5.7736	2.0884	2.2143		Gm20605	30.3355	40.1722	14.7558	13.9466		Nap1l2	1	2.26228	0.987214	0.818729		1	0.420275	0.872129	0.495539
Ccdc62	3.8388	3.9481	1.9132	3.2112		Ccdc62	15.9506	21.4956	9.7839	13.8382		Dis3l2	1	1.89227	0.744827	0.622806		1	0.42046	0.738629	1.32672
Tmx1	3.4089	4.7401	1.9595	3.1885		Tmx1	27.6934	37.8816	15.6543	16.1145		Dnase1l1	1	1.77997	0.88053	0.940123		1	0.420791	0.49762	0.468833
Sun1	1.2881	0.8556	1.4358	0.5943		Sun1	17.4184	22.3766	12.5993	12.8627		Fam160a1	1	1.55604	0.833425	1.44964		1	0.42106	0.970338	1.08048
Pnpla3	3.6896	7.1737	2.1787	1.8518		Pnpla3	18.6416	32.2434	11.1217	9.0328		D930015E06Rik	1	1.82076	1.00736	1.14637		1	0.421151	0.87769	0.751278
Zfp655	1.541	0.8989	1.1415	1.5808		Zfp655	22.1155	16.2098	11.581	10.9838		4932438A13Rik	1	1.38868	0.66401	0.731221		1	0.421504	1.1953	0.52838
Wdr90	1.2342	2.0065	0.9882	1.2063		Wdr90	12.6234	16.386	7.9669	9.6651		Acad9	1	1.36206	0.663364	0.828644		1	0.42171	0.504403	0.349378
Neurod1	2.7297	4.4846	2.1126	2.0448		Neurod1	12.6234	18.5003	9.3047	8.5089		Otub2	1	1.51525	0.960175	0.71955		1	0.42174	0.563803	0.769604
Ypel4	2.838	8.3551	3.8776	4.1202		Ypel4	11.4492	15.505	7.1882	9.2676		Pou3f3	1	1.39247	0.697296	0.731802		1	0.422479	0.659732	0.782516
Vps11	3.6373	2.7817	1.9803	2.7015		Vps11	16.2441	18.3241	8.4162	11.309		Snord64	1	0.399719	1.15805	1.06665		1	0.422598	1.2119	0.66779
Rbm39	4.5939	5.0785	3.596	2.9783		Rbm39	21.5284	28.4258	13.1384	11.7968		Ptgr2	1	1.23135	0.724235	0.707734		1	0.423114	0.431586	0.915721
Ubxn7	1.0421	1.7179	0.7252	0.7197		Ubxn7	13.7977	24.3147	9.3047	10.2432		Gm20765	1	1	1	1		1	0.423206	0.426713	0.615971
Trap1	1.9522	3.1779	1.3684	1.3812		Trap1	9.492	13.1264	7.318	6.079		H2afz	1	1.70359	0.725983	0.777403		1	0.423348	0.804168	0.975142
Clpp	7.5107	18.4127	4.6018	6.7916		Clpp	8.3178	20.7908	6.09	8.4005		Usp43	1	1.3112	1.1047	0.934429		1	0.423576	0.868679	0.780543
Mvd	2.333	4.3583	1.7732	1.9168		Mvd	23.0941	23.3456	13.2582	11.3271		Ahsa2	1	1.59933	0.732709	0.747909		1	0.423911	0.397873	1.0007
Syt1	3.7325	5.68	1.8657	1.594		Syt1	25.5731	41.5817	11.9404	14.2718		Plcg2	1	0.685283	1.13111	0.870103		1	0.423991	1.00851	1.20848
Endog	15.7295	18.5592	10.7269	16.5415		Endog	15.8527	19.9099	12.18	14.8679		Lgalsl	1	1.15231	0.757354	0.682318		1	0.424034	0.873367	0.489563
Kif1b	2.3726	3.1195	1.7488	1.6683		Kif1b	19.5713	34.1816	12.9787	13.6756		Ugt1a5	1	0.665323	0.640764	0.78131		1	0.424193	0.301416	0.492707
Thap2	0.7832	0.4397	0.6134	1.0148		Thap2	15.5591	24.3147	8.1865	8.5269		Evi5	1	2.1907	1.40291	2.89901		1	0.424224	0.687596	0.672047
Syvn1	4.3117	7.8807	3.512	4.4001		Syvn1	11.6938	24.3147	10.4229	14.0369		6430706D22Rik	1	0.947821	1.14731	1.43174		1	0.424334	0.536206	0.734857
Kansl2	4.0648	4.6233	3.0929	3.0144		Kansl2	15.1188	19.117	12.1401	11.6553		A730008H23Rik	1	1.35815	0.912428	0.842011		1	0.424485	0.83803	0.894483
Snora21	0.3784	0.6813	0	1.1178		Snora21	16.2275	21.4073	8.7955	6.2326		Gne	1	1.53509	0.82108	2.42185		1	0.424491	0.963227	1.07484
Tmx4	4.5338	4.0642	2.3579	2.1146		Tmx4	31.9012	28.0148	17.3915	13.9647		Copb2	1	1.32321	0.880897	0.647808		1	0.424704	0.584863	0.479052
Atp1b1	9.979	18.1421	5.6541	6.4021		Atp1b1	27.3998	48.1009	16.0137	16.819		Sgsh	1	1.85614	1.18919	0.562676		1	0.424731	0.704686	0.385839
Zc3h13	0.997	1.6976	0.9563	1.1509		Zc3h13	15.1677	28.8958	9.2448	11.8149		Socs6	1	1.78321	0.930069	1.03529		1	0.424741	0.800023	0.547571
Pex12	2.0833	3.0985	1.3422	1.8893		Pex12	11.547	18.5003	7.887	10.2251		Ppm1l	1	1.38011	0.686607	0.67421		1	0.425128	0.725516	0.50837
Trim32	2.74	2.9588	2.0605	1.5067		Trim32	10.9599	17.9717	7.0284	4.2454		Lrrc4c	1	1.82703	0.674821	1.49352		1	0.425323	0.757566	0.624106
Slc7a8	3.1853	3.657	1.9338	3.2856		Slc7a8	14.3849	26.9576	8.3662	12.7362		Harbi1	1	1.31833	0.767316	0.642947		1	0.425406	0.84083	0.893741
Psmd4	7.4331	9.5451	4.3203	4.7791		Psmd4	11.1556	15.1526	7.3679	8.3643		Zfp385b	1	1.36665	0.817082	0.542576		1	0.425425	0.644794	0.622678
Sf1	4.4126	4.7549	3.0165	2.7583		Sf1	21.4305	24.579	14.7957	12.4472		Zfp438	1	1.49264	0.733632	0.772477		1	0.425646	0.695923	0.615689
Tbpl1	2.9969	2.9076	2.4959	2.7813		Tbpl1	11.547	14.4479	9.5843	13.6034		Cadm2	1	1.96899	0.660612	1.04404		1	0.425666	0.89494	0.628618
Mfsd11	0.6793	0.5677	0.8521	0.1385		Mfsd11	18.0056	18.6765	10.1633	10.6406		Mief1	1	1.63971	0.722272	0.969088		1	0.425735	0.310931	0.266589
Sgf29	7.1353	17.7954	4.059	4.897		Sgf29	24.5945	56.2058	14.0569	12.411		Zpld1	1	0.960563	1.2265	0.791996		1	0.425767	0.594281	0.618073
Sarm1	2.4405	4.209	1.6358	2.3785		Sarm1	24.8555	43.1675	13.398	13.9466		Tnpo1	1	1.61013	0.747783	0.686184		1	0.425806	1.85289	0.417521
C920006O11Rik	8.379	16.135	4.1131	4.4964		C920006O11Rik	14.6784	28.3672	7.7572	10.5593		Adipor1	1	1.53357	0.704986	0.725335		1	0.426033	1.0025	0.694293
U2af2	1.2327	1.7914	1.0341	1.6126		U2af2	10.7152	17.8542	8.4361	7.3436		Aldh8a1	1	0.474758	1.21814	1.31978		1	0.42617	0.416742	0.92067
Trim9	8.334	9.8151	5.1109	2.1056		Trim9	28.0848	32.4196	17.1918	8.003		Inpp5f	1	1.63938	0.821351	0.992803		1	0.426251	0.460795	0.348071
Tmem208	4.7103	9.5997	3.6095	2.8559		Tmem208	10.0792	17.0908	7.2081	7.461		Plscr4	1	0.771775	0.853714	0.589513		1	0.426377	0.678491	0.434862
Eno4	2.3747	2.8344	1.5701	1.5305		Eno4	31.8033	39.4674	16.8324	16.3855		Sik2	1	1.56762	0.764272	0.886701		1	0.426452	0.614394	0.724159
Taf2	2.5416	3.8963	2.0248	1.8446		Taf2	17.5163	30.3053	11.7008	11.5619		Pcid2	1	1.67859	0.71909	0.742275		1	0.426523	0.943878	0.612678
Hid1	5.0039	6.0353	2.8159	3.1964		Hid1	14.1891	22.9052	8.4461	9.0418		Pigv	1	1.61322	0.862562	0.713281		1	0.426526	1.34331	0.887541
Cetn3	1.3736	2.2385	1.5025	1.1096		Cetn3	12.917	17.7955	8.8455	9.7192		Gmpr2	1	1.73737	0.9619	0.910648		1	0.426711	1.35653	0.847487
Zfand2a	1.361	2.7382	1.1846	0.5428		Zfand2a	16.2441	27.4862	8.6059	8.6895		Zfp592	1	1.1993	0.862915	0.655046		1	0.426739	0.846039	1.16935
Fem1c	3.2808	4.4992	2.3547	3.8025		Fem1c	16.4398	23.2575	10.5826	13.9285		Slc25a44	1	1.54646	0.820519	0.954747		1	0.426886	0.936736	0.536867
Raver1	2.1855	2.8608	1.5485	2.6225		Raver1	10.5685	16.9146	6.709	10.8213		Prrg4	1	1.02265	0.581006	0.73511		1	0.426988	1.21619	0.564069
Gm38431	2.5363	3.8387	2.0174	2.9647		Gm38431	10.5685	16.9146	6.709	10.8213		Luzp2	1	1.04781	1.00479	1.11213		1	0.427599	0.801001	1.02466
4930539J05Rik	4.0446	11.3343	2.5569	3.4592		4930539J05Rik	17.5652	41.1412	11.7607	16.1506		Dpy19l3	1	1.54527	0.794278	0.761455		1	0.4276	0.886322	0.923482
Usp36	1.3411	2.3846	1.0844	1.4335		Usp36	16.7334	29.0719	12.4795	9.4663		Zer1	1	2.0614	0.793213	0.915758		1	0.427656	0.89487	0.759341
Zfp706	2.6359	2.4096	1.9057	2.0151		Zfp706	19.8157	27.7503	12.6692	12.6368		Slc6a1	1	2.40898	1.09402	1.16329		1	0.427913	0.970632	0.674416
Rnasek	26.6997	49.99	13.6243	16.432		Rnasek	18.1523	29.4243	10.0635	9.9541		Coq4	1	1.53871	0.982109	0.846568		1	0.428083	1.0122	0.41149
Vamp3	1.4357	1.297	1.57	0.629		Vamp3	14.4827	13.7431	9.9037	8.5811		C130074G19Rik	1	1.30363	1.09429	0.588813		1	0.428127	1.4061	0.636609
Arpc5l	5.8633	4.1754	3.3695	3.111		Arpc5l	13.2106	15.6812	9.7041	8.8882		Yod1	1	1.67661	0.795179	0.931204		1	0.428206	0.801165	0.93099
1300002E11Rik	2.8473	2.9184	1.6744	1.7535		1300002E11Rik	23.9748	30.1291	11.9005	11.7968		Lrrc8d	1	1.99109	1.24356	1.52198		1	0.428284	1.39603	0.353441
Usp22	4.1385	2.0699	2.5961	1.8242		Usp22	21.6262	14.0955	11.8805	10.6587		Grsf1	1	1.61911	0.861482	0.80487		1	0.428443	1.09442	0.883223
Cnbp	6.9678	11.0024	4.5234	4.0361		Cnbp	21.3327	34.1816	13.7974	13.7479		Rab3gap1	1	1.66821	0.736942	0.983745		1	0.428567	0.654695	0.767056
Glyr1	2.2267	2.676	1.6075	1.092		Glyr1	14.3849	21.1432	10.7224	6.7023		Ablim1	1	1.28602	0.903005	1.22078		1	0.428739	0.580418	0.364832
Slc20a1	8.9679	10.2451	4.584	4.9031		Slc20a1	36.5983	45.2818	18.7492	20.9741		Cd226	1	1.01337	1.08167	0.935688		1	0.430148	0.752091	0.596642
Csde1	1.6639	1.7138	1.1674	1.508		Csde1	15.2656	21.1432	9.8438	15.0847		Cep120	1	1.307	0.682812	0.703062		1	0.430222	1.04369	0.75851
Dbi	5.2476	4.5326	4.5022	5.0143		Dbi	21.4795	26.1647	11.9604	14.4886		Pcdh20	1	1.41664	1.02481	0.595626		1	0.430251	1.06859	0.554822
Ccdc58	27.7451	38.6954	14.5242	15.7351		Ccdc58	31.5098	45.8104	16.6527	19.5289		Mapk1ip1l	1	1.49892	0.651968	0.830866		1	0.430645	0.616522	0.738486
Dync1li1	2.166	2.0584	2.0287	3.2712		Dync1li1	23.3387	16.386	12.6393	14.8499		Olfr1416	1	1.21911	1.1115	0.97151		1	0.430684	0.833659	0.922817
Irs2	2.3689	3.2884	1.985	3.1812		Irs2	24.8228	32.4191	14.5162	14.9402		Olfr1415	1	0.983488	1.21477	0.940725		1	0.431072	0.590737	0.795298
Lrrc29	1.4602	3.7767	0.9726	1.5145		Lrrc29	9.9813	17.4431	7.0484	7.461		Olfr1414	1	0.693148	0.770052	0.621957		1	0.431157	0.822213	0.66493
Thrap3	0.6088	0.9147	0.8013	0.9755		Thrap3	13.5042	18.5003	9.145	12.2304		Olfr1413	1	1.00072	2.08325	2.16732		1	0.431273	0.451212	1.1498
Eif2b1	3.981	5.1689	3.4882	3.6892		Eif2b1	16.342	17.7074	11.9204	10.3154		Olfr1412	1	0.874047	0.667552	0.594486		1	0.431299	1.3068	1.39879
Chchd7	11.3125	20.5635	5.4353	7.6658		Chchd7	9.492	21.6718	5.5309	7.985		Olfr1411	1	0.962731	1.46364	1.04648		1	0.431461	0.689078	0.599224
Leprot	1.1002	1.2822	0.8501	1.0127		Leprot	9.9813	8.8096	7.0883	8.6534		Sly	1	1	1	1		1	0.431532	1.07138	0.635549
Cecr5	4.6574	7.5315	3.5391	2.9039		Cecr5	15.657	22.0242	11.1417	9.1231		Gfap	1	1.94036	1.03733	0.861399		1	0.431573	0.841273	0.426293
Ubn1	1.9087	2.0905	1.5201	1.2066		Ubn1	14.1891	20.967	10.5227	6.5578		Gem	1	1.52432	0.945605	1.07442		1	0.431856	1.48978	0.58082
Sptan1	5.3055	6.2038	2.7762	2.4404		Sptan1	37.4301	59.8178	19.0288	17.4152		Srprb	1	1.86469	1.00689	1.09967		1	0.432106	0.545678	0.77316
Pnrc1	18.5612	48.7599	10.8629	13.6504		Pnrc1	24.1705	61.3154	14.2566	17.1081		Gdnf	1	1.45317	1.33695	1.13303		1	0.432164	0.656379	0.602905
Hspa12a	1.9613	2.0482	1.2547	1.6169		Hspa12a	31.8033	39.4674	16.8324	16.3855		Gpd2	1	2.60814	1.03286	1.24908		1	0.432173	0.423216	0.434951
Kif1a	2.293	2.6588	1.4136	0.8225		Kif1a	26.0298	33.4768	15.3947	7.2985		Srpk2	1	1.45465	0.734639	0.648058		1	0.432342	1.48373	1.1025
Syn2	6.2358	13.4785	3.3042	2.3219		Syn2	18.5438	41.2293	10.6226	10.3696		Gusb	1	1.87259	0.84333	0.981127		1	0.432609	0.654479	0.64679
Xrcc6	2.7564	3.2257	2.1057	2.2503		Xrcc6	12.232	21.1432	8.4062	9.4663		Hmgb4	1	1.77243	1.54883	1.25913		1	0.432912	1.30157	0.415137
Psen1	0.3277	0.514	0.3725	1.0129		Psen1	14.5806	20.967	8.2265	9.936		Gata6	1	0.841237	1.20006	0.983493		1	0.433032	0.51058	0.585911
Gtf2h3	2.2772	0.7718	1.7245	1.7808		Gtf2h3	16.2441	17.7074	11.9005	10.3154		Serpinb5	1	2.38518	1.23887	1.44429		1	0.43305	1.11468	0.715596
Slc2a3	3.4655	6.4513	2.4273	2.3142		Slc2a3	8.9049	16.0336	5.1515	6.359		Serpinb9	1	1.14337	0.879381	0.528059		1	0.433188	0.453911	0.329688
Saraf	5.8404	5.5446	5.4167	3.3071		Saraf	15.5591	12.5097	12.4396	8.003		Gm21541	1	1	1	1		1	0.433244	0.716662	0.856972
Ptbp1	3.3278	4.7827	2.3491	1.9492		Ptbp1	14.5316	23.2575	9.4045	10.749		Lct	1	3.63503	0.836234	1.35148		1	0.4335	0.962118	0.714429
Inpp5k	2.197	2.906	1.6923	2.5098		Inpp5k	18.4948	14.0955	12.8589	11.0019		Nfyc	1	1.87104	2.71464	1.45267		1	0.433752	0.542316	0.619691
Hspa2	2.1896	2.4221	2.2437	1.7914		Hspa2	25.4099	35.4729	15.8141	14.5789		Atp6v1b2	1	1.41045	0.674295	0.604995		1	0.43389	0.997076	0.689207
Cttnbp2nl	1.1495	1.5739	0.9387	0.7891		Cttnbp2nl	17.8588	24.4909	11.0818	11.5258		Atp6v1e1	1	1.76963	0.871184	1.12477		1	0.43393	0.997546	1.12882
Gm17733	5.7663	10.2614	3.9027	5.166		Gm17733	18.5438	41.2293	10.6226	10.478		Atp6v1a	1	1.77201	0.719964	0.839656		1	0.434112	0.498813	0.739577
Fam162a	2.7808	4.0828	1.6527	1.5461		Fam162a	31.1183	45.2818	16.2533	18.8243		Prh1	1	0.5984	0.67913	0.641827		1	0.434329	1.13407	0.761878
Pisd	4.3075	3.9929	2.5154	1.6874		Pisd	14.6784	18.1479	9.2847	7.1539		Tas2r140	1	0.62879	0.479496	0.869388		1	0.434409	0.505057	0.46288
Stmn1	9.0783	11.6384	5.2151	6.4499		Stmn1	22.0162	30.1855	13.2982	13.6395		Fap	1	0.690614	0.891356	1.03376		1	0.434584	0.550124	0.623654
Rplp1	1.8439	4.0863	2.7812	3.1074		Rplp1	20.2072	31.4798	11.7271	11.4411		Trim24	1	1.74258	0.919811	1.03694		1	0.434679	1.03486	1.23617
Trmt1l	4.2669	7.7244	3.1756	4.4223		Trmt1l	17.5163	29.9529	11.8605	14.0369		Hip1r	1	1.44757	0.786842	0.718564		1	0.435124	0.685129	0.873886
Taf12	15.3542	18.8055	6.5841	7.6445		Taf12	34.1519	36.1197	18.0604	17.081		Gpr85	1	1.88227	1.26831	1.56		1	0.435133	0.794699	0.581573
Vars2	3.6145	3.7254	2.0036	2.0274		Vars2	26.3234	37.1769	13.5178	11.9775		Eif4a1	1	2.00983	0.827484	1.01327		1	0.435144	0.632767	0.414382
Ppp1r8	4.2619	7.1443	2.3322	2.4074		Ppp1r8	23.8932	28.7196	12.3996	11.6703		Gm6086	1	2.01179	0.792682	0.975721		1	0.4353	0.667678	0.53992
Hnrnpul2	5.24	5.4779	3.7069	4.1729		Hnrnpul2	16.9291	21.0551	13.1185	12.1762		Gm12709	1	0.788381	1.50378	1.02389		1	0.43554	0.433747	0.207143
Sf3b4	2.5149	1.8284	1.6895	2.0189		Sf3b4	15.1677	34.4459	8.6857	11.3452		4930533P14Rik	1	1.74685	1.08646	0.855044		1	0.435551	1.47055	0.94906
3110009E18Rik	4.1993	6.133	1.7946	3.8806		3110009E18Rik	21.4795	26.1647	11.9204	14.1815		Rpl31-ps12	1	1.30569	1.12378	1.4015		1	0.435582	1.07918	1.24897
Ppp3ca	3.4121	4.2763	2.2271	2.0116		Ppp3ca	22.2134	25.5481	13.2582	14.7596		Zfp965	1	1	1	1		1	0.435591	0.596632	0.857683
Sirt4	2.8857	1.6853	1.6018	2.0293		Sirt4	17.3206	15.7693	8.7456	9.7915		Camkk2	1	1.20976	0.663882	0.625802		1	0.435795	0.745441	0.542602
Etohd2	4.4597	2.6083	3.3356	2.8825		Etohd2	18.2828	17.4428	13.1484	12.0768		Ado	1	1.56478	0.988198	0.884352		1	0.435848	0.935669	0.796779
Mypop	2.3823	4.6539	1.4982	2.5531		Mypop	19.9627	22.3766	11.1617	10.5141		Gm5617	1	1.4557	0.83707	0.618262		1	0.436192	1.24166	0.799795
Cep95	1.7057	4.5986	1.1388	0.9056		Cep95	13.8467	31.1863	8.7257	9.0147		0610010B08Rik	1	1	1	1		1	0.43625	0.610273	0.762725
Pdss2	4.3182	6.4813	2.5595	3.0891		Pdss2	19.2777	31.5387	9.8039	12.14		Tmem132b	1	2.20158	1.02361	1.54941		1	0.436719	0.563934	0.415752
Desi1	2.6553	3.1295	2.2841	1.8204		Desi1	12.5256	20.967	8.5659	9.2315		Ddx19b	1	0.779701	1.5029	0.901746		1	0.436808	4.36349	0.956373
Arhgap26	2.0711	2.32	1.4942	1.2662		Arhgap26	23.4855	34.7102	13.7574	14.3982		Dcun1d4	1	0.567126	0.713536	1.04206		1	0.43699	0.850757	0.738075
Raf1	8.2909	8.6079	3.9062	3.0654		Raf1	35.3262	49.3342	18.5496	14.7054		Mocs1	1	2.26415	0.979246	0.961541		1	0.437232	0.97816	0.640311
Slc25a44	3.8772	4.0705	2.5066	2.1391		Slc25a44	13.2106	13.5669	7.6275	7.0275		Rasgef1a	1	1.77037	1.05212	1.05887		1	0.437408	1.28552	0.542898
4632427E13Rik	16.0015	27.8275	9.1316	11.0597		4632427E13Rik	18.1034	43.1675	9.8039	12.14		Ankrd2	1	1.69944	0.786512	1.28494		1	0.437627	1.71515	0.792007
Clcn4	3.7619	7.7418	2.2236	2.5348		Clcn4	29.259	52.5928	19.5879	22.9975		Poll	1	1.70496	0.905843	0.944811		1	0.437741	0.858199	0.903858
Rab30	4.159	8.6199	2.1332	1.7099		Rab30	18.1034	44.4008	9.7839	11.8329		Raet1d	1	0.81765	0.544498	0.749948		1	0.437868	0.959867	0.699152
Zhx3	1.4491	3.28	1.1155	1.7069		Zhx3	12.0852	34.0054	8.9653	10.1528		Lpar2	1	1.88676	1.35068	1.98932		1	0.43802	0.702086	1.00498
Mrpl49	4.3988	8.3576	3.1131	3.5224		Mrpl49	17.2716	29.7767	11.7208	12.1942		Prrc2a	1	1.27502	0.645063	0.511512		1	0.438104	0.689174	0.485874
Rpl4	3.0143	3.0905	1.7359	2.3466		Rpl4	14.8252	13.2145	8.2464	9.4302		B3galnt1	1	1.21782	0.753783	0.692723		1	0.438316	0.625757	0.378579
Pcdh17	2.3697	2.7954	1.6288	1.6211		Pcdh17	22.2623	34.1816	13.2283	15.3196		B3galt2	1	1.87014	1.06065	1.56688		1	0.438649	1.18047	0.579293
Peg13	2.9114	7.3553	2.306	3.0474		Peg13	9.3942	22.0242	6.4294	8.2379		Rfc2	1	1.59347	1.109	0.931458		1	0.43875	0.459887	0.576814
Rpl10	8.3842	10.4474	4.3493	3.7061		Rpl10	18.5927	23.6099	11.6409	10.3154		Magea8	1	1	1.0739	1		1	0.438794	0.81795	0.400917
Fau	5.5619	10.933	5.5727	5.2289		Fau	17.3695	29.9529	11.7607	12.5014		Magea6	1	1.12842	1.07008	1.53913		1	0.438831	0.8953	0.850065
Ccdc12	1.8111	7.1625	2.2946	4.0716		Ccdc12	13.3084	17.6193	9.744	8.9786		Magea5	1	0.918944	1.23317	0.948905		1	0.439165	0.381467	0.485875
Gabbr1	1.8408	3.6552	1.3364	1.4059		Gabbr1	14.6784	25.5481	8.3662	8.2198		Magea2	1	0.698149	0.811522	0.783047		1	0.439538	1.00167	0.661837
Rubcn	1.972	3.5496	1.8512	1.6484		Rubcn	11.1556	20.0861	8.1266	9.3399		Gfra4	1	0.762219	0.668634	0.780434		1	0.439611	0.426257	0.551939
Tpst2	2.5352	3.8092	1.4754	1.9679		Tpst2	24.2684	25.3719	14.9754	13.1878		Fgf21	1	0.516795	0.770162	1.54305		1	0.439794	0.958416	0.910384
Pcna	6.0886	13.2932	4.3887	5.5191		Pcna	18.7395	31.1863	11.3613	11.9323		Rnf14	1	1.04037	0.716646	0.592757		1	0.439853	1.27414	0.737036
Ndufa6	25.2404	31.2264	16.3772	17.2554		Ndufa6	18.0545	29.3362	12.779	13.3866		Sphk2	1	1.82297	0.856447	0.901049		1	0.439975	0.750287	0.705102
Txndc11	3.0047	2.9358	1.883	1.8066		Txndc11	18.4948	26.6933	11.6609	14.055		Cyp51	1	1.6275	0.680511	0.798181		1	0.440183	0.955258	0.619574
Snhg5	16.4025	37.7072	8.2801	7.3696		Snhg5	20.5335	35.9435	9.9237	9.3941		Mtor	1	1.60009	0.89658	0.814112		1	0.440308	0.784797	0.82093
Lamtor4	33.5588	31.4617	18.0446	20.1242		Lamtor4	29.8462	26.0766	16.4131	17.5417		Fabp7	1	1.63662	1.22225	1.0805		1	0.44033	0.849881	0.797758
Tfrc	3.1149	7.1832	1.7481	2.4948		Tfrc	17.8098	45.1056	10.8222	14.6331		Sap30	1	1.72569	1.1303	0.971551		1	0.440892	0.534776	0.736559
Psmd2	3.1684	3.5036	2.3358	1.9392		Psmd2	15.657	15.5931	10.0535	6.6662		Donson	1	1.47005	0.696936	0.683373		1	0.440986	0.62134	1.08284
Pcmtd1	2.1686	3.7138	1.7752	1.9941		Pcmtd1	20.7455	52.9168	13.6775	17.4513		Scaf11	1	1.67009	0.891972	0.827666		1	0.441092	1.28493	0.352726
Crot	1.0997	2.0658	0.6723	1.03		Crot	17.3206	27.4862	9.6641	10.3877		Dbndd1	1	1.27019	1.18968	0.857382		1	0.441295	1.00314	0.557601
Cntrob	4.0386	4.0413	2.1216	2.3496		Cntrob	13.1127	20.0861	6.4294	9.5025		Klhl35	1	1.83433	0.841253	1.94632		1	0.441361	0.803305	0.712406
Tomm6	13.9875	29.6047	8.084	11.7734		Tomm6	14.3849	28.8958	8.8654	13.8563		Zfp661	1	1.76551	0.812036	0.680007		1	0.441481	0.649043	0.668458
Trappc1	3.2706	7.503	1.8754	3.0502		Trappc1	13.1127	19.7337	6.2896	9.2676		Mfsd8	1	1.79969	0.819776	0.785835		1	0.441717	1.11464	0.655766
Ankrd26	1.471	2.4617	1.0754	1.4129		Ankrd26	11.1556	28.3672	7.8671	8.8702		Thumpd2	1	1.58004	0.976122	0.951319		1	0.442011	0.878786	0.983825
Vps28	7.9052	14.7179	4.064	3.9246		Vps28	15.657	31.1863	8.4861	11.9594		Msantd3	1	1.2329	0.609866	0.589284		1	0.442182	0.613811	0.517706
Zwilch	0.5831	0.6949	0.4159	0.5828		Zwilch	14.2381	13.2145	7.7672	8.9966		Dhx36	1	1.31216	0.834361	0.892032		1	0.442815	0.726091	0.715983
Swt1	1.9108	2.5795	1.5279	0.9823		Swt1	17.3695	29.6005	11.7008	14.0189		Tmem163	1	1.36136	0.987667	0.668511		1	0.442901	0.750554	0.764562
Ccnt1	1.8052	1.5602	1.5675	1.044		Ccnt1	19.4734	17.9717	11.4612	11.1464		Egln3	1	1.37381	0.920586	1.10886		1	0.442948	1.15556	0.591368
Lsm2	1.4594	2.4403	0.82	0.3078		Lsm2	10.177	12.5097	7.7473	5.257		Pgm2	1	1.66128	0.752918	0.639799		1	0.44314	1.01819	0.460862
Srp14	8.8795	18.7579	4.7686	3.956		Srp14	12.7213	19.9099	7.2481	9.3037		Cenpn	1	1.61859	0.816977	0.711565		1	0.443382	0.893742	0.385068
Mrpl28	21.261	22.7339	10.2041	10.2897		Mrpl28	18.2013	21.0551	9.105	12.0858		Zfp157	1	1.16967	0.6541	0.682063		1	0.443651	1.76346	0.64159
Hinfp	1.1449	2.8191	1.1809	1.3239		Hinfp	15.2656	20.0861	10.7224	7.6236		Rubie	1	0.48233	0.451483	0.432513		1	0.444016	0.337044	0.908128
Dbnl	4.0534	5.5747	2.6921	1.9594		Dbnl	18.0056	17.0908	9.8239	7.443		Rad51c	1	1.26472	0.669469	0.693251		1	0.44407	0.466722	0.87927
Zc3h18	1.5355	2.4011	1.0231	1.0637		Zc3h18	10.3727	25.7243	7.7173	11.1464		Foxd1	1	1.34387	1.05736	0.98445		1	0.444083	0.494404	0.688169
Ggps1	2.1748	4.5099	1.4643	2.9889		Ggps1	20.3052	35.5911	12.5494	13.1788		Depdc5	1	1.67729	0.821664	0.874208		1	0.444285	0.761427	1.02636
Zc3h6	2.7268	2.2531	1.8202	1.6227		Zc3h6	28.6392	34.2697	15.2949	15.8616		Slc25a19	1	1.6568	0.780368	0.744988		1	0.444325	1.23254	0.364171
Slc2a1	10.9786	10.4051	5.0705	3.4368		Slc2a1	30.0419	26.7814	13.3381	9.936		Irf5	1	0.785102	1.10956	0.656552		1	0.444415	0.696177	1.01203
Zfp219	3.6184	7.231	2.4282	2.0008		Zfp219	18.2991	27.8386	10.4628	12.3568		Fthl17-ps1	1	1	1	1		1	0.444425	0.846656	0.76879
Slc39a10	0.7701	1.4472	0.4285	0.695		Slc39a10	18.9841	43.5198	13.6775	15.2293		Snord72	1	1.22477	0.8782	1.11362		1	0.444505	0.789508	0.530527
Zbtb48	2.8031	4.8928	2.176	1.9006		Zbtb48	10.177	21.1432	8.1865	10.3696		Brwd3	1	1.60006	1.08326	0.78816		1	0.444607	0.693031	0.717213
Srrm4	1.7581	3.0364	1.1714	1.3508		Srrm4	13.9934	28.0148	9.724	12.0136		Fbxo9	1	1.61773	0.758791	0.802741		1	0.444689	0.488014	0.956745
D17Wsu92e	0.6053	1.8719	0.4981	0.7933		D17Wsu92e	12.0363	25.7243	7.0284	9.4663		1700012B07Rik	1	1.37778	2.2035	2.27137		1	0.44473	0.823001	0.532562
Tgds	5.9251	6.9049	3.3951	3.5818		Tgds	20.1584	30.3053	11.9803	12.3749		Ska1	1	1.88262	1.12065	1.31379		1	0.444787	0.855296	0.751572
Tbc1d32	0.8861	1.5333	0.755	1.3546		Tbc1d32	6.7521	12.5097	6.2896	11.0742		Cpsf4l	1	2.05876	1.01724	2.36626		1	0.445026	1.2565	0.613615
Frmd6	1.7677	1.4243	0.981	0.7066		Frmd6	27.3998	27.8386	12.4196	10.8574		Gpr174	1	1.87063	1.49735	1.49697		1	0.445164	0.631976	0.846446
Mtg2	0.5777	1.5071	0.4355	0.646		Mtg2	11.1556	22.2004	8.1067	9.3037		Trim43c	1	1.19409	0.983441	1.30067		1	0.445283	1.05791	0.574559
Mgea5	0.6297	0.8743	0.4896	0.6739		Mgea5	8.4156	18.8527	5.4111	9.0147		Trip10	1	5.0198	1.0664	3.42599		1	0.445363	0.664677	0.64776
Fam118b	4.0252	9.6462	2.1094	1.9202		Fam118b	13.4063	34.534	6.9685	5.7448		Nmt2	1	1.5084	0.750429	0.72243		1	0.445404	0.854107	0.525678
Hnrnpdl	5.2607	8.2569	3.4154	5.01		Hnrnpdl	16.2441	30.3934	11.8206	14.7686		Cartpt	1	1.51754	1.0526	1.25541		1	0.445494	1.09737	0.959362
Cdc5l	4.7821	12.539	3.3224	4.5224		Cdc5l	14.1402	32.0672	9.8371	12.0678		Mmel1	1	1.02267	0.863774	0.708848		1	0.445606	0.908537	0.56
Pnkd	1.8767	3.6371	1.2472	1.1807		Pnkd	11.7427	25.1957	7.7073	9.105		Mixl1	1	0.831869	0.72594	0.690157		1	0.445671	0.454566	0.504785
Gls	7.0414	12.404	3.8006	3.5754		Gls	43.1701	75.8796	23.0821	18.8063		Slamf1	1	0.568895	1.80773	1.45943		1	0.445838	0.783419	0.400378
Rpl41	11.3531	23.5545	7.2149	8.9382		Rpl41	11.335	28.9544	8.2964	8.3643		Azi2	1	1.57266	0.869377	1.11077		1	0.445888	0.618003	1.04699
Pigf	6.1889	7.0414	2.8765	2.5259		Pigf	18.9841	23.5218	10.6226	10.7851		Dbf4	1	1.17127	0.600922	0.695739		1	0.44594	0.57686	0.757476
Rpl34	11.8442	10.9001	8.4491	8.2221		Rpl34	10.7475	18.4698	8.9153	11.6071		Rps11	1	1.64658	0.814662	0.757305		1	0.44622	1.18705	1.0106
Rpl34-ps1	0.7177	1.3817	1.2299	1.9513		Rpl34-ps1	10.7475	18.4698	8.9153	11.6071		Nrk	1	1.31753	1.73923	0.919515		1	0.446321	1.29264	0.674678
Stxbp5l	1.9633	3.3029	1.2423	0.9744		Stxbp5l	20.2888	40.1722	12.2399	15.9158		Podxl	1	0.964271	0.946871	0.924851		1	0.446339	0.882203	0.554404
Ets2	3.6171	4.6347	2.0703	2.2606		Ets2	20.9412	31.1863	13.2782	13.3685		Syn3	1	1.32122	0.758272	0.646228		1	0.446485	1.01453	0.495042
Aamp	4.0212	9.3431	3.0867	2.87		Aamp	11.8406	24.6671	7.8072	9.1592		Prim1	1	1.10141	1.04746	0.919961		1	0.446708	1.00556	0.454099
Serpini1	4.7155	5.4705	1.9937	2.4854		Serpini1	29.5526	28.8958	14.7158	14.8138		Dapk2	1	0.775559	0.722351	1.09535		1	0.446723	0.885224	0.557529
Ankhd1	2.7623	2.4332	1.6055	1.2365		Ankhd1	19.9627	20.4384	10.1633	7.8766		Prg2	1	1.13734	1.07834	1.02261		1	0.446922	0.674837	0.359416
Puf60	4.4073	5.7267	2.1801	2.3469		Puf60	19.5713	31.891	8.9253	11.58		Npy4r	1	0.8276	0.906447	1.73615		1	0.447356	0.834591	0.955226
Rpusd4	0.8687	1.8406	0.6882	1.1297		Rpusd4	13.4063	34.534	6.9685	5.7448		Rag1	1	1.82176	1.11991	1.09696		1	0.447529	1.2491	0.390272
Ugdh	3.5722	3.9005	1.9973	2.6469		Ugdh	21.7241	32.4196	13.5977	15.3738		Slc6a3	1	0.811618	1.57581	1.19296		1	0.447584	0.296094	0.371852
Mfsd7b	5.0938	6.0624	2.2122	3.4657		Mfsd7b	36.109	46.2509	17.9106	22.9794		Rag2	1	2.90552	0.839775	1.97238		1	0.447818	0.324792	0.668518
Cpeb2	2.5121	3.6078	1.8604	2.6973		Cpeb2	51.0811	65.0155	23.9807	25.8157		Dao	1	1.14936	1.04796	1.13686		1	0.447834	0.609482	0.663747
Cript	5.981	9.8279	4.1383	3.9995		Cript	18.9841	23.1694	10.7224	10.7911		Ppy	1	0.93137	1.11459	1.07071		1	0.448167	1.35618	0.484951
Opa3	2.2199	2.823	1.911	1.6115		Opa3	22.1645	32.5077	15.1951	16.7468		Col1a1	1	2.66341	1.58243	2.01413		1	0.448206	1.9702	0.308947
Arid4b	1.9826	3.6913	1.2325	1.2325		Arid4b	18.5438	33.3006	11.1517	12.0949		Ppt1	1	1.54713	0.877473	0.875266		1	0.449008	0.684954	0.800794
Cherp	1.9124	3.6917	1.8398	1.3092		Cherp	16.2441	26.6052	10.0235	11.7968		Pigm	1	1.47307	0.826981	0.690491		1	0.44913	0.667685	0.61364
Mapk10	3.0763	5.4672	1.8441	1.7361		Mapk10	13.2106	31.3625	7.0684	8.6895		Ube2t	1	1.31898	1.08196	1.25692		1	0.449199	1.11096	0.563705
Pnmal2	5.1939	7.2807	3.0512	4.388		Pnmal2	16.9291	16.0336	9.6442	11.4174		Pnpla2	1	1.32985	0.719872	0.90996		1	0.449621	0.779833	0.281393
Adam10	3.9257	2.9107	2.0746	2.3739		Adam10	21.3327	15.8574	10.8422	9.4844		1600029I14Rik	1	1.53556	1.70626	2.6827		1	0.449634	0.623745	0.643658
Birc2	1.7738	2.6381	1.273	0.9752		Birc2	23.7302	42.1103	14.8157	13.2962		Mgarp	1	0.723417	0.78787	0.715822		1	0.449801	0.714259	0.675108
Ccdc15	2.3346	3.6378	1.6164	1.8679		Ccdc15	14.287	24.8433	7.4078	11.4897		Myeov2	1	1.39388	0.762354	0.690097		1	0.450126	0.597568	0.912017
B230354K17Rik	0.8262	1.1184	0.8465	0.9479		B230354K17Rik	14.3359	31.891	9.9969	12.3749		Kcnmb4os1	1	0.987376	0.603086	1.83955		1	0.450263	1.00787	0.806485
Otub1	3.2472	2.4427	1.9886	2.6584		Otub1	11.547	20.3503	8.1266	10.1709		D630013N20Rik	1	2.63104	1.13321	1.76339		1	0.450505	0.780291	1.08395
Nacad	8.4624	8.1145	4.865	4.3052		Nacad	21.6262	21.4956	10.9021	9.1592		1810008I18Rik	1	1.1345	1.25711	1.03501		1	0.450654	0.769414	0.770685
Pik3c2a	2.748	2.9968	1.5709	1.309		Pik3c2a	27.2041	33.8292	15.235	15.2654		Rab26os	1	1.77101	0.749049	0.885634		1	0.45081	0.684639	1.68315
Por	3.7297	5.176	2.0323	2.8609		Por	18.7884	27.8386	10.1833	10.6225		4732491K20Rik	1	1.48513	0.725643	0.560863		1	0.451175	0.617357	0.848409
Terf2ip	6.2009	8.3384	3.7347	3.26		Terf2ip	18.2991	28.191	11.7807	11.2368		1700048M11Rik	1	1.35641	0.75381	0.874068		1	0.451263	0.632739	0.465492
Isca1	2.592	4.0392	1.7966	1.9762		Isca1	18.2828	17.0904	12.8689	12.1491		1700064M15Rik	1	1.52438	1.19302	1.02924		1	0.451561	1.43931	0.676955
Ttk	0.561	1.0657	0.4228	0.2135		Ttk	17.027	29.6005	9.105	9.2134		1700097N02Rik	1	1.00923	1.11991	1.03748		1	0.451687	0.787524	0.71685
Etf1	1.3878	3.1408	1.0331	2.4637		Etf1	14.8741	23.0814	9.0851	10.3335		Gm5083	1	1.24986	1.29106	1.34803		1	0.452011	0.941981	1.28709
Exoc3	1.0392	1.4335	0.879	0.7447		Exoc3	10.4706	21.1432	6.8887	9.9541		Gm16551	1	0.922933	0.718347	1.64137		1	0.452075	1.07268	0.77035
Clcn6	1.4123	1.0049	1.1765	1.0597		Clcn6	23.5834	22.0242	15.1352	11.1103		Gm15941	1	1.10606	1.09308	2.05193		1	0.452106	1.23915	0.567737
Sesn2	5.1095	7.3085	3.1954	3.1731		Sesn2	22.7027	31.7149	12.5793	11.7787		Gm10433	1	1.60958	0.717537	0.692044		1	0.452308	0.603756	1.14871
Ctps	2.5585	4.0149	1.6192	1.3012		Ctps	30.0419	35.7673	17.9106	14.1092		5430437J10Rik	1	1.11699	1.08644	1.8633		1	0.452392	0.603858	0.855385
Letm2	6.3414	6.9873	3.9107	5.1347		Letm2	19.3755	29.6005	11.6808	13.3324		Med9os	1	1.64307	0.925651	0.86799		1	0.453008	0.70667	0.683623
Tmed1	1.7642	2.1332	1.9576	4.9628		Tmed1	5.3821	6.6953	4.7122	8.2559		1110015O18Rik	1	1.50249	1.75709	1.33445		1	0.453084	1.17528	1.48943
Lcmt2	7.5533	6.8822	4.7217	4.8519		Lcmt2	16.4398	19.2932	9.5643	9.4121		Sp3os	1	2.27667	0.790022	1.10048		1	0.453235	0.743703	0.577672
Tecpr1	1.6864	3.2674	1.0249	1.2222		Tecpr1	25.7362	37.3531	14.7358	14.1273		1700101I11Rik	1	1.76304	0.902689	0.707598		1	0.453252	0.947669	0.71181
Pomp	5.0274	2.4075	3.0611	2.4744		Pomp	15.8527	16.2098	10.1633	6.8107		Gm16336	1	0.441065	0.536531	1.52931		1	0.453302	1.08114	0.380679
Tmed4	8.8477	7.4847	4.6994	4.5358		Tmed4	20.3541	21.4956	10.363	6.5216		Gm15545	1	1.37825	0.810408	0.76582		1	0.453672	0.849905	0.540459
Anapc16	4.6421	6.3696	3.1598	3.5287		Anapc16	22.1155	37.5293	11.9803	12.2846		Toporsos	1	2.05094	0.800682	1.01174		1	0.453691	0.989083	1.01284
Tfcp2	0.9075	1.0096	0.7569	0.9572		Tfcp2	21.9198	40.8769	14.7458	17.1261		AI847159	1	1.5384	1.01942	0.912457		1	0.453949	0.704628	0.38873
Ndnl2	10.1514	14.554	5.4949	4.5196		Ndnl2	18.9841	26.7814	9.105	9.4121		A830082K12Rik	1	2.00664	1.03324	0.945149		1	0.454122	0.461195	0.678704
Mettl8	5.7158	8.3195	2.7737	2.7494		Mettl8	20.0605	28.8958	11.0618	10.6948		E330017L17Rik	1	0.828916	1.00926	1.42843		1	0.454477	1.23774	0.810625
Cc2d1a	0.612	0.9099	0.8137	0.605		Cc2d1a	8.122	9.6906	7.3879	6.9733		4833417C18Rik	1	1.55502	0.826306	0.791456		1	0.45472	0.986624	0.907088
Plag1	0.4534	1.0548	0.3923	0.8083		Plag1	9.8835	20.0861	5.3911	7.7501		4931431B13Rik	1	2.85864	1.46503	2.94625		1	0.454773	1.61662	0.769189
Pbld2	1.2122	0.9861	0.9569	0.6432		Pbld2	23.0941	31.5387	11.9404	10.5683		4932702P03Rik	1	0.862157	0.853085	1.10295		1	0.454954	1.26964	0.937407
Arrdc2	10.4444	13.1773	5.6314	5.8008		Arrdc2	17.2227	24.8433	9.6242	10.8032		Gm8633	1	2.08471	2.00454	2.34566		1	0.454999	0.684513	1.38521
9330020H09Rik	8.2016	8.4491	4.83	5.8345		9330020H09Rik	17.4184	14.8002	10.1234	10.3877		1700042O10Rik	1	0.713965	0.760542	1.06024		1	0.455172	1.23913	0.96714
Rab33b	5.9282	7.1572	3.7779	5.0235		Rab33b	18.1523	34.2697	12.0802	15.6628		2810468N07Rik	1	1.60044	0.718026	0.726191		1	0.455177	1.06772	0.624783
Cabin1	1.1854	1.4507	1.0531	1.1569		Cabin1	10.0302	12.3335	7.2281	8.4185		Smc2os	1	1.7923	1.1512	1.55811		1	0.455273	0.646741	0.802669
Dcaf17	5.5025	7.1815	3.4829	3.6266		Dcaf17	20.0605	28.7196	10.942	10.8032		2610316D01Rik	1	1.96772	0.816052	0.899546		1	0.455286	0.650281	0.321121
Stk40	4.578	5.2214	2.1739	1.8169		Stk40	26.5191	28.7196	14.2566	12.393		Hopx	1	1.9334	1.35465	1.17801		1	0.455551	0.60985	0.86327
Cwc25	4.7692	6.4662	2.5816	1.895		Cwc25	19.082	23.8742	10.323	9.6831		Ankrd26	1	1.49757	0.701503	0.633434		1	0.455666	0.820798	0.485833
Coq7	4.6705	5.215	2.7724	2.8907		Coq7	18.5927	23.9623	10.8422	8.274		Myef2	1	1.48098	0.752865	0.803768		1	0.455896	1.18926	0.53793
Rps3	3.3071	5.2796	2.6774	4.1931		Rps3	10.2749	19.2051	7.0484	10.0625		Nlrp1b	1	1.20338	0.841437	0.944825		1	0.456204	0.864698	0.563067
Smim7	0.7075	1.8522	0.7685	2.0698		Smim7	12.5256	18.0598	8.1067	10.9296		Cysltr2	1	0.776676	0.763319	1.47368		1	0.456264	0.755916	1.23316
Kbtbd3	2.1802	5.0858	1.1954	1.4818		Kbtbd3	21.7241	26.1647	13.8473	10.1348		Fam150a	1	0.989687	1.59847	1.41284		1	0.45638	0.676322	0.80871
Add1	3.1268	2.3183	1.7754	1.9702		Add1	26.7148	26.429	13.8972	12.4833		Dcdc2b	1	1.4269	0.683673	0.923728		1	0.456417	0.901896	0.665068
Ing1	0.79	1.1598	0.7471	0.7571		Ing1	15.4613	15.505	9.6641	12.14		Gm5901	1	0.818778	0.870461	1.3075		1	0.456605	0.524671	0.784447
Aasdhppt	4.2308	4.2687	2.4581	1.4178		Aasdhppt	21.3327	25.9005	13.6077	9.4302		Fam181a	1	1.97428	1.00826	1.67624		1	0.456735	0.601089	0.554564
Sephs2	6.0342	13.3151	3.4202	4.7773		Sephs2	13.3084	37.7054	7.1482	10.207		Eps8	1	1.23798	1.47496	1.87537		1	0.456991	1.07568	0.533265
Magef1	5.7061	13.249	4.2802	3.0509		Magef1	13.2106	29.2481	9.145	7.1359		4930451G09Rik	1	1.48997	0.824423	0.818032		1	0.457162	1.66003	1.19868
Bcas3	1.1595	3.6809	0.8361	1.7296		Bcas3	9.7856	30.3053	6.9885	11.5258		Lama2	1	1.56145	1.11123	1.12488		1	0.457166	1.1769	0.839437
Nipa2	2.3454	2.7747	1.6568	1.4916		Nipa2	9.1006	15.6812	6.4694	7.0636		Dusp15	1	1.81669	0.994935	1.09543		1	0.457399	0.868426	0.861916
A230056P14Rik	2.1908	4.9998	1.6397	2.6373		A230056P14Rik	9.1006	15.3288	6.4694	7.0636		Krt32	1	1.03965	0.934873	1.74236		1	0.457421	0.739619	1.10653
Rnf167	4.2885	6.6304	4.0376	3.4106		Rnf167	10.4706	19.2051	7.9469	9.8457		Prnd	1	1.45768	1.80232	1.06566		1	0.457545	0.738882	0.512435
Irf2bpl	6.5659	10.7692	4.1855	4.2097		Irf2bpl	23.1919	31.1863	13.0586	11.1103		Prnp	1	1.83776	0.737727	0.783343		1	0.457593	0.629855	0.786696
Pdhb	3.7165	5.7512	3.2026	2.4978		Pdhb	14.4827	19.2932	10.1633	9.0147		Disp1	1	0.446384	0.848697	0.544789		1	0.457809	1.13815	0.710085
Nfya	1.982	3.0652	1.4695	1.3235		Nfya	18.7884	39.5555	14.4962	13.242		Pih1d1	1	1.48677	0.731596	0.707126		1	0.458082	0.581207	0.852041
Pitpnb	2.8361	6.1166	2.1947	2.9019		Pitpnb	22.8005	32.4196	13.7175	16.259		Hbb-b1	1	0.957446	0.567453	1.64171		1	0.458404	0.631983	0.769959
Higd2a	16.5414	30.8138	10.7935	6.8966		Higd2a	20.5988	30.3934	13.6975	10.6225		Fbxo41	1	2.01901	0.876949	0.942697		1	0.458742	0.92728	0.783612
Smpd3	2.5872	2.2907	1.2743	1.8659		Smpd3	16.7334	19.5575	9.125	11.3632		Zfp322a	1	1.64194	0.786788	0.808861		1	0.458747	0.865721	2.01183
Rbm15	3.4483	4.9099	2.1406	2.2878		Rbm15	11.1556	15.6518	7.0883	7.8766		Gm10538	1	1.07207	1.06924	1.30375		1	0.459065	0.838723	0.622036
Slc30a9	2.4015	2.6475	1.7522	1.9703		Slc30a9	17.5163	24.6671	10.4628	13.3685		Hist1h2ad	1	1.61484	0.683174	0.997002		1	0.459274	0.853729	0.997252
Tmem87a	2.3665	1.9792	2.0192	1.8132		Tmem87a	16.1463	20.0861	10.2232	9.7554		Shq1	1	1.39342	0.933393	0.737191		1	0.459733	2.01899	0.641507
Ganc	5.1854	6.4466	3.359	3.4319		Ganc	16.1463	20.0861	10.2232	9.7554		Shprh	1	2.03054	0.752317	1.05756		1	0.459866	1.60384	0.516372
Ddb1	1.1223	2.1032	0.9983	1.5366		Ddb1	11.0577	31.0101	7.8471	12.1942		Zfp12	1	1.85928	0.791699	0.836084		1	0.460024	1.21437	0.650639
Hmox2	8.653	14.3301	6.2125	4.5535		Hmox2	15.4613	33.653	9.8039	11.8962		Tm6sf1	1	1.73755	1.22269	1.30214		1	0.460077	0.773771	0.618881
Dnajc28	3.5539	4.8992	2.3721	4.2644		Dnajc28	9.3942	16.5622	6.7289	9.7734		Aldh16a1	1	1.49055	0.735196	0.717528		1	0.460236	0.890589	0.571297
Suv420h2	2.8554	3.7658	1.4712	2.2243		Suv420h2	19.767	36.4721	11.561	10.9116		Cth	1	1.61148	0.858685	0.840363		1	0.460335	0.698649	0.846394
Cox6a1	2.2637	9.9806	3.0962	5.6927		Cox6a1	9.2963	23.4043	7.2081	9.096		Tbc1d12	1	1.53659	0.734369	0.761923		1	0.460498	0.801579	0.443174
Zfp869	2.2232	5.1045	1.1914	2.017		Zfp869	14.3849	27.8386	9.6242	10.6767		Lrrc3b	1	1.52816	0.723593	1.03557		1	0.460575	0.572109	0.560901
Npm1	9.3502	15.9596	5.8594	5.4784		Npm1	13.0145	27.4862	8.6624	12.3779		Enox2	1	1.17081	0.716283	0.763435		1	0.460683	0.908939	1.16571
Sgip1	3.4152	8.3325	1.7277	2.3212		Sgip1	16.5213	42.3746	7.7872	11.4716		Ido2	1	0.916601	1.05541	1.34973		1	0.46073	0.716177	0.616398
Tmem39a	3.6243	5.7565	1.9204	3.1047		Tmem39a	19.7832	26.1647	9.9037	11.4535		Oit1	1	0.712627	1.05722	1.43627		1	0.46076	1.20433	0.725734
Crebrf	0.7529	0.7578	0.507	0.6329		Crebrf	13.341	15.1526	10.363	9.4844		Osgin2	1	1.48349	0.74842	0.62752		1	0.460806	0.925449	0.792269
Klf9	2.856	10.4096	2.1894	3.6559		Klf9	11.3513	36.1197	8.5659	15.5906		Clptm1l	1	1.44485	0.740314	0.833098		1	0.460821	0.714763	0.607481
Zfat	0.7897	0.5039	0.719	0.3037		Zfat	23.2898	12.5097	13.8772	12.3568		Slc26a7	1	0.458193	0.627711	0.623237		1	0.461494	1.0792	0.607562
Arnt	2.4922	2.0736	1.4555	0.8926		Arnt	15.4613	18.6765	8.5659	7.5694		Lmbrd1	1	1.34441	0.722643	0.780832		1	0.461784	0.935073	0.627795
Ppp6r1	2.5569	2.9731	1.7732	1.9766		Ppp6r1	17.712	28.0148	11.3813	12.7001		Capns2	1	2.18944	1.50009	2.60835		1	0.461796	1.10871	0.733945
3110002H16Rik	7.9025	4.0618	4.127	3.1133		3110002H16Rik	23.0941	19.0289	12.9787	11.02		Zfp985	1	1.27259	1.1314	1.37752		1	0.461824	1.31216	0.52201
Ppm1d	3.3105	4.715	2.1662	3.2092		Ppm1d	21.9198	51.0962	12.4595	12.5917		Fbxw22	1	0.984343	1.16426	1.87275		1	0.462294	1.32494	1.08716
Slc25a11	3.8238	8.0167	2.6888	3.2145		Slc25a11	10.177	19.0289	7.5077	9.7734		Vipas39	1	1.93977	0.926528	0.826332		1	0.462533	0.712301	0.663316
Dhdds	3.064	3.1961	2.6834	2.8509		Dhdds	13.9445	20.2623	8.3463	7.5423		Sipa1	1	1.69477	0.954254	0.993848		1	0.462834	1.10331	0.549139
Tor1aip1	3.3617	6.2583	2.3293	3.6985		Tor1aip1	11.8079	20.409	9.125	14.2718		Iglon5	1	1.36153	0.904559	1.0779		1	0.462932	0.917031	0.903768
Rplp0	3.5139	6.1321	2.8023	2.7544		Rplp0	12.6724	17.7074	8.1266	8.9063		Rap2b	1	1.85976	0.749979	1.09054		1	0.463073	0.690421	1.04452
Tbcc	5.5751	20.2039	3.5489	4.5051		Tbcc	9.8345	29.6005	6.8288	7.2623		Atox1	1	1.51148	0.777754	0.714968		1	0.463081	0.724191	0.715706
4930432K21Rik	2.1788	2.379	2.7029	2.7274		4930432K21Rik	8.122	9.6906	7.5875	6.9733		Nudc	1	1.82156	0.765208	0.670512		1	0.463153	0.806657	1.0329
Rnf4	2.5524	4.4136	1.8607	3.1324		Rnf4	11.0577	17.9717	7.877	12.7994		Neurog2	1	1.08612	0.920192	1.51362		1	0.463449	0.747153	0.65068
Tldc1	2.0458	4.0085	1.6061	2.1696		Tldc1	14.0913	38.9388	7.6874	10.6587		Neurod6	1	2.02113	1.13589	1.57745		1	0.463698	0.504766	0.365549
Lca5l	1.0469	1.425	0.9551	1.3115		Lca5l	15.3634	20.2623	9.4445	11.6523		Mapkapk2	1	1.64533	0.652075	0.733795		1	0.463726	0.648265	0.533411
Elp6	2.4698	2.3125	1.5525	1.2529		Elp6	19.7996	23.9623	11.8605	11.4174		Lig3	1	1.44049	0.701178	0.977668		1	0.463743	1.33748	0.659341
Rcl1	1.2016	1.9891	0.9349	0.786		Rcl1	10.6663	26.2528	8.0468	10.8754		Atf4	1	1.99395	0.784796	0.859196		1	0.463828	0.788559	0.841014
Zfp248	1.6387	2.8445	1.4003	1.4088		Zfp248	19.4571	26.0174	13.7774	13.4046		Lig1	1	1.48151	0.76364	0.849739		1	0.463993	1.04125	0.99988
Tmem175	2.7862	4.0392	2.7501	3.1899		Tmem175	17.6141	20.4384	12.6592	11.5439		Asgr1	1	2.5783	1.13142	2.46782		1	0.464261	0.403322	0.416007
Neurl4	0.8098	1.2564	0.6927	1.1461		Neurl4	17.5163	28.3672	10.962	11.9052		Lhx8	1	0.751732	0.711113	1.65383		1	0.464353	1.19563	0.713048
Gak	3.3291	3.3578	2.3576	2.2419		Gak	17.6141	20.4384	12.6592	11.4355		Arsa	1	3.76505	1.12093	2.00603		1	0.46436	0.647805	0.686473
Hnrnpa3	0.3293	0.6831	0.305	0.4226		Hnrnpa3	10.1281	18.4122	7.7772	6.5004		Arsb	1	1.3235	0.67155	0.6349		1	0.4644	1.10385	0.264363
Gm6793	0.1646	0.367	0.1804	0.1873		Gm6793	10.1281	18.4122	7.7772	6.5004		Lhx4	1	1.63872	1.27846	1.54951		1	0.46441	0.590854	0.715043
Rpl7a	2.1864	5.3041	2.2316	3.6601		Rpl7a	18.8699	30.1876	13.6775	18.5172		Artn	1	1.63689	0.997739	0.958419		1	0.464456	0.974277	0.919281
Kars	2.5638	5.8118	2.2179	2.7532		Kars	18.397	28.191	11.8206	11.2368		Aqp2	1	0.950801	1.26307	0.806699		1	0.46453	0.972089	0.645672
Polr3k	1.3492	2.0005	1.2184	2.6308		Polr3k	11.5959	17.1789	7.6075	11.8329		Lhx2	1	1.89488	0.675451	0.862685		1	0.464747	0.77089	0.553329
Specc1l	1.1675	1.9606	0.9033	1.1735		Specc1l	20.191	50.5676	13.2982	12.3749		Art1	1	1.11419	1.22939	1.99763		1	0.464767	0.699813	0.516028
Emsy	0.5807	0.6353	0.5767	0.9087		Emsy	11.1556	15.6812	9.4445	9.3941		4933400B14Rik	1	0.900148	0.982966	1.32549		1	0.465169	0.611866	0.626123
Grpel1	2.3786	1.2216	1.7031	1.5345		Grpel1	12.232	7.9287	7.887	10.2251		Rnf148	1	1.02858	0.698198	0.710021		1	0.465256	0.779118	0.388559
Arl16	3.9544	11.684	3.1598	4.8166		Arl16	10.4706	27.8386	7.3879	10.2251		Clgn	1	1.61213	0.999711	1.18663		1	0.46556	0.775419	0.895683
Pias1	0.8399	1.0173	0.5531	0.627		Pias1	9.492	13.3907	7.1482	6.1061		Hdac6	1	0.893408	0.834589	0.702483		1	0.465835	0.703119	0.696971
Mis18a	1.7094	1.5023	1.5641	2.0338		Mis18a	15.5591	23.2575	10.942	13.8201		Tpd52l1	1	2.65547	1.44941	2.8531		1	0.465955	1.70364	0.478985
Nr1d1	6.8035	11.8524	4.4158	4.0378		Nr1d1	10.9599	19.2051	6.6491	4.8415		Tpbpa	1	0.688031	0.822687	0.634219		1	0.465962	0.982047	0.465962
Ssr1	1.3241	1.7389	1.0725	0.9138		Ssr1	16.7171	30.7458	9.764	8.6172		Hdac3	1	1.60223	0.736135	0.91914		1	0.466077	0.741145	0.744874
Lmf1	2.1761	5.7033	1.8562	1.7991		Lmf1	17.027	34.1816	11.6409	12.393		Tnfrsf11a	1	1.66749	1.6233	1.25145		1	0.466154	0.864246	0.495993
Peli1	4.759	10.0589	2.9596	3.5761		Peli1	21.0391	44.7532	12.18	12.2484		Alyref2	1	1.69721	1.15548	1.15082		1	0.466359	1.20734	0.784862
Cdk13	1.0911	1.1653	1.0589	0.9356		Cdk13	27.6934	59.7884	13.4978	14.9583		Mpg	1	1.33585	0.762078	0.681166		1	0.466405	1.30465	1.21443
Ascc1	1.4389	3.1069	0.8656	2.0931		Ascc1	21.7241	35.4149	11.601	11.4716		Mpeg1	1	1.58205	1.82347	2.55453		1	0.466459	0.854538	0.719533
Dnm3	3.1295	3.3258	1.7857	1.4531		Dnm3	18.1032	18.3534	10.4229	8.0211		Ctnna2	1	1.80141	0.751817	1.00427		1	0.466559	0.617554	0.478716
Med22	6.7529	9.1428	3.9968	6.9296		Med22	18.3806	30.2757	13.378	18.2101		4930555G21Rik	1	0.917276	1.43678	0.760319		1	0.466611	0.611345	0.608208
G3bp2	2.8033	5.0273	1.6517	1.8537		G3bp2	17.1738	38.8213	9.744	14.2537		Slc9a5	1	1.41773	0.981388	1.16752		1	0.466622	0.682461	0.423277
Nadsyn1	4.1144	4.2016	2.3228	2.7716		Nadsyn1	14.8741	15.6812	9.125	10.189		Pianp	1	1.92388	1.12157	1.00341		1	0.466668	0.548299	0.827978
Meg3	0.704	1.0732	0.4753	0.517		Meg3	14.287	29.5124	9.0451	9.0508		Rnf44	1	1.58487	0.957273	0.882514		1	0.466789	0.754455	0.632435
Dhcr7	1.3797	3.8254	1.2178	1.7681		Dhcr7	14.972	15.3288	9.145	10.189		Zfp444	1	1.59136	0.763377	0.687791		1	0.466879	0.575861	0.746901
Nop16	1.4791	3.7506	1.6283	1.9373		Nop16	20.403	29.5124	13.7375	10.2973		Fam98c	1	1.42897	0.768259	0.734885		1	0.466891	0.667311	1.30705
Hmgcl	2.4027	7.4947	1.5895	2.7457		Hmgcl	9.1985	20.6146	6.1499	6.9552		Wdfy4	1	3.34584	2.11881	3.6329		1	0.467177	0.730778	0.796683
Anks3	2.9501	4.1096	2.2755	3.0063		Anks3	11.0577	18.5003	7.5276	10.5141		Cdk5r1	1	1.82004	0.934593	0.852892		1	0.467183	0.696686	0.990791
4930451G09Rik	1.1306	1.6231	1.0163	1.8223		4930451G09Rik	11.1556	18.6765	7.5676	10.5141		Cpeb1	1	1.84795	1.08127	0.963653		1	0.467204	0.908786	0.820279
Midn	2.7954	5.698	1.9894	2.363		Midn	13.7977	24.1385	8.7656	4.9499		Slc25a14	1	1.71961	1.16955	0.897265		1	0.46728	0.748153	0.603187
Dpf2	2.1483	6.9746	1.5652	2.444		Dpf2	11.1555	25.46	8.4861	10.9206		Akt1s1	1	1.87698	0.998742	0.897184		1	0.467333	1.29253	0.688987
Pnn	3.1574	2.8326	1.9328	2.0511		Pnn	21.0391	21.1432	12.4196	9.8457		Snord14d	1	0.776253	0.859267	1.40096		1	0.467342	1.11103	1.06777
Lmbr1	1.8791	2.9665	1.1223	1.5717		Lmbr1	10.862	25.9005	6.07	9.376		Gm10487	1	1	1	1		1	0.467437	0.777534	0.461116
Hnrnpk	0.6644	2.7734	0.8173	0.4119		Hnrnpk	18.2991	42.0222	11.3214	11.5619		Nsmce1	1	1.31696	0.696647	0.687606		1	0.467465	0.678807	0.87384
Ino80c	1.3449	2.261	1.0744	0.7534		Ino80c	10.2583	20.2614	5.3312	7.1176		Rbm22	1	1.51675	0.873768	0.703715		1	0.467552	0.648575	0.483534
Rps16	5.6384	15.3696	4.3798	5.6123		Rps16	15.1348	21.0248	8.4859	8.1414		Prkrip1	1	1.4765	0.688743	0.668695		1	0.467564	0.677313	0.503417
Rpl6	1.523	8.7607	1.5627	3.4044		Rpl6	8.1705	24.5492	5.9036	10.2793		AI846148	1	1.36657	0.648362	0.668892		1	0.467589	1.1351	1.20744
Mpc2	21.3685	31.2383	10.6269	10.3673		Mpc2	22.4417	26.429	14.9754	12.73		Rmdn3	1	1.71308	0.873068	0.875488		1	0.467746	0.8789	0.737632
Eif4a1	3.0589	9.3445	2.6871	3.4445		Eif4a1	14.613	25.8414	10.5427	16.1145		Rnf149	1	1.17059	0.626398	0.500554		1	0.468271	0.705329	0.738954
Gm13363	0.2056	0.1588	0.2276	0.3022		Gm13363	13.7976	13.097	9.5244	9.3218		Ciart	1	1.76299	0.818609	0.771133		1	0.468427	0.88031	0.646973
Cdkn1b	6.8894	12.3376	4.2055	6.9377		Cdkn1b	16.4398	25.9886	10.1433	16.1145		Espnl	1	1.14684	1.08488	1.05303		1	0.468654	0.752476	0.765862
Psph	6.4128	8.46	4.4176	5.8029		Psph	13.2106	14.8883	8.4661	9.3579		Rab11fip1	1	1.95808	1.49223	1.71195		1	0.468665	0.492546	0.588973
Tbc1d17	2.2381	2.1424	1.8778	1.7245		Tbc1d17	8.3178	12.6859	6.5692	6.5036		Cib3	1	2.46815	1.2149	1.8414		1	0.468683	1.40496	0.668927
Clp1	1.0298	3.1974	0.6991	2.0237		Clp1	8.0242	15.8574	6.3695	5.9255		Bpifa6	1	0.438647	0.9765	0.563973		1	0.46896	1.17468	0.777169
5730408K05Rik	9.3804	30.7121	5.9238	10.243		5730408K05Rik	13.5042	28.1616	8.526	9.9722		Cps1	1	0.736209	1.12923	1.52267		1	0.469068	0.868372	0.427899
Cse1l	0.5954	1.9557	0.5015	0.8799		Cse1l	15.3634	26.6052	9.724	8.6534		4932411N23Rik	1	1.13776	1.79634	2.85118		1	0.469089	1.31632	0.469089
Rnf41	3.7948	6.6271	2.6374	2.4166		Rnf41	15.1677	25.0195	10.962	11.3271		Ano5	1	1.34307	0.946098	0.777626		1	0.469227	0.542079	0.762119
Alg14	1.271	3.5635	1.3691	0.3763		Alg14	9.8835	22.0242	8.3463	8.7256		Fancm	1	2.12419	1.05855	1.22547		1	0.469381	0.571599	0.880274
Rmi1	1.2786	2.7403	0.8029	0.4495		Rmi1	17.2227	39.2912	10.9121	11.5619		Pld4	1	1.25967	0.980602	1.36917		1	0.469459	1.20476	0.552714
Ppil4	1.3826	2.5124	1.1258	2.0715		Ppil4	15.657	25.0195	10.7823	9.5386		Wdr92	1	1.61518	1.06196	1.24908		1	0.469712	0.985494	0.623443
Cdadc1	3.1465	5.2553	2.3525	1.4475		Cdadc1	11.7427	25.9005	8.2864	7.0817		Hepacam2	1	0.946914	0.793568	0.887621		1	0.469748	0.637657	0.896576
Cct6a	2.5327	3.299	1.9399	2.7394		Cct6a	12.6234	14.8883	8.1466	9.3579		Tpm3	1	1.0975	2.44968	0.995038		1	0.470026	0.477758	0.299037
Hgs	2.1406	2.8946	1.748	1.2978		Hgs	10.4706	27.8386	7.3879	10.2251		Tm6sf2	1	0.564543	0.960268	0.882043		1	0.470033	0.778816	0.782127
March3	11.9143	12.9282	5.9574	6.8411		March3	29.5526	24.6671	15.7342	12.682		Ints10	1	1.28882	0.814015	0.570921		1	0.470101	0.589817	0.472694
Gpr108	2.7164	4.1802	1.7621	1.4331		Gpr108	11.2535	16.2098	7.887	7.1901		March1	1	2.16872	1.24139	1.99636		1	0.470107	0.868496	0.888543
U2surp	1.0754	1.1759	0.6358	0.6472		U2surp	12.4277	16.9146	7.5476	6.8107		Ddx60	1	0.812682	0.544789	0.794162		1	0.470245	0.814951	0.511229
Gtf2f1	3.7506	2.3878	2.5146	2.0846		Gtf2f1	14.972	30.6577	9.8039	10.0986		Ugp2	1	1.77619	0.874411	0.948995		1	0.470289	0.60041	0.972673
Tmem126b	4.601	16.397	2.2157	3.126		Tmem126b	18.8863	37.1769	13.0785	14.7596		Ch25h	1	1.6121	1.31861	1.87703		1	0.470371	0.610717	0.661962
1810009A15Rik	9.6522	13.0044	7.2434	5.7656		1810009A15Rik	13.4063	28.1616	8.4861	9.8999		Oog3	1	1.37077	1.72827	1.47085		1	0.470447	1.84178	1.50796
4930404N11Rik	1.7191	1.7644	1.8181	2.3062		4930404N11Rik	4.4035	2.6429	3.6939	4.155		Eif4ebp3	1	1.17968	0.993443	1.21294		1	0.470544	0.70974	0.415885
3110001I22Rik	0.6705	1.0056	0.717	0.4339		3110001I22Rik	18.136	29.2481	10.2432	9.8457		Krt9	1	1.21639	0.674412	0.696997		1	0.470547	0.486102	0.387005
Ube2g1	3.998	4.2636	2.8316	2.8864		Ube2g1	25.6384	30.4815	15.5944	15.3196		Mprip	1	1.54426	0.745009	0.935375		1	0.471252	0.997173	0.564478
Capn7	4.2938	6.4569	2.2387	2.2026		Capn7	24.7577	42.2865	13.3181	16.6203		Rnase4	1	0.885998	1.04924	1.38498		1	0.471299	0.920586	0.869793
Gt(ROSA)26Sor	6.3244	11.2872	2.8999	3.185		Gt(ROSA)26Sor	28.8024	48.1009	15.6743	15.6448		Rhox4e	1	1	1	1		1	0.471307	0.67494	0.4844
Ankrd16	8.6568	11.4889	5.0613	3.7626		Ankrd16	17.027	23.6099	9.7041	9.1953		Rxfp3	1	1.38757	0.676643	0.803829		1	0.471342	1.34361	1.03103
Thap7	3.237	4.6841	3.3221	2.7156		Thap7	12.4277	21.3194	9.6641	13.4227		Tmem30b	1	1.23461	1.19648	1.82411		1	0.471401	0.638144	0.656615
Htt	0.9797	1.7024	0.8218	0.8902		Htt	10.911	20.4384	7.9469	11.6161		Utp15	1	1.77427	0.882418	0.829684		1	0.471432	1.039	0.639992
Mrpl12	1.2482	6.188	1.1595	3.0056		Mrpl12	8.122	19.6456	6.07	9.6109		Zfp365	1	1.61712	1.03972	0.983311		1	0.471495	1.31999	0.90097
Ppp2ca	5.9337	4.0437	3.3169	2.6782		Ppp2ca	13.3084	19.8218	7.7473	11.038		Tbr1	1	1.79282	1.0382	1.19914		1	0.471794	0.756477	0.428436
Herc1	0.9706	1.028	0.7261	0.8353		Herc1	16.6845	25.9588	9.4045	11.4716		Gnmt	1	1.10093	0.938231	0.979243		1	0.471836	0.683104	0.671038
Nupr1l	19.6406	37.4594	11.7567	13.112		Nupr1l	11.9383	22.2004	7.4078	8.7618		Dmrtb1	1	0.554922	1.74915	1.85641		1	0.472397	0.430487	0.415597
Ghitm	1.2674	1.265	0.6478	1.2844		Ghitm	13.4063	12.774	8.5859	11.6703		Arpc3	1	1.73694	0.954469	0.981833		1	0.472522	0.951998	1.03551
Arf6	1.4784	2.7668	1.4785	1.9454		Arf6	8.6113	16.0336	7.1882	7.8404		Habp4	1	1.59106	0.787218	0.671253		1	0.47262	0.956984	0.775761
Asah1	2.9631	6.7025	1.868	1.2506		Asah1	19.082	27.4862	13.2782	8.4727		Clec1b	1	0.935224	1.53691	0.950731		1	0.472778	0.669152	0.502823
Cystm1	15.87	27.0864	8.95	7.7237		Cystm1	11.3513	16.9146	6.6491	6.8107		Tgm1	1	1.32739	1.0154	1.46558		1	0.473188	0.663112	0.474054
Arf4	3.5768	2.9328	2.2643	2.959		Arf4	13.6999	20.0861	10.2432	8.7618		Rabgef1	1	0.634889	1.09539	1.55973		1	0.47332	0.775926	0.441294
Cdk2ap2	11.9458	34.4506	7.7231	8.8963		Cdk2ap2	19.5713	43.3437	13.3381	13.3685		Tex101	1	0.342893	0.691559	0.854521		1	0.47333	0.622063	0.71615
Bfar	3.8121	6.1949	2.0386	1.9883		Bfar	17.8424	27.31	9.764	9.3941		Litaf	1	1.3123	0.780517	0.862117		1	0.47347	1.09789	0.963632
Zfp322a	1.5692	3.584	0.822	1.1737		Zfp322a	8.3178	20.967	4.9518	7.9488		Dclk1	1	1.84301	0.71833	0.751807		1	0.473598	1.05103	0.698644
Cacybp	4.4943	8.7113	3.0351	3.4337		Cacybp	15.2655	31.7735	9.6242	11.5258		Miox	1	1.06831	0.890462	0.760143		1	0.473855	1.24478	0.592365
2210406O10Rik	1.6168	3.3406	1.687	3.0492		2210406O10Rik	12.3299	8.1049	7.927	10.207		Hacl1	1	1.3732	0.792255	0.912972		1	0.473862	1.22849	0.862286
Rpusd3	8.4878	8.8346	4.486	5.0101		Rpusd3	16.1463	22.5528	10.6425	8.9605		Pdgfc	1	3.00934	1.22562	1.72194		1	0.473899	1.22347	0.894347
Uqcrq	5.1021	5.0624	3.3827	3.6264		Uqcrq	16.9291	17.9423	10.7923	9.0237		Plag1	1	1.60922	0.731444	0.94149		1	0.473982	1.43969	0.643161
Rbm5	2.2291	8.0049	1.6805	3.5508		Rbm5	8.9049	27.6624	6.7489	13.8743		Arl10	1	1.40274	0.721119	0.681678		1	0.474131	0.880861	0.704862
Upf3a	12.7433	13.9615	5.7539	6.0239		Upf3a	15.4613	19.7337	8.2664	8.5811		Tspan3	1	1.49736	0.730358	0.679072		1	0.474356	0.954183	1.0784
Ubap1	3.9349	4.4538	2.3378	2.3348		Ubap1	16.0484	16.5622	8.7856	9.4663		Mlycd	1	1.50647	0.905156	0.665072		1	0.475092	0.703253	0.838023
Pkd2l2	2.8927	5.1268	1.6526	1.1753		Pkd2l2	12.6234	26.429	8.1666	6.7746		Dnajb12	1	1.5183	0.844068	0.705983		1	0.475307	0.917858	0.698639
Heatr3	3.4649	6.4771	2.2878	3.8008		Heatr3	13.5042	20.2623	8.9453	11.8691		Stat2	1	1.44349	0.737634	0.699894		1	0.475488	0.480133	0.390102
Akap10	2.34	2.4473	1.3833	1.7071		Akap10	15.8527	24.3147	9.1849	11.4716		Pex3	1	1.33236	0.59563	0.626067		1	0.475673	0.901741	0.964272
Fam173b	1.5345	1.0902	1.1091	0.7567		Fam173b	14.0913	13.3907	9.6042	8.545		C1qtnf1	1	2.14226	1.42947	1.10705		1	0.476062	0.660352	0.756213
Noa1	2.7266	2.5132	2.3908	2.322		Noa1	16.2441	27.1338	12.0203	13.1517		Dnase2b	1	1.00626	1.74074	2.22644		1	0.476133	0.66196	0.516296
BC037704	9.6025	16.4515	5.8879	3.5121		BC037704	24.0727	30.7458	14.017	9.647		Gm10486	1	1	1	1		1	0.476245	1.10583	0.645547
1810013L24Rik	3.9683	4.9938	2.1444	2.5049		1810013L24Rik	19.8648	28.0148	12.2798	11.8691		Ercc1	1	1.87496	0.857138	0.918918		1	0.476328	0.599699	0.788797
Hook1	1.2226	1.4352	0.887	0.6432		Hook1	16.5377	20.6146	9.1649	5.7809		Lcn5	1	2.68501	1.26197	1.3376		1	0.476391	1.0308	0.572668
Ino80e	1.5862	0.5111	1.3344	1.2627		Ino80e	9.5899	26.9576	6.0101	8.8882		Fstl1	1	1.60657	0.805938	0.99971		1	0.476416	1.08123	0.724229
Nectin3	0.5899	0.8289	0.418	1.7213		Nectin3	14.0586	25.3719	8.4661	11.0561		Tmem214	1	2.27236	1.09054	0.989918		1	0.476439	0.728866	0.597851
Commd5	2.6209	4.7879	2.3489	1.2055		Commd5	11.4818	21.9067	6.3096	7.9308		Angel1	1	1.772	1.02618	0.850635		1	0.476859	0.668158	0.966284
Ncdn	5.8313	9.2919	3.7011	2.7931		Ncdn	20.9902	34.7982	12.3597	10.9116		Zfp622	1	1.67818	0.841436	1.06256		1	0.477008	0.834896	0.883666
AU040320	1.9707	3.026	1.4786	1.5683		AU040320	20.0605	33.4768	11.9604	10.0083		Tbc1d10b	1	1.91817	0.840986	1.11725		1	0.477076	0.823306	0.642767
Slc41a1	3.0739	6.5088	1.9057	2.0301		Slc41a1	22.3112	32.2434	11.6609	11.4355		Snap47	1	1.56531	0.783495	0.802309		1	0.477285	0.901694	0.67692
Nsrp1	1.7226	1.3587	1.0596	0.8638		Nsrp1	15.2656	14.8002	9.0518	9.647		Zfp639	1	1.84527	0.701637	0.726923		1	0.477327	0.911587	0.642547
Slc35c2	2.2888	2.5645	1.3006	1.2133		Slc35c2	10.862	14.2717	7.2081	6.6662		Prl5a1	1	0.823902	0.824968	0.644948		1	0.477382	1.21987	0.687619
Rasl11b	7.6538	14.8544	4.2344	6.0533		Rasl11b	27.6934	41.7579	13.8373	14.8318		Eps15l1	1	1.43845	0.760973	0.619775		1	0.477427	1.25278	0.699293
Vamp2	6.8379	6.2866	4.0354	2.8663		Vamp2	14.4827	25.8124	8.9653	10.5322		Fxn	1	1.66131	0.877162	0.847044		1	0.477454	0.59803	0.465682
Impdh2	0.7791	1.0514	1.0209	0.9251		Impdh2	7.7306	8.8977	4.6923	5.7809		Eps15	1	1.76072	1.38109	0.766786		1	0.477493	2.02483	0.948855
Uvssa	1.6293	2.0685	1.4208	1.0975		Uvssa	13.0149	20.2623	9.0851	7.4972		Gata3	1	1.6856	0.551511	2.0234		1	0.477606	0.94332	0.68112
Cnot8	1.1281	1.4474	0.7411	0.6463		Cnot8	12.3299	15.1526	8.4062	7.9127		Hnrnpll	1	1.73814	0.714967	0.799172		1	0.477726	0.76638	0.548864
Ptpn2	2.2979	2.5042	1.5298	0.816		Ptpn2	22.9962	32.4196	13.2383	9.6109		Cdkal1	1	1.03244	0.720921	0.927733		1	0.477739	1.31116	1.21137
Cct5	4.4898	3.8201	2.995	2.9233		Cct5	14.1891	13.3907	9.764	8.3643		Etfa	1	1.53997	0.848106	0.842474		1	0.477751	1.11197	0.445523
Camsap2	2.3071	2.7669	1.6339	1.8002		Camsap2	19.4734	30.4521	12.7591	17.5778		Dlat	1	1.48519	0.984588	0.665028		1	0.477844	1.01303	1.00077
Cdan1	1.8407	1.745	1.3175	0.9871		Cdan1	10.7642	15.6812	6.669	7.172		C1qtnf5	1	1.24602	0.780424	1.98615		1	0.478204	0.8854	0.720278
Oser1	0.559	1.5275	0.5824	0.3976		Oser1	13.5857	40.0252	10.8821	13.3504		Gm11665	1	1.74345	1.99986	1.87251		1	0.478377	0.635691	0.544455
C230037L18Rik	1.4476	2.0124	1.0812	1.9497		C230037L18Rik	11.4492	19.9099	8.9852	8.7979		1700099I09Rik	1	2.11663	1.41165	1.98085		1	0.478477	0.559747	0.5031
Ndufv1	4.744	9.4178	3.8032	2.8527		Ndufv1	7.8285	13.0383	6.7689	5.0945		Gm7788	1	1.90493	1.43692	1.76086		1	0.478654	0.774407	0.400877
Dbp	11.3298	13.5248	8.6136	7.6182		Dbp	9.0517	17.7955	6.9086	7.7862		C230014O12Rik	1	1.91875	1.14916	0.862513		1	0.478671	0.770013	0.488825
Tmem210	7.4188	8.3794	5.9118	3.8909		Tmem210	8.807	7.2239	5.7106	4.7512		6530403H02Rik	1	0.484429	1.03041	1.08961		1	0.478716	1.26142	0.807178
Mrps17	3.3533	4.9963	2.8516	3.7135		Mrps17	9.7856	24.4909	5.491	9.9722		Teddm2	1	1.19065	1.36358	1.35296		1	0.478938	0.692588	0.424178
Celf4	0.5962	1.6538	0.6393	1.2402		Celf4	11.2045	18.5884	6.1965	7.6628		Teddm1a	1	1.24247	1.1252	1.55226		1	0.478959	0.500685	0.492058
Rnf32	1.3497	2.9762	1.3878	0.834		Rnf32	11.2535	22.2004	7.907	6.8107		Lrrc23	1	0.889312	0.625971	1.05616		1	0.479181	1.65278	1.21409
Zfp438	1.8799	2.5094	1.1498	0.6469		Zfp438	12.3299	15.6812	9.105	6.5578		Ang3	1	1.0506	0.972283	1.32726		1	0.479816	1.35522	1.06077
Matr3	2.3461	3.8328	1.3792	1.5136		Matr3	15.1677	25.9005	8.9852	13.7117		Gm13278	1	1	1	1		1	0.479878	0.455176	0.48942
Polr2b	1.9641	2.4148	1.2836	1.3432		Polr2b	15.5591	27.31	11.4412	12.682		Amotl1	1	1.44754	0.725063	0.864509		1	0.479963	0.747475	0.556256
Rab3a	12.4043	17.5513	7.2416	6.3697		Rab3a	15.9832	18.1479	9.7041	7.9488		Glb1l3	1	0.422032	0.603723	1.49772		1	0.480187	0.86376	0.565961
Psme3	3.6368	3.0586	2.4566	3.3525		Psme3	11.547	15.1526	8.0468	9.7012		Defa28	1	1.08706	1	1.01607		1	0.480241	0.937196	0.725183
Atad1	0.7367	1.3519	0.55	0.7101		Atad1	20.452	27.4862	12.6193	13.2601		Kcnc1	1	1.12092	0.689265	0.617514		1	0.480468	0.50146	0.402926
Rpl21	7.5322	6.5823	5.802	3.9562		Rpl21	20.5497	28.1029	15.874	11.8691		Eid2b	1	1.40442	0.637213	0.710811		1	0.480528	0.909285	0.631016
Ndufaf3	7.5992	7.5324	4.59	6.5008		Ndufaf3	16.342	37.1769	9.6042	13.9105		Shc1	1	1.52443	0.9405	0.714201		1	0.480553	1.7049	0.617048
Spen	0.8938	1.0072	0.5482	0.9495		Spen	13.7649	25.9591	8.1466	12.8085		Efcab12	1	1.57422	1.11376	0.974898		1	0.480574	1.37905	1.07081
Brap	1.797	4.8119	1.1424	1.9369		Brap	16.7333	34.2697	10.7024	11.4535		Dnajb3	1	1.58178	1.07013	0.690052		1	0.480585	0.7939	0.652157
Smc3	1.6798	2.7001	1.2348	1.0966		Smc3	20.5988	17.7955	12.8988	10.8935		Serf2	1	1.86948	0.89702	0.820657		1	0.481092	1.00916	1.00491
Id3	13.953	19.8342	7.6778	6.5587		Id3	18.397	30.2172	8.506	7.0817		Hsd3b3	1	1.03409	1.1704	2.11838		1	0.481223	1.18183	0.827769
Lnpep	0.653	0.6835	0.6956	0.5976		Lnpep	11.2535	18.6765	8.6458	9.4121		Ang	1	1.23679	1.05316	1.15643		1	0.481336	1.10277	0.480719
Bbs10	2.8738	4.3334	2.4984	2.4445		Bbs10	6.3606	18.5003	4.9319	6.8468		Il11ra2	1	1	1	1		1	0.481424	1.27222	1.03605
Dmtf1	1.6111	2.2873	1.1356	1.1517		Dmtf1	22.6048	39.6436	12.4795	12.6278		Il11ra1	1	2.1607	1.044	0.709967		1	0.481456	0.908596	0.914371
Mrps6	14.9739	17.6126	7.4769	4.7873		Mrps6	24.2684	36.9126	11.4612	8.7618		Rnf112	1	1.61514	0.810807	0.770547		1	0.481472	0.578126	0.458728
Slc5a3	1.8302	1.6247	1.1877	0.8974		Slc5a3	24.2684	36.9126	11.4612	8.7618		Guca2b	1	0.730084	0.769992	0.916646		1	0.481528	0.676343	0.593256
Zc3h10	1.0806	1.3246	1.0271	0.8126		Zc3h10	12.6234	14.4479	8.2864	6.7655		C1qb	1	1.01591	0.856164	1.32165		1	0.481565	0.906638	0.634523
Tmco6	5.1855	12.9771	3.3119	4.3624		Tmco6	32.4883	39.6436	16.2533	16.5661		Herc3	1	1.10026	1.25044	1.05657		1	0.481754	0.784634	0.748496
Herc4	1.8879	4.0464	1.2692	2.6162		Herc4	16.4398	26.3409	9.744	12.3207		Lgals9	1	1.04093	0.937308	0.753139		1	0.481867	0.638757	0.450875
Pfn1	12.2	27.0837	6.7282	6.9044		Pfn1	17.4673	28.5434	10.4428	13.6937		Rnd2	1	1.26999	0.823817	0.72284		1	0.482134	1.02395	0.649157
Dancr	4.1475	5.7393	2.1587	2.1168		Dancr	15.4939	17.2375	8.506	11.9594		Aprt	1	1.70613	0.851539	1.10867		1	0.482375	0.733649	1.05194
Fam222b	2.3064	3.0818	1.4597	1.4419		Fam222b	10.0792	17.6193	6.7289	8.2921		Ldb2	1	2.9444	1.12502	1.8343		1	0.482658	1.10359	0.648676
Pcmtd2	3.7806	3.5377	2.1864	1.3474		Pcmtd2	14.8741	15.1526	8.4661	7.1359		Man1a2	1	1.30329	0.658775	0.638466		1	0.482947	0.718355	0.810605
Ddx21	0.8722	1.943	0.9131	1.2074		Ddx21	9.2474	19.9099	6.689	6.612		Nr2f2	1	1.59043	0.954496	1.32885		1	0.482954	0.737658	0.956723
Acly	3.9935	6.5257	2.0536	2.2372		Acly	18.5927	33.653	10.2232	11.8329		Snord57	1	1.75773	1.01502	1.44484		1	0.483399	0.666388	0.338796
Cdca3	1.1521	0.5115	1.2755	0.2109		Cdca3	16.4398	14.0955	10.0235	8.2379		Gm15455	1	1.26029	0.792567	0.955265		1	0.483504	0.840909	0.739494
Lrsam1	0.7492	0.1513	0.7343	0.7058		Lrsam1	16.342	26.9576	10.6226	10.5141		Hsph1	1	1.91282	0.680674	0.712276		1	0.483505	1.01672	1.39818
Thumpd3	1.0561	1.5291	0.9023	1.2459		Thumpd3	12.6234	19.0289	7.4677	7.6056		Hspb1	1	2.31857	1.6781	1.51597		1	0.483557	1.50603	0.976513
Zfp513	5.8595	7.931	4.4394	7.2794		Zfp513	9.1985	13.3907	5.451	9.1231		Hspa1l	1	1.73601	0.717457	0.813305		1	0.483632	0.815107	0.74466
Ppfia3	2.4619	2.7759	2.0585	1.8075		Ppfia3	12.917	18.8527	7.6674	4.3899		Hoxd9	1	0.745413	1.25478	1.34373		1	0.483634	1.37334	0.717504
Insig2	1.2561	0.868	1.6549	1.0273		Insig2	12.4277	22.0242	9.0651	14.1634		Hoxd10	1	0.896735	1.35283	1.04907		1	0.483725	0.946608	0.694319
Uros	3.677	4.9247	3.1465	3.6391		Uros	11.3513	14.9764	9.3446	10.0264		Hoxc4	1	1.12282	1.62578	2.09454		1	0.484138	0.711186	0.355974
Tm9sf2	1.4532	1.8436	1.1439	1.5901		Tm9sf2	13.8956	20.967	8.8854	7.9488		Hmmr	1	1.16639	1.01101	0.984609		1	0.484152	0.941931	0.984295
Cdc42se2	4.3969	6.7167	2.3721	2.2054		Cdc42se2	17.5489	29.0719	10.6425	8.0211		Hmbs	1	2.029	1.15622	0.944706		1	0.484317	0.817119	0.812406
Mrpl45	2.0513	2.8433	1.9325	2.4293		Mrpl45	13.0964	17.5899	7.6574	8.8882		Xkr4	1	2.00677	0.961415	1.1129		1	0.484364	0.678299	0.650745
Mrfap1	2.6736	8.4735	2.0917	1.953		Mrfap1	15.4124	27.2219	9.4045	8.8069		Xkr9	1	0.398107	1.46676	0.904048		1	0.484403	1.1983	0.855653
Rfxap	5.4273	6.1024	3.3958	3.4287		Rfxap	17.5163	21.4956	10.8821	8.6353		Olfr212	1	1.21158	0.647206	0.700132		1	0.484937	1.65318	0.63346
Mrpl4	15.0776	11.2996	8.5719	9.5147		Mrpl4	16.5377	16.9146	10.6625	12.8988		Olfr287	1	0.898386	0.851505	1.26157		1	0.484999	0.758607	0.462633
Ptp4a1	0.7379	0.6308	0.6369	0.5923		Ptp4a1	13.6019	12.9208	9.2847	9.3218		Rgl2	1	1.42783	0.808307	0.891559		1	0.485333	0.591743	1.02455
Clip3	4.6432	8.3964	3.2778	3.9909		Clip3	21.6262	44.7532	10.4229	14.4163		Scarna8	1	1.2775	1.7395	1.52127		1	0.485512	0.665396	0.750018
Slc1a4	2.4275	3.6897	1.5617	2.1378		Slc1a4	16.6356	30.6577	10.8821	12.2123		Skint5	1	1.37389	1.32667	1.80935		1	0.48556	0.79808	0.720347
Tbc1d7	5.4384	7.3707	3.5366	3.5404		Tbc1d7	14.287	16.386	9.145	7.4249		Cirbp	1	1.59302	0.719395	0.68782		1	0.486148	1.08267	0.682863
Dnajc9	2.9811	2.6412	2.7113	1.6262		Dnajc9	10.0792	10.3954	6.2297	5.4558		Chgb	1	1.34333	0.675373	0.583079		1	0.486604	1.24053	0.825911
Golga1	1.1373	3.2042	0.9833	1.1185		Golga1	12.5256	22.3766	7.8671	8.1114		Lilra6	1	0.9164	1.05494	1.37826		1	0.486765	0.900916	0.881061
1700096K18Rik	4.7449	9.8037	3.8068	1.9932		1700096K18Rik	15.2656	30.4815	10.1833	7.0455		Cidea	1	1.99641	2.0589	3.35607		1	0.486815	0.948586	0.555
Rundc3a	5.5017	9.2371	3.6959	5.1253		Rundc3a	13.6509	25.7243	8.2065	8.834		Chkb	1	1.96716	0.801793	0.868461		1	0.487199	1.25573	0.500361
Snrnp40	3.1492	4.1108	2.3161	3.2007		Snrnp40	9.3942	23.0814	7.0883	9.8638		Gpr12	1	2.12772	1.37155	1.56061		1	0.487261	0.770669	1.21311
Rps5	2.0971	9.0524	1.4501	3.2177		Rps5	13.6999	35.7673	8.0667	10.5322		Ahdc1	1	1.86083	0.598814	0.732758		1	0.487358	0.910855	0.581815
Sep15	13.5257	13.9116	6.6818	6.9297		Sep15	30.3355	35.7673	15.4347	15.1209		Smim1	1	2.3883	1.5264	2.15491		1	0.487367	1.02968	0.765508
Bccip	2.538	7.0236	2.1714	2.0147		Bccip	11.3513	14.9764	9.3446	10.0264		Spsb3	1	1.61939	0.890972	0.853445		1	0.487453	0.963134	0.509561
Gatsl2	1.4879	2.7058	1.3072	1.608		Gatsl2	9.9813	15.8574	7.8271	7.4791		Pde9a	1	1.08425	0.849446	1.00897		1	0.487486	1.10891	0.86198
Snapc1	4.7641	3.9525	2.6008	2.3563		Snapc1	15.9995	17.1494	11.8605	10.4599		Pdyn	1	0.845788	0.726557	0.566438		1	0.487645	0.905597	0.524701
Rps12	11.1335	17.337	9.0072	9.8595		Rps12	13.5042	23.6099	9.0052	11.851		Rida	1	1.32418	0.733902	0.834203		1	0.487843	1.23932	0.530078
Mzt2	12.0349	13.853	7.1395	4.3961		Mzt2	15.4613	18.6765	8.8055	6.4313		Mfsd14a	1	1.79837	0.834618	0.910353		1	0.48785	0.708559	0.488131
Tpk1	2.9686	3.568	1.9414	1.357		Tpk1	17.027	18.7646	9.6242	12.7181		Hadhb	1	1.69994	0.884599	0.660936		1	0.488313	1.04619	0.718535
Vipas39	2.4801	3.2269	1.4935	2.0722		Vipas39	13.4063	28.5434	9.0052	13.3324		Cacna1f	1	1.0338	1.26544	1.11292		1	0.488335	0.766294	0.879172
Ahsa1	4.8138	11.899	3.3324	4.4084		Ahsa1	13.2595	29.0719	8.7257	13.1336		Zap70	1	1.0235	1.79343	2.26102		1	0.488389	0.753406	1.05318
Atp5g1	6.4238	12.942	3.7544	2.2607		Atp5g1	16.7823	32.9482	11.4212	10.0986		Spink2	1	1.2392	1.31532	1.00126		1	0.488579	1.0751	0.908762
Aldh4a1	4.5133	4.5319	2.1637	2.3804		Aldh4a1	15.4613	17.7955	8.0867	9.6831		Cryab	1	1.65773	0.741883	1.12361		1	0.488714	0.621677	0.732114
Eif5a	0.5314	0.3315	0.6376	0.6084		Eif5a	9.6388	15.1526	7.3679	7.985		Acads	1	2.21516	0.989418	1.77105		1	0.488762	0.764993	0.357128
Cnnm2	5.1364	6.6287	3.4751	3.4432		Cnnm2	13.9934	19.9099	9.6442	8.6895		H2afb2	1	0.809203	0.628123	1.01576		1	0.488913	0.824186	0.555275
Cisd2	1.53	3.8358	0.6714	1.4146		Cisd2	14.8741	25.5481	8.7257	10.8754		Cd1d1	1	1.03999	1.37569	1.17259		1	0.48911	0.888424	0.767797
Ep400	1.3036	1.3503	0.9871	1.0197		Ep400	11.1556	14.0955	7.8471	8.4787		Zeb2	1	1.46804	0.978928	1.06815		1	0.489194	0.646799	0.943018
Pard6a	3.333	2.6679	2.0055	1.5782		Pard6a	13.0149	24.3147	8.5659	12.4472		Sufu	1	1.99572	0.810804	1.19164		1	0.489241	0.870463	0.968491
Tnrc18	0.5072	0.7135	0.5055	0.6878		Tnrc18	20.5988	45.9866	12.2399	13.0975		Abce1	1	1.50621	0.649451	0.488636		1	0.489278	0.936457	0.513422
Wbp11	1.4875	2.2318	1.2356	1.7175		Wbp11	13.3084	30.4815	8.0268	9.6289		Tcn2	1	1.21959	1.00072	1.37858		1	0.489394	1.08941	0.922522
Lin52	0.2502	0.6539	0.1827	0.711		Lin52	15.1188	26.0766	8.4062	8.0391		Slit1	1	1.5471	0.825375	1.02604		1	0.489644	0.745568	0.557192
Idi1	3.0324	6.537	2.0794	3.1725		Idi1	12.5256	23.0814	7.6874	11.1645		Slc20a1	1	1.59627	0.70401	0.881678		1	0.489902	1.0034	1.12734
E130317F20Rik	6.8153	10.29	4.6187	5.2099		E130317F20Rik	11.6938	17.0908	7.907	8.9786		Rbp3	1	0.4999	0.526953	0.471711		1	0.490038	1.37353	0.508786
Hs2st1	3.4177	4.9836	1.8623	1.4996		Hs2st1	29.8462	35.4149	14.7758	14.8318		Nt5c	1	1.33641	0.993685	1.16276		1	0.490153	1.04714	1.36877
Upf1	2.0068	3.086	2.0723	2.0657		Upf1	19.767	27.8386	11.4811	10.3515		Mogat1	1	1.56934	1.05001	1.1777		1	0.490226	1.87238	0.757337
Rasa3	3.9433	2.3829	2.3845	2.297		Rasa3	17.027	18.5003	10.2432	9.5567		Rgs10	1	2.05165	1.15831	1.89312		1	0.490414	1.23157	0.382936
Paqr8	2.3855	1.6054	1.2525	1.4643		Paqr8	20.0605	32.0672	10.8422	13.1336		Atf7ip	1	1.48145	0.653651	0.671759		1	0.490536	0.657306	0.375854
Clta	7.1711	11.6175	3.5152	2.739		Clta	16.4398	28.0148	9.145	8.816		Gnpnat1	1	1.61117	0.711465	0.756413		1	0.490718	1.11122	1.10001
Dusp6	8.3646	7.9788	4.6817	4.0711		Dusp6	17.4673	16.6503	9.5443	9.1953		Olfr519	1	1.39964	1.68441	0.908564		1	0.490724	0.674033	0.625174
A330035P11Rik	7.0246	8.1558	5.023	3.8662		A330035P11Rik	13.9934	20.967	8.9852	7.9488		Wbscr28	1	2.17505	1.53958	1.48706		1	0.490897	0.921104	0.694625
Rpl12	6.8169	4.9917	4.7915	3.7389		Rpl12	16.342	27.4862	10.7623	10.0625		Olfr961	1	1.22746	0.819175	1.92487		1	0.490944	0.538296	0.803191
Snora64	3.9142	2.5299	6.7991	1.7834		Snora64	6.4585	19.8218	5.3712	4.968		Ccdc64b	1	1.11074	0.942333	0.993628		1	0.491085	1.22946	0.664
Zswim6	1.4707	2.9181	0.9889	1.2388		Zswim6	17.451	37.0299	9.9437	12.5375		Paox	1	1.536	0.952354	0.651367		1	0.491163	0.70258	1.08269
Acad10	4.4823	7.8692	2.7592	2.9837		Acad10	17.614	33.7411	11.0818	11.4535		Fam20a	1	2.06196	1.10187	1.21212		1	0.491351	1.04656	1.09748
5430416N02Rik	8.8352	19.1167	7.6805	7.836		5430416N02Rik	11.9384	21.1432	9.0252	9.3941		Pygb	1	1.85041	0.740852	0.960449		1	0.491449	0.803018	0.738805
Oard1	1.2678	1.7831	1.4137	0.7232		Oard1	16.6356	33.9173	13.0386	11.4535		Aifm2	1	2.02987	2.40068	1.08432		1	0.491645	0.631953	0.613593
Efcab2	1.178	2.4492	0.9767	0.9545		Efcab2	19.2777	41.2293	11.6209	16.5481		Atoh8	1	1.51903	0.98207	1.14886		1	0.492021	0.79581	0.655332
Tiprl	2.4589	1.6654	1.8166	1.5888		Tiprl	19.3755	20.6146	12.18	10.5503		Lrrc56	1	1.63616	0.829732	1.01239		1	0.492077	1.27339	0.820081
Rad52	2.3029	5.9644	2.1015	2.9857		Rad52	7.9263	16.7384	6.09	7.7682		Tmem121	1	1.26427	1.00759	1.189		1	0.4921	0.746262	0.509115
Cnot9	2.608	3.7928	1.8349	1.8494		Cnot9	20.452	26.429	12.1401	11.5619		Tgm4	1	1.16084	1.23399	1.29168		1	0.492251	0.894064	0.512095
Maea	0.8229	1.1115	0.7265	1.4841		Maea	12.7702	21.7599	7.5875	10.2432		Slc9a9	1	1.63068	1.21445	0.9217		1	0.49234	1.43667	0.394365
Ranbp10	2.0521	1.9174	1.5766	2.3604		Ranbp10	7.9263	7.5763	5.8304	8.2921		Zfp866	1	1.3175	0.676152	0.61043		1	0.492449	0.866617	0.467802
Pigyl	4.9091	3.1669	3.3214	3.1918		Pigyl	8.9375	7.9287	6.6291	8.3643		Sybu	1	1.63217	1.03883	1.17588		1	0.492486	0.690725	0.379037
Bcl6	1.2523	1.4666	0.8655	0.7425		Bcl6	33.8909	45.7223	17.8507	16.4758		Galm	1	1.52209	0.999723	2.03488		1	0.492539	0.724094	0.856569
Zcchc17	1.9713	4.1807	1.4714	2.7954		Zcchc17	9.6877	22.729	7.3879	9.9722		B4galnt4	1	1.74841	0.769185	0.84179		1	0.492567	0.610596	0.545456
Gadd45a	10.1598	22.9483	5.9574	7.8676		Gadd45a	14.6784	35.0625	9.4445	13.6034		Opcml	1	2.02956	0.92979	1.80297		1	0.49279	1.07248	1.48071
Alkbh7	2.3642	5.1868	2.4771	2.6295		Alkbh7	6.0671	5.462	5.3512	6.0339		Gen1	1	1.66527	0.684853	0.768788		1	0.493056	0.986804	0.819624
Stt3b	2.529	2.7218	2.0025	1.0985		Stt3b	12.8192	16.5622	9.6641	9.2315		Egfl7	1	0.910613	1.79252	1.83226		1	0.493386	0.886349	0.571042
Syt4	6.8673	7.5235	3.5976	3.475		Syt4	20.0605	24.1385	10.3031	10.2432		Myo1g	1	3.82255	1.93117	3.59953		1	0.493595	0.72666	1.04642
6720483E21Rik	3.7299	10.6329	3.3181	3.7964		6720483E21Rik	20.0605	31.5387	10.8422	12.9891		Fmo9	1	0.968398	0.822254	1.17587		1	0.493693	0.897102	1.10538
Cir1	0.6156	1.3081	0.5196	1.3687		Cir1	10.6987	14.2118	7.7373	7.6416		Tcl1b4	1	0.613732	0.867922	1.2769		1	0.49373	1.42075	0.357931
Kif11	0.5644	0.5849	0.4253	0.7276		Kif11	21.9198	31.5387	12.3397	17.2526		Tcl1b1	1	1.69055	1.24737	1.05704		1	0.49384	0.81959	0.762435
Cycs	0.656	0.8717	0.7139	0.2728		Cycs	13.0964	23.698	9.9836	9.5205		Tcl1b3	1	0.834439	0.836989	1.97187		1	0.493884	1.67454	1.39558
5430402O13Rik	9.1306	22.0828	6.5856	8.1182		5430402O13Rik	13.0964	23.698	9.8239	9.5205		Yme1l1	1	1.39548	0.76998	0.622319		1	0.493903	0.718804	0.898641
Pdcd10	0.84	0.8184	0.5762	0.7695		Pdcd10	24.4641	27.6624	13.9571	13.495		Slc25a10	1	2.55352	1.14487	1.70278		1	0.494028	1.73942	0.784431
Dazap2	0.9594	0.7992	1.0111	1.0101		Dazap2	14.1891	16.6503	10.0435	9.105		Prmt5	1	1.78497	0.868203	0.735105		1	0.494032	0.739337	0.699562
Dapk3	11.8812	20.0282	7.6466	9.9268		Dapk3	7.7794	18.5003	6.3162	6.7836		Csnk1e	1	0.728591	0.499789	0.621209		1	0.494135	1.84331	1.17688
2010109A12Rik	8.8325	14.7723	5.131	6.1945		2010109A12Rik	15.9974	37.6737	9.9536	14.4825		Fam181b	1	1.02197	0.692761	0.782026		1	0.494353	0.745676	0.675877
Ccni	3.1916	6.1959	1.7658	3.0804		Ccni	15.7039	37.8499	9.8338	14.609		Mtg2	1	1.67934	0.701356	0.739864		1	0.494482	0.879695	0.719607
Eprs	1.2429	1.711	0.7458	1.1733		Eprs	20.6477	25.9005	11.1617	11.2006		Phrf1	1	1.83089	0.871657	0.910093		1	0.494655	1.39069	0.818989
Pgrmc2	2.1229	2.5805	1.3506	2.1142		Pgrmc2	14.4827	22.2004	9.764	12.411		Chd2	1	1.70842	0.619978	0.817138		1	0.494709	1.86516	0.749472
Klf10	2.9896	3.263	1.9713	1.9033		Klf10	12.3299	17.267	7.8671	9.9541		R3hdml	1	1.28328	1.5838	2.71505		1	0.494718	0.784388	0.944019
Clk2	5.1868	7.7658	3.0395	3.4708		Clk2	18.5927	25.5481	10.4828	10.3515		BC107364	1	1	1	1		1	0.49483	0.957465	0.570843
Clk2-scamp3	4.3895	6.4948	2.8849	3.5278		Clk2-scamp3	18.5927	25.5481	10.4828	10.3515		A630076J17Rik	1	0.613888	0.583653	0.52192		1	0.494935	0.937382	1.17804
Snapc3	3.7061	5.4461	2.468	3.6351		Snapc3	15.4613	17.6193	8.9653	11.4174		9430069I07Rik	1	0.424722	1.86282	0.603553		1	0.495034	1.00557	0.814154
Mycbp2	1.2447	1.289	1.1165	0.9926		Mycbp2	12.3788	17.5899	8.7257	9.376		4933402D24Rik	1	0.95643	0.758777	1.03543		1	0.4951	0.799235	1.06361
Cfl1	6.099	13.7672	4.3029	6.4035		Cfl1	12.917	27.6624	8.3762	10.0264		Gm4836	1	1	1	1		1	0.495124	1.15904	0.601574
Amacr	5.5191	4.9696	3.5497	3.6286		Amacr	13.3084	17.7955	7.8072	9.376		Tceanc	1	1.49527	0.789769	0.935393		1	0.495183	0.592366	0.810171
Bcl10	3.802	8.7862	2.7099	2.6842		Bcl10	15.8038	29.3362	10.5826	11.0019		4930563E22Rik	1	1.94117	0.860876	1.03794		1	0.495251	0.800482	0.539383
Wdr4	3.9816	9.2719	2.7533	2.4135		Wdr4	15.4613	28.3672	9.4045	8.4908		Kdf1	1	1.18321	1.84449	1.26182		1	0.495331	0.667237	0.643199
Rbbp4	1.9567	1.5165	1.6362	1.9371		Rbbp4	15.7549	16.2098	11.3913	13.8743		Ctnnd1	1	1.96692	0.770531	1.02102		1	0.495361	0.841483	0.482632
Elp5	7.4967	13.1629	4.6687	6.8401		Elp5	13.5531	22.7876	8.3163	7.9217		Mon2	1	1.58175	0.723384	0.696294		1	0.495396	0.572841	0.902888
Nupl2	4.0972	3.7676	2.5035	1.4596		Nupl2	12.1178	13.2145	7.6075	3.9925		Zfp790	1	1.53658	0.714244	0.646698		1	0.495499	0.676	1.16109
Brat1	3.0039	2.0349	1.5499	2.1729		Brat1	12.8192	11.9811	7.2647	8.0211		Muc20	1	0.695554	1.45392	0.973745		1	0.495871	0.89429	0.511362
Rnf214	2.0534	6.1675	1.8373	2.5875		Rnf214	10.5685	33.3006	7.308	10.0986		Ffar2	1	0.634029	0.78698	0.884798		1	0.496025	0.565731	1.11858
Pcsk7	3.6911	9.5252	2.9595	3.4243		Pcsk7	10.862	33.8292	7.5276	10.0083		Mapk14	1	1.58739	0.761638	0.732043		1	0.496398	0.997192	0.980624
Maf1	4.7577	8.1273	3.277	3.0285		Maf1	10.862	17.7955	7.6474	13.6034		Plscr3	1	1.72122	0.85444	1.02646		1	0.496433	0.729227	0.679049
Cnppd1	0.9408	1.3243	1.1281	2.0498		Cnppd1	14.4172	26.2523	10.7623	8.4547		Zfp574	1	2.06365	0.850918	0.960528		1	0.4966	1.20822	0.596051
Akt1s1	8.578	13.3108	5.4885	7.572		Akt1s1	9.9813	20.4384	7.3279	7.6236		App	1	1.77308	0.725858	0.715919		1	0.496655	0.580213	0.593139
Pea15a	8.3738	19.4275	4.8052	6.5139		Pea15a	15.4124	38.4102	7.8671	6.359		Mup21	1	0.825012	1.20715	1.90813		1	0.49682	0.456802	0.480007
4930570G19Rik	1.0261	1.1395	0.9317	0.5041		4930570G19Rik	14.6784	30.7458	9.3446	11.5981		Pla2g4c	1	0.917565	1.29585	1.18553		1	0.496917	0.697593	0.613939
Setd5	0.7234	0.8014	0.7873	0.5974		Setd5	26.8452	46.1628	13.7375	14.6512		Olfr78	1	0.46308	1.35039	0.805028		1	0.497066	1.01611	0.534859
Alg1	7.8516	13.6517	4.8508	4.0451		Alg1	12.4277	26.0766	7.6674	7.2081		Thnsl1	1	1.96197	0.711393	0.900568		1	0.497099	0.760558	1.25995
Ywhaz	4.9891	9.6785	3.4116	4.2907		Ywhaz	18.2991	25.5481	11.3214	11.2729		Aqp12	1	0.413694	0.513844	0.458593		1	0.497177	0.969771	0.542245
Usp42	0.3938	0.8164	0.3281	0.1689		Usp42	16.2441	25.2838	11.1617	8.5089		Eif5a2	1	1.95819	0.834032	1.19619		1	0.497182	0.581086	0.60934
Fscn1	4.4905	4.3929	3.2168	3.3621		Fscn1	12.8192	12.1573	8.8055	10.5503		Iqcj	1	1.08994	0.882136	1.21195		1	0.497502	0.574065	0.802474
R3hdm4	4.1512	7.0753	2.8281	2.8882		R3hdm4	12.232	21.6718	8.0268	10.6948		Aph1b	1	1.77189	0.795408	0.744985		1	0.497518	0.669889	0.847189
Ulk1	2.763	6.0472	2.1131	2.3135		Ulk1	13.1617	29.6005	9.8838	8.8521		Baiap2l2	1	0.574988	0.791886	0.73245		1	0.497526	1.09516	0.633591
Scrn3	1.5636	1.8786	1.2838	0.8897		Scrn3	11.188	14.0356	8.1965	7.7862		Dcdc2a	1	1.51175	0.900009	1.15302		1	0.497568	1.42833	0.795678
Atp5a1	9.9265	19.2037	5.1814	5.4605		Atp5a1	16.5377	36.9126	8.526	11.3271		9930104L06Rik	1	1.33993	0.769161	0.722094		1	0.497606	0.936959	0.869249
Tuba1b	1.0228	0.5895	0.8027	0.6739		Tuba1b	25.198	34.9744	15.9938	14.0731		Ttll13	1	2.08998	1.07311	1.11477		1	0.497676	0.490017	0.304328
Pagr1a	9.7717	13.6132	7.7632	11.9659		Pagr1a	9.1332	15.0351	7.0284	13.1698		Vmn2r57	1	0.653527	1.34794	1.03163		1	0.497784	0.948223	0.722828
Txn2	4.3394	1.476	3.6083	3.6893		Txn2	10.3727	16.5622	8.3063	10.8393		Lhfpl4	1	1.18665	0.651073	0.588052		1	0.497852	1.34676	0.637661
Park7	5.0098	3.758	3.6408	5.3296		Park7	12.5745	9.0445	8.8455	8.3101		Ccdc60	1	0.821992	0.954854	1.17183		1	0.497875	0.677899	0.464883
5031425E22Rik	22.3428	43.2695	12.0522	17.8432		5031425E22Rik	15.5917	32.1844	10.8023	14.3982		Zscan20	1	1.55182	0.783002	0.740255		1	0.49824	0.675912	0.413792
Tti2	1.3025	2.271	1.1087	1.0224		Tti2	11.3022	14.2422	9.6342	9.638		Colgalt2	1	1.35545	1.26648	1.15414		1	0.498261	0.902154	1.16546
Chmp7	1.5074	2.0422	1.3759	1.4519		Chmp7	13.6999	16.9146	8.8255	8.9244		Klhl38	1	0.649831	0.390195	0.947864		1	0.498544	1.06917	0.608337
Slc43a2	1.0329	0.9264	0.6504	0.9797		Slc43a2	18.4948	27.6624	12.9188	13.5492		Nup153	1	1.64901	0.645423	0.872563		1	0.498563	1.07643	0.715644
Gdpd1	4.8402	8.3617	2.7233	3.0247		Gdpd1	13.8956	19.3813	8.6258	10.5322		Ggt1	1	0.969966	1.94345	1.87318		1	0.499243	0.903624	0.560666
Ccnl1	4.579	6.4537	2.7	3.5946		Ccnl1	14.4338	26.9571	8.6458	14.2176		Ccdc187	1	0.775937	0.822206	0.536714		1	0.499268	1.12574	0.92911
Kri1	3.3532	8.7913	2.2411	4.042		Kri1	9.7856	20.0861	6.7489	10.7309		Kir3dl2	1	0.773207	0.806436	0.817069		1	0.499683	1.00784	1.31124
Pomt1	1.0719	1.3902	0.7727	1.017		Pomt1	10.4706	13.0383	6.8088	9.2495		Zfp711	1	1.38166	1.01083	0.738491		1	0.499809	0.884555	0.621427
Atp5c1	3.8041	14.875	3.2471	4.7945		Atp5c1	14.0913	22.5528	11.0419	9.6651		Awat2	1	1.44695	1.11107	0.989322		1	0.499945	1.3674	1.832
Fut11	4.2766	5.4951	3.7097	4.9865		Fut11	13.3084	17.5312	9.7839	12.0678		Apol10a	1	1.66281	1.24345	0.974159		1	0.500228	1.40076	1.10668
Wasl	1.4323	2.6746	1.5095	2.1341		Wasl	15.4122	30.8339	11.0618	12.7723		Fam198a	1	1.04766	0.861399	1.04728		1	0.500238	0.991697	0.374245
Safb	4.107	4.36	2.3388	2.4488		Safb	19.033	24.3147	10.6625	8.9424		Triml1	1	0.748585	1.02301	1.61383		1	0.500269	0.811848	0.912766
Kiss1r	3.9439	5.2657	2.8365	3.3491		Kiss1r	12.3299	22.3766	8.0468	10.7129		Ppp1r3b	1	1.9421	1.53375	1.63605		1	0.500352	0.754885	0.57978
Tesk1	5.0081	6.4948	3.3231	3.4292		Tesk1	12.8192	20.2623	7.3679	8.9063		Rgma	1	2.83665	1.21256	2.14372		1	0.500472	0.852817	0.565628
Coa6	8.8397	6.0963	5.8645	5.4125		Coa6	12.7213	11.6287	8.8854	7.4972		Zfp507	1	1.69616	1.15476	1.03364		1	0.500633	0.715282	0.467847
Faf1	2.0365	2.4382	1.3455	1.9105		Faf1	17.1248	17.4431	10.4029	14.0189		BC048671	1	1.14049	1.01282	0.982577		1	0.500766	1.21329	0.833573
Asph	3.1463	5.7003	1.9933	1.9494		Asph	18.6905	33.3006	10.5427	13.8382		Lrrc61	1	1.51007	0.776335	0.798433		1	0.501051	1.03344	1.12005
Hdac5	3.8365	6.2565	2.1442	2.095		Hdac5	18.4459	26.0472	10.5427	9.087		Tmem130	1	1.28569	0.649052	0.809618		1	0.501147	1.37383	1.44438
1810043G02Rik	3.0585	2.8766	2.9611	3.392		1810043G02Rik	8.7418	24.1385	6.9885	12.6459		Apoe	1	1.98646	0.777965	0.998413		1	0.501189	0.691526	0.731309
4930480K23Rik	3.3569	4.7809	2.3647	2.486		4930480K23Rik	13.7977	16.7384	8.8055	8.8702		Slc35d1	1	1.6408	0.80177	0.979491		1	0.501489	1.47421	0.563399
Tomm6os	5.5075	9.835	3.7084	5.1686		Tomm6os	10.7642	24.1385	6.8088	9.0328		Impad1	1	1.28752	0.842752	1.05325		1	0.501492	0.731445	0.334183
Sp3	2.3676	3.0928	2.155	1.6733		Sp3	20.8434	32.0672	14.2366	13.6937		Olfr1408	1	1.37344	1.27809	1.66986		1	0.501618	1.01756	0.622767
Aldh6a1	3.4083	5.3067	1.7913	1.6124		Aldh6a1	15.7059	26.6052	8.9852	8.3463		Olfr1406	1	1.15522	0.816538	2.86564		1	0.501762	1.71766	1.62014
Snhg6	22.5875	22.2601	9.2075	8.2573		Snhg6	20.6477	16.4741	10.0834	7.2443		Olfr218	1	1.03501	0.870182	0.815132		1	0.501931	0.697482	0.944801
Acat2	3.6915	2.7466	1.9093	2.4235		Acat2	20.403	16.6503	11.2415	12.3207		Olfr1404	1	0.396472	1.18538	1.06247		1	0.502284	0.89361	0.763438
Hint3	6.7993	11.3159	4.2043	9.7674		Hint3	14.0913	18.5003	8.3662	16.3493		Mmp28	1	1.84846	1.69418	1.46445		1	0.502355	1.50244	0.948264
Smarcb1	6.9751	10.0596	5.6604	3.5412		Smarcb1	12.917	19.2051	8.9852	7.8946		Defb18	1	0.79278	0.826437	1.52113		1	0.502377	1.19408	1.25077
Rnf44	1.5795	0.4943	1.369	0.6922		Rnf44	17.0269	14.4183	10.6026	9.5025		Olfr418	1	0.558309	0.640445	0.439753		1	0.502554	0.922667	0.833146
Emc10	4.9036	4.6589	3.0478	3.112		Emc10	14.8252	15.505	9.1849	8.6172		BC094916	1	1.85948	0.86924	1.31943		1	0.502803	1.33155	0.558803
Fasn	2.2988	3.3745	1.8044	1.609		Fasn	18.7884	31.1863	15.0353	14.9221		Atf2	1	1.4773	0.644223	0.680092		1	0.50283	1.34306	0.541877
Mrpl1	0.989	1.416	0.9451	1.6526		Mrpl1	10.9599	18.0598	6.8487	7.9669		Muc15	1	0.913152	1.11297	1.06719		1	0.502886	1.39507	1.17818
Iffo2	2.9435	2.7568	1.8926	2.3488		Iffo2	19.082	20.4384	12.0203	12.7181		Slc28a2	1	1.13704	1.46189	1.37884		1	0.502908	0.716764	0.584052
Cep85	3.6893	4.2166	2.1257	1.4614		Cep85	14.1891	22.5528	8.2664	7.1359		Gtf3c4	1	1.02288	0.663333	0.69625		1	0.503261	0.853277	0.444807
Kin	3.5557	2.9811	2.7894	1.7962		Kin	13.9934	22.3766	10.982	9.4844		Cops7b	1	1.37682	0.579344	0.942571		1	0.503282	0.9745	0.61952
Ppp2r5d	3.7581	10.3709	2.3346	3.7554		Ppp2r5d	23.1919	40.1722	12.5394	12.6097		Adgrg7	1	1.09369	1.5532	0.930819		1	0.503397	0.795115	0.562088
Actr10	1.8069	2.317	1.3239	1.3768		Actr10	19.3755	32.2434	11.4412	12.3207		Gabpb2	1	1.7518	1.03016	0.936201		1	0.503636	0.99192	1.20766
Fgfr1	4.9332	8.2711	3.1332	2.557		Fgfr1	18.2991	33.8292	11.5211	10.7851		Speer2	1	1.40485	1.10092	1.4389		1	0.503831	0.486898	0.441593
Hist1h4f	25.3804	32.8435	7.3208	12.2706		Hist1h4f	11.8998	16.2339	4.3458	7.6355		Syt7	1	2.09106	0.825652	0.92271		1	0.503837	1.09928	0.825354
Cpt1c	5.4697	12.3792	3.3815	4.5678		Cpt1c	13.0149	25.0193	8.1865	9.1953		Olfr433	1	1.56071	0.858524	0.749687		1	0.503937	0.410273	0.874666
H2afz	7.8544	15.0796	5.5401	5.8994		H2afz	18.2332	29.0709	9.6907	11.1524		Olfr432	1	1.33426	1.87865	1.85957		1	0.504092	0.765339	0.714967
Baz1b	0.7721	1.5155	0.5363	0.8632		Baz1b	9.0028	16.5622	6.2297	6.8829		Olfr430	1	0.69373	0.556285	0.989474		1	0.504125	0.55555	0.524039
Vcl	3.6421	6.0414	2.4252	2.5135		Vcl	22.1155	33.8292	12.9388	14.0731		Olfr429	1	0.450938	0.882289	0.473648		1	0.504144	0.894466	0.685981
Klhl28	3.5935	3.6708	2.2508	0.9055		Klhl28	15.5591	30.3053	10.2631	9.647		Olfr231	1	0.44917	1.03837	0.603981		1	0.504165	0.826586	0.575867
Acd	6.4039	12.6303	4.4674	4.9809		Acd	15.1677	23.6099	9.5843	12.6278		Olfr424	1	1.25166	1.2563	1.07261		1	0.504266	0.900157	0.810507
Coro7	1.4548	2.9353	1.2181	1.525		Coro7	7.1435	12.3335	4.9119	6.9552		Olfr421-ps1	1	0.91579	0.733972	0.729806		1	0.504312	0.689016	0.663606
Fam179b	1.4575	2.8482	1.1467	1.3535		Fam179b	15.3634	30.3053	10.1633	9.5747		Olfr420	1	0.605819	0.944034	0.930365		1	0.504435	0.590649	0.905776
Sharpin	3.7564	6.2191	3.1756	6.5431		Sharpin	10.862	18.1479	7.8671	13.7117		Fcgr2b	1	1.87035	2.93691	2.52958		1	0.5045	0.826181	0.665787
Fam71e1	6.7479	7.9474	4.7173	4.8662		Fam71e1	14.8252	15.505	9.1849	8.6534		Zfp874b	1	1.43278	0.738471	0.891291		1	0.504506	0.577648	0.684849
AA465934	11.2862	17.3861	7.1982	12.2144		AA465934	14.5805	20.0861	8.2864	8.8521		Xpot	1	2.0323	0.766583	0.895253		1	0.505107	1.38776	0.973622
Zfp316	2.806	2.2171	2.0557	2.0527		Zfp316	18.1034	14.0955	9.2049	14.8138		Olfr419	1	1.14636	1.74863	1.73264		1	0.50514	1.13274	0.973312
Dnajc27	2.7222	4.1698	2.1127	2.0539		Dnajc27	22.8005	29.4243	12.5194	13.7027		Olfr417	1	1.33083	1.1228	1.63382		1	0.505223	0.648125	0.942738
Zdhhc14	3.3362	5.5759	2.4888	2.6902		Zdhhc14	15.7549	32.2434	9.9437	15.7893		Olfr248	1	0.805648	0.677558	1.60573		1	0.505438	1.076	0.774029
Luc7l3	1.2776	1.5796	0.7996	1.0634		Luc7l3	20.5498	22.3766	9.8638	10.5503		Olfr414	1	0.492606	1.05042	0.802294		1	0.505612	0.694156	0.832889
Txnl4a	2.6623	4.2139	1.5847	1.3858		Txnl4a	22.6048	30.4815	10.9587	10.6587		Olfr220	1	0.594622	1.01983	0.703358		1	0.505632	1.01153	0.964895
Snhg11	2.7098	4.8256	2.5782	1.8392		Snhg11	7.6328	20.7908	5.6108	5.4919		Mfhas1	1	1.83757	0.7915	0.846922		1	0.50581	0.646869	0.583275
Vps16	0.7906	1.4739	1.0062	0.7974		Vps16	8.0242	16.5622	7.2081	8.4005		Nlrc3	1	1.00524	1.14514	1.37184		1	0.505837	0.789555	0.683831
Cnot3	3.493	6.0755	2.1563	1.6522		Cnot3	13.8303	21.3194	7.3679	7.1901		Prdm2	1	1.03467	0.643148	0.658474		1	0.505869	0.657273	0.593077
Gfod1	2.2774	1.9422	1.7425	1.121		Gfod1	13.7977	15.3288	10.0036	9.376		Zfp980	1	1	1	1		1	0.506051	0.909249	0.648071
Ppcdc	1.2538	1.6337	0.8256	0.66		Ppcdc	12.705	11.6287	7.1882	5.1306		Spag8	1	1.22263	0.80327	0.796067		1	0.506095	0.526262	0.724343
Aptx	0.3609	0.6462	0.3182	0.3146		Aptx	8.4156	13.1264	5.8104	5.3474		Rwdd2a	1	1.62629	0.744214	0.860576		1	0.506272	0.832887	0.669942
Rps27rt	3.6462	13.2988	4.5429	3.434		Rps27rt	13.3084	24.579	8.9653	8.0753		Ccnd1	1	1.73603	1.26835	1.18277		1	0.50633	0.728484	0.704149
Rps27	3.712	13.585	4.6259	3.5126		Rps27	13.3084	24.579	8.9653	8.0753		Col19a1	1	1.09851	0.841915	0.846706		1	0.50698	0.549525	0.598797
Ahcy	1.1894	1.6581	1.1983	1.0022		Ahcy	8.6107	21.6709	6.669	10.0083		Scd4	1	5.27969	1.9696	2.63811		1	0.507097	0.56921	0.63644
Poldip3	1.9128	2.6656	1.4162	1.8135		Poldip3	16.0483	25.7528	11.3746	11.8449		Gprin2	1	1.25485	0.998282	0.694506		1	0.50712	0.597409	0.890854
Gpt2	2.2944	2.5819	1.4652	1.9115		Gpt2	19.767	16.2979	11.561	10.4419		Dnah7c	1	1.08775	0.787443	0.442401		1	0.507172	0.562049	0.958219
Atxn7l3b	3.4789	5.4018	2.7374	2.3549		Atxn7l3b	14.0424	33.7411	9.4245	8.554		Serpinb9f	1	0.67121	1.26209	0.630455		1	0.50741	1.17434	0.884992
Phpt1	12.488	17.5891	7.4039	8.789		Phpt1	12.8192	18.5003	8.5859	9.3399		Marveld1	1	1.60221	0.893077	1.23234		1	0.507548	1.02253	0.897891
Narf	2.2088	2.907	1.472	1.3582		Narf	17.6466	24.0504	10.1433	14.2537		Rnf182	1	1.76378	0.808804	0.921089		1	0.507559	1.00186	0.839681
Hif1a	3.0944	4.7917	1.9171	1.5746		Hif1a	18.4948	34.8863	11.4612	8.8521		Gsdmc3	1	1.08706	1.06758	1.05176		1	0.508007	0.592017	0.637922
Marf1	0.7351	1.7018	0.4229	0.5203		Marf1	18.4948	32.772	9.125	15.1389		Foxi2	1	1.17664	0.897006	0.776055		1	0.508018	0.912539	0.42298
Tsnaxip1	0.6469	0.4998	0.7555	0.3217		Tsnaxip1	7.6328	7.4001	5.7505	8.1114		Slfn5	1	1.57821	1.04646	0.758433		1	0.508044	0.591624	0.459059
Smarcc1	1.7167	2.6653	1.1603	1.1959		Smarcc1	16.342	24.6671	9.7839	9.6651		Ms4a5	1	0.831271	1.31518	1.43239		1	0.508067	1.34883	0.770563
Kbtbd2	2.341	3.8871	2.0854	2.6895		Kbtbd2	15.8527	28.0148	10.7424	14.1815		Rbfox1	1	0.951336	0.516081	1.06682		1	0.508209	0.549382	0.461094
Yars2	3.5572	4.095	2.7067	1.9438		Yars2	10.862	21.4956	6.7888	6.4042		Fam107a	1	2.63501	0.978867	1.71792		1	0.508349	0.716923	0.612671
Nr1d2	2.0388	2.3321	1.998	1.8888		Nr1d2	14.5806	14.8002	12.1001	12.3297		Foxn3	1	0.888314	0.643702	0.77174		1	0.508544	0.973368	0.807473
Spg7	2.5449	2.2647	1.8017	2.2782		Spg7	16.4888	16.1217	10.2831	11.8691		Zfp300	1	1.90218	1.38765	0.972624		1	0.508914	1.10902	0.756239
Avpi1	5.2953	5.0204	3.73	2.9227		Avpi1	11.2535	11.4526	7.7672	7.0636		Gprin3	1	1.78066	1.11094	0.81155		1	0.509209	0.896292	1.16277
Topbp1	0.4306	0.7203	0.3577	0.5631		Topbp1	14.972	19.293	9.105	13.4137		Kcnv2	1	0.852848	0.985912	1.58002		1	0.509352	1.38058	0.770138
Slc25a28	7.1231	5.9099	3.8229	3.9756		Slc25a28	22.9962	27.7505	12.8789	8.7798		Tspan18	1	1.58436	1.36616	1.05641		1	0.509598	0.34977	0.965747
Wdr20	2.8363	3.8227	1.8808	2.0906		Wdr20	10.0302	11.893	6.9486	9.2315		Fsd1	1	1.10928	0.750539	0.784001		1	0.509689	1.03491	0.771261
Zfp143	2.2163	3.9455	1.6167	1.0801		Zfp143	28.1826	40.5246	16.8524	17.4694		Rexo4	1	1.88444	1.0558	0.953687		1	0.509734	0.902336	0.758848
Alkbh5	2.8004	3.6325	1.966	2.0261		Alkbh5	20.2563	28.0148	13.9771	13.4769		Fez1	1	0.876786	0.847247	1.12187		1	0.509784	1.02177	1.28855
2410089E03Rik	1.3348	1.9245	0.9555	0.7357		2410089E03Rik	21.7241	33.3006	12.3597	9.0328		Mpv17l2	1	1.93248	0.882493	1.01742		1	0.510134	1.4421	1.08494
Ints2	1.3477	3.3538	0.8306	1.4707		Ints2	12.3625	20.2623	7.6674	10.7671		P2ry6	1	1.72553	1.42456	1.29932		1	0.510138	0.591778	0.664828
Atg10	1.6484	3.4855	1.157	1.9113		Atg10	20.6477	25.46	12.1401	10.8032		Gm4884	1	1.06848	1.11812	1.15481		1	0.510259	1.34337	0.896916
Ap5s1	5.4102	10.0944	4.2858	6.4192		Ap5s1	10.177	12.5097	7.907	9.0328		Pyroxd1	1	1.64734	1.01119	0.842416		1	0.510271	0.815834	0.433754
BC049715	0.0784	0.9265	0.1553	0.8868		BC049715	11.3513	27.8386	7.0684	8.4185		Rhbdl2	1	1.16809	0.94859	1.29274		1	0.510274	0.706253	1.27115
Mlec	2.6511	1.6158	1.8738	2.267		Mlec	14.8741	15.3581	8.9453	11.9052		Helz2	1	1.31279	0.804002	0.701012		1	0.510684	0.403129	0.359345
Gspt1	1.0971	2.0535	0.9598	0.7934		Gspt1	14.0913	26.2528	8.6658	9.7373		Gm5069	1	1.1842	0.637554	0.899137		1	0.510821	0.786873	0.582974
Gm4285	3.0114	2.0185	2.7072	2.3422		Gm4285	20.239	17.7952	13.9571	12.3297		Zfp251	1	1.57105	0.810742	0.762263		1	0.510961	0.669323	0.910198
Nop10	11.5677	37.4763	7.8473	11.5854		Nop10	9.541	29.9235	6.7289	9.0328		Slc7a6os	1	1.53229	0.803055	0.705728		1	0.511079	0.616379	0.336336
Actn4	2.714	4.9727	1.8695	3.5919		Actn4	10.65	19.5575	6.9286	11.2368		Trp53i13	1	1.3586	0.859537	0.665503		1	0.511088	1.0516	0.56583
Rpl18	7.8515	11.9884	5.6178	6.8526		Rpl18	17.4836	27.1338	12.0003	12.1762		Mamdc4	1	1.15452	1.54338	0.994006		1	0.511126	0.992481	0.720776
Moap1	3.0108	2.6631	2.087	1.9139		Moap1	13.6509	13.0383	8.8255	10.749		Spn	1	1.04993	1.18861	1.63192		1	0.51122	0.742818	0.876607
Stx4a	5.4693	9.256	3.7427	4.8218		Stx4a	14.7274	23.0814	9.6442	15.1751		Phactr2	1	1.60516	1.01108	1.53456		1	0.511373	0.338629	0.157711
Zfp687	0.9167	1.3847	0.8943	0.932		Zfp687	10.862	12.8621	7.4677	9.6831		Retn	1	1.83302	1.61711	2.26271		1	0.511379	0.556363	0.56863
Hnrnpm	3.7136	5.6855	2.183	2.091		Hnrnpm	13.1127	17.7955	8.7057	8.2559		Gm14295	1	1	1.01179	1		1	0.511448	1.37415	1.02188
Zfp574	1.8365	4.5235	1.7731	2.205		Zfp574	13.7977	30.1291	10.8023	13.9285		Jdp2	1	1.83975	0.859578	0.92628		1	0.51157	0.892062	1.23381
Leng9	8.5421	17.659	6.0522	9.4187		Leng9	10.7642	20.0861	7.8671	12.7001		Gm3317	1	1	1	1		1	0.511608	0.372992	0.297196
Uqcc2	9.5627	17.5029	7.5412	7.0682		Uqcc2	9.9324	16.8265	7.9769	8.2288		Gm4070	1	1.53695	1.01179	1.11439		1	0.511673	0.815544	0.711899
Cand1	0.9242	0.9343	0.753	0.8655		Cand1	15.9506	19.0289	10.3829	12.2123		Grin1os	1	1.14175	0.75714	0.85328		1	0.51176	1.21952	1.1629
Tmem97	1.8747	1.5494	2.2394	1.2327		Tmem97	8.6603	16.386	6.8787	9.2586		Gm7903	1	0.856462	0.82392	0.856462		1	0.512022	2.68718	0.521569
Sec62	4.3387	7.1024	2.9185	3.7618		Sec62	15.8527	21.4956	10.4029	9.9902		Mafb	1	1.57101	0.740663	0.805634		1	0.512074	0.614388	0.896081
Phykpl	4.5978	6.9557	2.5557	4.5874		Phykpl	16.6356	26.7814	11.3613	11.8691		C87436	1	1.72013	1.00191	1.06308		1	0.512119	0.536177	0.644508
Ubn2	1.0464	1.5082	0.7464	0.5429		Ubn2	17.2227	25.7243	12.16	12.6278		Itch	1	1.36521	0.650329	0.518598		1	0.512295	0.563662	0.839852
Anapc5	5.5227	7.7771	3.5701	3.8976		Anapc5	12.9496	24.8433	8.4727	9.1411		Spata7	1	1.17656	0.983599	0.860397		1	0.512443	0.521543	0.712709
Mrpl15	2.3208	3.5179	1.7535	1.4458		Mrpl15	13.3084	17.7955	8.0667	9.6109		Cln3	1	1.44627	0.886665	0.82172		1	0.512573	1.6174	0.66634
Zfp1	3.6417	2.8237	2.5449	1.7125		Zfp1	11.1067	14.8589	8.8654	7.461		Sh3rf2	1	1.97492	2.38008	2.2626		1	0.512574	0.821676	0.785651
Senp8	0.9983	1.8699	0.7132	1.9181		Senp8	11.0577	21.3194	7.9469	8.4908		Dbnl	1	1.30819	0.660797	0.603632		1	0.512634	0.820426	0.569516
Mtf1	1.0514	1.6755	0.7799	1.1513		Mtf1	14.7763	14.624	9.0451	8.9786		Pate1	1	0.438342	1.02826	1.14462		1	0.513079	0.834534	0.733905
Dynll1	10.7936	13.4529	8.4973	6.0348		Dynll1	22.373	31.8865	14.2996	14.9339		Vmn1r1	1	0.957304	1.21826	1.90272		1	0.51328	0.874665	0.632851
Gm5617	29.0856	29.6941	16.3026	11.4155		Gm5617	18.0542	20.3202	10.9286	8.8731		Glg1	1	1.46593	0.641368	0.503663		1	0.513324	0.768554	0.753837
Rbm7	3.2514	5.2647	2.4654	3.085		Rbm7	18.0542	20.144	10.9286	8.8731		Nr2f6	1	1.63748	0.838105	0.970594		1	0.513456	0.597712	0.649969
Pld3	6.5392	18.0406	5.3816	5.7948		Pld3	8.7581	17.8836	6.1299	6.4674		Epor	1	3.16457	1.54291	3.5776		1	0.513763	0.54843	0.894514
Rnu12	4.8791	30.1473	7.3962	20.776		Rnu12	15.6569	25.4591	11.0551	11.9533		Ubr1	1	1.6309	0.725325	0.676362		1	0.513856	1.47503	1.31696
Ahctf1	2.3812	3.5296	1.8871	1.4319		Ahctf1	11.1556	21.4956	7.5775	10.4057		Zfy2	1	0.93068	1.35599	1.11351		1	0.513954	0.578429	0.554847
Ubap2	1.9371	2.2082	1.3459	1.4683		Ubap2	10.5685	15.505	8.1266	6.5036		Sumo1	1	1.80308	0.887499	0.85907		1	0.514148	1.02604	0.487231
Sin3a	1.556	2.5208	1.0032	1.213		Sin3a	10.9599	17.4431	6.5692	7.6598		Hoxb4	1	0.632964	0.688111	0.586638		1	0.514281	0.934472	0.505768
Ddrgk1	7.1499	8.1375	4.8155	5.6453		Ddrgk1	14.972	17.0908	11.8206	11.4535		Hoxb7	1	1.35705	1.46536	1.56073		1	0.514325	1.21028	1.06996
Btbd10	3.8815	2.8281	2.2495	2.1564		Btbd10	18.2502	18.3241	10.962	10.3515		Hoxb3	1	1.69757	2.87265	1.41708		1	0.514571	0.410643	0.731275
Serf2	3.1356	6.2124	2.3854	2.4618		Serf2	12.2646	23.8742	8.4461	8.5992		Uba1	1	1.1809	0.759217	0.895351		1	0.514595	0.535458	0.826946
Tpt1	12.8411	11.2058	7.6515	8.7587		Tpt1	21.5112	19.3809	14.8956	13.8292		Zfy1	1	0.770534	0.898432	0.854616		1	0.514997	0.891146	0.743051
2410131K14Rik	2.7223	4.3791	2.1952	2.5171		2410131K14Rik	12.3299	17.9717	8.8854	8.5811		Grb2	1	1.3401	0.726775	0.727775		1	0.515008	0.86879	0.613637
Tmem251	4.5156	5.8429	3.1847	5.4574		Tmem251	13.6509	13.3907	8.8255	10.8032		Hoxa6	1	2.72395	1.22073	1.46051		1	0.51504	0.629157	1.0131
Dcun1d2	2.8773	2.7195	2.1695	0.516		Dcun1d2	9.2963	19.2051	7.2081	6.9371		Hoxa5	1	1.43762	1.31723	0.90893		1	0.515061	0.687654	0.764868
Tmco3	0.9298	1.5013	0.8974	0.7999		Tmco3	9.2963	19.2051	7.2081	6.9371		Zrsr2	1	1.57971	0.874398	0.925862		1	0.515198	1.751	1.06513
Atf2	1.575	2.9791	0.9206	1.2181		Atf2	15.1677	27.31	9.5843	10.5503		Hoxa3	1	0.597559	0.823625	0.413942		1	0.515324	0.536671	0.838443
Preb	3.4433	5.0725	2.7583	2.5639		Preb	8.7581	13.1264	6.09	5.5461		Ly86	1	1.08842	1.22705	0.746988		1	0.515382	1.07343	0.681366
Tssc4	4.5281	4.7218	2.9448	2.6553		Tssc4	10.2749	13.2145	7.308	7.8766		Hoxa2	1	0.747154	1.1637	0.893738		1	0.515409	0.789601	0.620694
Odf2	1.8625	3.5261	1.3908	2.5927		Odf2	9.9813	14.624	7.7872	8.9244		Tubb4a	1	1.73606	0.611654	0.627458		1	0.515413	1.03579	0.818613
Cldn12	0.9224	2.4402	0.8858	0.8682		Cldn12	7.2413	17.3551	5.2314	8.7437		Tuba3b	1	0.980411	1.0819	1.02317		1	0.516181	0.874707	0.682212
Pip5k1a	3.8345	4.8695	2.1716	2.4835		Pip5k1a	10.6663	10.7478	6.3496	7.4972		Hoxa1	1	0.285124	0.58603	0.887652		1	0.51663	0.771678	0.853772
Xpa	12.9647	8.2552	7.1073	7.3517		Xpa	14.5806	17.678	9.3047	9.918		Tubb2a	1	1.6914	0.756414	0.853276		1	0.516701	0.919604	1.10786
Ubr4	0.6776	0.7891	0.6546	0.6155		Ubr4	11.3513	11.8049	8.8055	5.8893		Hoxa11	1	3.03529	1.45689	3.92567		1	0.516731	0.884136	0.855282
Wipi2	3.0058	5.0986	2.1921	2.239		Wipi2	20.8434	28.0148	13.2383	13.2962		Tuba1c	1	1.42496	1.44474	1.47538		1	0.517219	0.443762	0.332695
Ranbp3	3.8135	0.8819	2.1363	1.3733		Ranbp3	27.3998	33.1244	15.0952	11.8329		Tuba3a	1	0.821026	0.90061	1.01394		1	0.517321	1.50743	1.3118
Fam214a	1.6161	3.6126	1.2239	2.0041		Fam214a	8.5135	15.6812	5.5509	8.8882		1700056E22Rik	1	1.40039	0.733108	0.629827		1	0.51741	1.40225	0.577143
Slc2a13	2.551	3.6514	1.6601	1.4731		Slc2a13	12.8192	21.848	7.907	8.9966		1700112H15Rik	1	1.14678	1.12776	1.03613		1	0.517505	0.605934	0.319278
Safb2	3.6296	4.6844	2.2886	1.1609		Safb2	19.5223	24.3147	11.2216	8.7798		Zbp1	1	0.970968	1.0538	0.942657		1	0.517603	0.709958	0.848792
Srebf2	1.664	2.4763	1.3279	1.4754		Srebf2	12.1342	17.267	8.526	8.6172		Ube2o	1	1.49672	0.677986	0.839854		1	0.517657	1.05352	0.36389
Chid1	1.603	1.6396	1.1869	1.3784		Chid1	12.232	13.3907	8.4062	6.0519		Srrm3	1	0.950162	1.03678	0.763853		1	0.517904	0.585707	0.660032
9530080O11Rik	6.0559	8.4832	4.2243	2.7413		9530080O11Rik	15.7549	19.7337	8.5859	5.4558		Pcsk5	1	1.61128	0.598872	0.915419		1	0.518073	0.488848	0.789704
Fam151b	1.6174	2.8148	1.1791	1.4932		Fam151b	8.7092	20.0861	5.9702	7.9488		Snora36b	1	0.504692	0.734939	1.02999		1	0.518218	1.1082	0.920192
2310022A10Rik	0.7897	1.6349	0.641	0.6736		2310022A10Rik	8.7581	17.7074	6.1299	6.4674		Itgb1bp1	1	1.41715	0.789392	0.670412		1	0.518262	1.03245	0.771305
1700001G17Rik	12.7905	20.0224	9.0786	8.131		1700001G17Rik	12.0036	17.9717	8.3662	8.4185		Lin54	1	1.69087	0.888778	0.932942		1	0.518295	1.07419	1.32541
Psmc3ip	2.8903	2.3927	2.4401	2.1213		Psmc3ip	9.0028	8.6335	6.5792	4.3176		Capn15	1	0.726214	1.16751	1.19742		1	0.518337	0.934763	0.900027
Hist1h2bg	8.4527	11.2323	3.563	6.9346		Hist1h2bg	7.9753	9.6025	5.3312	5.9555		5033404E19Rik	1	0.811034	1.03298	1.03056		1	0.518389	1.11111	1.30255
Fkbp2	2.065	4.9	1.7077	1.3595		Fkbp2	10.7642	15.3288	8.7656	11.1645		Birc7	1	0.874914	0.938952	1.01234		1	0.518797	0.715381	0.603293
A630020A06	0.9283	0.7514	0.5711	0.9637		A630020A06	14.6784	23.4337	11.3613	11.1284		Zfp729b	1	1.25538	0.831641	0.873775		1	0.519135	1.16581	0.856319
1700029J07Rik	0.7666	2.4972	0.5153	0.6864		1700029J07Rik	6.3606	17.9717	4.3928	6.2687		Cops4	1	0.988788	0.5579	0.585514		1	0.519136	0.877483	1.04356
Bap1	1.9289	2.9439	1.7637	1.3001		Bap1	8.122	20.2623	6.0101	7.5694		Sgcb	1	1.55309	0.919129	0.863312		1	0.519158	1.44226	0.719464
Zfp784	2.1792	5.0395	1.9124	2.6017		Zfp784	6.5563	15.505	3.9934	11.038		Mpdu1	1	1.49882	0.828143	0.733824		1	0.519435	1.01452	0.694836
2900076A07Rik	1.4506	5.3477	1.1107	2.3649		2900076A07Rik	7.0456	20.4384	4.7721	7.9669		Tex21	1	1.39244	1.43051	0.616851		1	0.519893	1.47051	1.0779
Fam178a	2.0982	3.8894	1.4679	1.2357		Fam178a	15.9832	30.5402	10.4229	12.8265		P3h1	1	1.87007	0.871574	0.770191		1	0.519897	0.797724	0.843668
Nrxn2	2.5112	4.3955	1.3968	2.1049		Nrxn2	14.0913	28.8958	7.6674	9.1953		Pex14	1	1.56123	0.795624	0.745251		1	0.520006	0.78932	0.957757
Rnft2	0.7223	0.8922	0.6911	0.3673		Rnft2	12.1342	16.7384	8.7057	8.4908		Vps29	1	1.71496	0.809976	0.747459		1	0.520028	1.2461	1.15374
AW549877	1.6589	2.6855	1.343	1.4661		AW549877	14.6784	23.7861	11.3014	11.291		Cyp11a1	1	1.1919	0.835679	1.50879		1	0.520067	0.680828	1.20046
Lyrm1	1.1303	0.7475	0.7055	0.7936		Lyrm1	11.3513	21.3194	8.3463	7.6417		Zbtb20	1	1.20272	0.771689	0.958858		1	0.520475	0.413401	0.869299
Tsc2	1.5081	1.8681	0.9845	1.0629		Tsc2	12.0363	14.8002	6.8088	7.3888		Ikbke	1	1.70152	1.43509	0.853133		1	0.520602	0.567027	0.52103
Zc3h8	6.321	5.9419	2.7319	4.7713		Zc3h8	13.6509	12.1573	8.0268	9.0328		Abhd12	1	1.58788	0.733667	0.660577		1	0.520672	0.978722	0.82506
C530005A16Rik	4.71	5.7816	3.6209	3.1674		C530005A16Rik	11.8406	20.4384	7.8471	10.0444		Pigx	1	1.28038	0.645503	0.684006		1	0.520676	1.21639	0.637293
Ankrd10	3.1958	6.8547	1.9054	3.5326		Ankrd10	12.917	23.4337	8.5859	12.2665		Spock3	1	1.38035	0.861143	1.06541		1	0.520678	0.47709	0.737432
Zfp788	1.7356	1.9114	1.1844	1.7103		Zfp788	17.3206	25.3719	11.1816	13.2962		Ppp3r1	1	2.15689	0.818224	0.945513		1	0.520692	1.01332	0.769033
Ncapd3	2.1208	2.7989	1.5823	2.2056		Ncapd3	14.5316	20.7908	10.323	13.5672		Rap1b	1	1.55519	0.646396	0.638654		1	0.520747	0.963307	0.489901
Pigg	1.1144	1.4931	0.8194	0.3927		Pigg	10.3727	21.1432	7.7273	8.7076		Rab21	1	1.64525	0.692266	0.661877		1	0.520761	0.757399	0.458141
Zbtb8os	1.8381	0.6066	1.7292	1.1582		Zbtb8os	13.0962	13.4788	9.2248	11.5077		Luzp1	1	1.2649	0.642834	0.690645		1	0.520882	0.802723	0.679905
Wdr19	0.9041	1.0084	0.8391	0.5881		Wdr19	20.191	17.6193	11.8605	8.274		Sun1	1	1.67649	0.849346	0.860279		1	0.520937	0.767225	0.656132
Eif2ak3	2.8201	3.7442	1.5918	1.2451		Eif2ak3	19.082	25.9005	11.1816	10.1709		Sost	1	0.764997	1.38431	1.32675		1	0.520971	1.25112	1.10816
Particl	35.1569	35.4611	20.5697	18.4703		Particl	16.2441	16.4741	9.8638	6.7565		Scd3	1	1.24777	1.27662	1.93328		1	0.52133	0.77163	0.652481
Mrpl32	7.6874	13.5022	6.1684	4.2724		Mrpl32	15.7703	19.2916	11.2116	10.0173		Rab12	1	1.18028	0.744364	1.06718		1	0.521528	0.964193	0.882969
Prim2	2.7707	2.794	2.02	2.0761		Prim2	12.0036	17.9717	8.3662	8.274		Tsnaxip1	1	1.98841	0.872381	0.892449		1	0.521583	0.815767	1.26215
Crat	4.3841	8.8094	3.0406	4.3927		Crat	24.7577	33.3006	16.7924	18.6798		Cyp4f18	1	0.337199	0.299072	0.594241		1	0.52163	0.819502	0.526712
Atf1	0.8272	1.2595	0.715	0.2612		Atf1	20.3052	31.2744	10.1433	13.9827		Cyp4f16	1	1.01974	0.934058	0.825128		1	0.521642	0.512441	0.367337
Nat10	0.6973	1.1363	0.6776	0.887		Nat10	4.1099	10.7478	3.614	6.8107		Hspb2	1	1.13083	0.664657	1.13201		1	0.521643	0.948475	0.688361
Hist1h2ae	5.8898	2.3587	4.9639	3.5655		Hist1h2ae	8.0242	9.4263	5.2713	6.1723		Atp11a	1	1.60006	0.651777	0.667801		1	0.521748	1.1303	0.759325
Txlna	1.1892	1.9194	1.066	1.1322		Txlna	15.8038	18.6765	10.7823	9.8547		Derl3	1	1.64846	0.818784	0.8301		1	0.521764	0.765918	0.562824
Sars	3.7667	2.6099	2.1308	3.3671		Sars	14.9231	15.6812	8.7656	12.3388		Dusp19	1	1.43088	0.69646	0.880868		1	0.522033	0.713416	0.683842
BC031181	5.9611	9.8143	4.2034	4.3243		BC031181	16.4724	19.0289	10.0967	11.4355		Rab22a	1	1.12007	0.7995	0.673555		1	0.522066	1.18167	1.02348
Hist1h4a	42.1927	42.2087	13.5161	12.0244		Hist1h4a	17.2323	15.3808	6.8018	5.0702		Nts	1	0.863557	1.08113	1.04572		1	0.522318	1.70611	0.722043
Uqcr10	6.9564	22.8608	6.1667	12.3792		Uqcr10	9.6388	10.777	8.6957	9.8186		Lap3	1	1.95613	1.22171	1.21032		1	0.522341	0.932472	0.671958
Orc3	1.0368	0.9787	0.8933	0.5897		Orc3	10.6663	21.4956	7.268	9.8457		Mtap	1	1.5439	1.03109	1.08469		1	0.522426	0.670181	0.793853
Gm16023	2.4287	3.8069	2.1956	2.8346		Gm16023	8.7092	9.3382	6.5892	6.1061		Ubxn6	1	1.88288	0.992777	1.04567		1	0.522493	0.834718	0.902183
Ostc	6.6695	18.6098	4.4413	6.3903		Ostc	7.2413	20.967	5.4111	8.4727		Stx1b	1	2.12436	1.14282	1.04385		1	0.52251	1.05289	0.945855
Mynn	3.9461	2.1432	2.2436	2.0817		Mynn	16.342	11.6287	10.1034	9.0328		Plekhf1	1	1.61995	0.798153	0.941611		1	0.522663	0.735207	0.923764
Ldb1	3.2093	4.9427	2.2069	3.1989		Ldb1	20.8434	58.1439	11.601	13.4588		Clcnka	1	1.02554	2.38881	2.83223		1	0.522679	1.06941	0.90532
Erp29	17.1937	23.6734	10.2715	8.2023		Erp29	29.7483	41.4055	18.31	13.6937		Fabp4	1	1.1767	1.08459	1.45143		1	0.52274	0.671814	0.285933
Ccnt2	3.2272	4.3622	1.6449	1.2505		Ccnt2	24.1705	23.6099	10.323	7.2985		Ky	1	2.50469	1.51565	1.76924		1	0.522892	0.534019	0.73125
Tex22	11.9849	12.8223	6.8284	7.9115		Tex22	12.1831	14.2717	7.6275	9.0508		Osbpl5	1	1.42753	2.02953	2.13442		1	0.522967	0.883912	0.991645
Taf5	2.9242	2.2429	2.0931	2.0311		Taf5	13.602	23.0814	8.3063	8.545		P2rx4	1	1.32112	0.777501	0.557645		1	0.522973	1.9619	1.48173
Cipc	1.7402	2.211	1.6509	1.7252		Cipc	10.7642	17.0908	7.5476	13.495		Sar1b	1	1.21986	0.898315	0.754158		1	0.522976	0.900532	0.448251
Zdhhc5	1.583	1.7229	1.5059	1.8754		Zdhhc5	14.1891	18.5884	10.4428	11.2006		Dus2	1	1.23311	0.7253	0.588731		1	0.523137	1.2303	0.649245
Man1b1	2.6152	2.5426	2.0244	1.1556		Man1b1	15.3634	19.2051	9.9037	7.0455		Rab6a	1	1.6286	0.676693	0.604338		1	0.523195	0.769567	0.375226
Atp5d	9.4803	19.0127	5.6681	8.1842		Atp5d	9.8345	15.5637	6.699	7.5694		Popdc3	1	0.929537	1.15606	1.47095		1	0.523375	1.27255	0.660693
AA543186	3.1944	5.465	2.1702	3.6177		AA543186	15.3634	19.2051	9.9037	6.6842		Bves	1	0.807365	1.15969	0.903697		1	0.523484	1.52142	0.820605
Rab6a	5.8837	8.5549	4.2008	2.9688		Rab6a	25.0512	30.7458	16.3532	10.1709		Rnmtl1	1	1.77806	0.818344	0.703958		1	0.523581	1.28767	1.14129
Ficd	1.6912	2.8435	1.2237	1.1214		Ficd	7.1435	16.386	5.2713	5.4558		Stk35	1	1.57877	0.763662	0.689497		1	0.523584	1.48432	0.889873
Grpel2	1.3205	1.9462	1.1652	1.392		Grpel2	6.0671	13.3026	5.441	8.6985		Smim5	1	1.00049	0.818777	1.11742		1	0.523738	0.665185	1.00428
1500015A07Rik	3.0349	5.6615	2.1001	3.7096		1500015A07Rik	6.1649	13.3026	5.5608	9.2224		Hamp2	1	1.67353	1.03592	1.52178		1	0.524129	1.0541	0.835216
Rap2a	0.9874	1.6153	1.1048	1.3146		Rap2a	13.4552	19.2932	10.6226	11.1826		Cox14	1	1.76083	0.781499	1.06141		1	0.524264	1.08576	0.624505
Mif	4.2665	3.4948	3.7098	4.3897		Mif	8.2361	11.2175	6.3296	7.7982		Fam229b	1	1.72523	0.883344	0.731582		1	0.52439	1.14749	0.564766
1600002K03Rik	10.0697	12.2361	6.3288	8.5158		1600002K03Rik	7.7306	9.6025	4.8121	4.0828		Defa21	1	1.12736	1	1.22765		1	0.524418	1.98035	1.46544
Snora26	0.8933	2.0672	1.4257	0		Snora26	13.9282	15.6518	7.5875	11.2097		Wfdc21	1	0.954425	0.763676	0.741035		1	0.524681	0.748341	0.746385
Atrip	3.2627	3.8739	2.7372	2.811		Atrip	10.2749	19.2051	8.1266	7.2985		Nkx6-2	1	2.09738	1.04388	1.1789		1	0.524865	0.90844	0.429944
Ranbp2	1.1075	1.5593	0.7668	0.9124		Ranbp2	18.5927	16.9146	10.1633	10.0264		Usp24	1	1.51442	0.822552	0.744158		1	0.525016	1.44022	0.532704
A730008H23Rik	5.3682	5.4622	3.4475	3.9087		A730008H23Rik	14.287	15.3288	8.3263	10.1348		Rsc1a1	1	1.18962	0.855783	1.16064		1	0.525032	0.728877	0.944944
Hjurp	3.3625	3.8368	2.523	2.9447		Hjurp	14.287	15.3288	8.3263	10.1348		Zfp810	1	2.45413	1.30694	1.19159		1	0.52517	0.631021	0.56649
Ccdc28b	9.0386	19.5795	6.515	6.5239		Ccdc28b	18.397	30.3053	10.8622	12.0678		Vopp1	1	1.51082	0.829315	0.742824		1	0.525174	1.10412	0.943121
Chchd10	22.3947	57.5343	11.477	12.9983		Chchd10	17.0759	37.8816	8.5659	11.0922		Gimap7	1	1.98803	1.76361	2.19331		1	0.52519	0.722666	0.926665
Swsap1	2.3043	3.183	2.3545	2.1487		Swsap1	11.9874	15.0645	9.2847	8.7076		Lrch4	1	1.4073	0.643187	0.587071		1	0.525337	0.660033	0.897375
Stk38	2.7629	3.3406	2.4083	2.8035		Stk38	20.6477	27.6624	12.5594	14.4163		Tmem119	1	0.687573	0.699441	0.897055		1	0.525353	1.20156	0.522251
Cyp51	4.6416	6.5207	2.5257	3.2588		Cyp51	15.7549	26.2528	9.2448	12.9169		Haus3	1	1.4906	0.660256	0.767076		1	0.52566	0.967913	0.740609
2900009J06Rik	10.8696	7.0515	4.7424	1.422		2900009J06Rik	23.9748	23.6099	10.1433	7.4249		Emc1	1	2.04007	1.0208	1.28601		1	0.525888	0.964857	0.458774
Uchl1os	6.0526	14.2241	3.3513	4.3482		Uchl1os	9.5899	22.0242	5.7505	6.3952		Epha6	1	3.08375	1.1322	1.3133		1	0.525939	2.08792	0.928355
Gm15760	3.7904	4.6168	3.2735	2.3879		Gm15760	11.6449	20.7908	7.907	8.7437		Gjb3	1	0.959199	3.05508	2.03502		1	0.525944	0.595852	0.487184
Csnk1a1	0.6198	0.4253	0.5165	0.8357		Csnk1a1	11.3513	17.7955	7.6275	10.9116		Gjb2	1	1.94053	1.58163	1.6015		1	0.526014	0.878831	0.719117
Uchl1	6.9297	15.1085	3.4246	4.5412		Uchl1	9.5899	22.3766	5.7505	7.1539		Gjb1	1	0.93065	1.36037	1.00784		1	0.526258	1.06383	0.819828
Abcf3	2.3584	4.6516	1.5102	1.8842		Abcf3	11.547	20.7908	7.887	8.7437		Gja8	1	0.512052	1.0012	1.19671		1	0.526299	0.857719	0.938793
Neat1	2.469	3.7009	2.0106	1.986		Neat1	18.7884	32.0672	10.0036	11.5439		Gjc1	1	1.13249	0.69366	1.07426		1	0.526354	0.54607	0.743307
Cpsf6	0.7796	2.2295	0.8512	1.1322		Cpsf6	21.5283	46.5444	13.8772	12.1942		Gja5	1	1.40799	0.75964	1.06707		1	0.526356	0.981223	0.863678
Gfod2	2.1246	5.4519	1.4772	1.7933		Gfod2	14.6784	27.31	9.3047	10.5864		Gja4	1	1.80983	0.873046	1.27878		1	0.526477	1.18916	0.710054
Ap2a1	2.2539	1.6158	1.7628	1.146		Ap2a1	13.9934	24.1385	10.4628	13.3143		Olfr544	1	0.825481	1.08161	1.74608		1	0.526517	0.898794	0.26366
Abhd8	3.2825	5.9808	2.6485	3.6493		Abhd8	11.0577	14.8002	7.6275	7.3888		Olfr749	1	0.636676	1.92655	1.41444		1	0.526723	1.34824	0.857572
Uqcrc1	4.7009	6.0598	2.8892	2.4236		Uqcrc1	7.7143	10.5716	4.3329	4.6609		Ctsr	1	1.27304	1.13878	1.10125		1	0.526936	0.831504	0.461762
Bre	1.0191	1.7563	0.7649	0.5865		Bre	12.1342	18.8527	8.8455	10.207		Elovl2	1	1.18953	0.464358	0.921056		1	0.527033	1.1606	0.604349
Psma2	2.7695	1.7844	1.9404	2.1591		Psma2	15.966	19.2916	11.4312	10.3244		Elovl1	1	1.32995	0.646576	0.859245		1	0.527062	1.05374	1.23109
Mkrn1	1.4102	2.2462	1.3866	2.2942		Mkrn1	9.7367	17.7955	7.3679	12.14		Cd320	1	1.42821	0.664111	0.821051		1	0.527206	0.652743	0.580605
Ptpa	4.7618	4.7135	2.8223	3.1427		Ptpa	24.6598	33.7411	16.8424	18.5082		Arl6ip1	1	2.00112	0.826686	0.859788		1	0.527528	0.685835	0.379865
Diexf	1.325	1.5497	0.9908	0.9491		Diexf	10.8292	17.2375	6.2896	8.0391		Pdlim4	1	1.49174	1.26752	0.855067		1	0.527536	0.546226	0.644118
Rgmb	4.8277	7.5964	2.4815	4.0193		Rgmb	14.8252	23.2575	8.2664	12.1581		Capg	1	1.12496	1.6122	1.3758		1	0.527723	0.801791	0.74995
Rars2	2.3672	3.5885	1.4375	1.7431		Rars2	10.9599	21.3194	7.5676	9.8457		Gtf2i	1	1.71705	0.93444	0.933151		1	0.527802	1.20742	0.506675
Cdk11b	1.1441	1.3158	0.7709	0.7589		Cdk11b	8.6113	9.162	6.5492	5.9797		Sf3b2	1	1.60204	0.851244	0.794332		1	0.5281	0.905791	0.445585
Yipf3	3.3425	7.5313	2.5969	2.8155		Yipf3	9.5899	25.7243	6.4893	5.7809		Ppp6r3	1	1.13975	0.728921	0.671268		1	0.528228	0.358	0.389662
Rack1	6.1509	7.4018	4.067	3.5651		Rack1	11.3513	23.4337	7.0085	7.4069		Lmbr1l	1	1.73294	0.84842	0.811269		1	0.528244	0.928339	0.507079
Mettl13	0.6471	1.0893	0.7181	0.4579		Mettl13	22.2134	34.0054	11.2016	6.2868		Rnase6	1	1.56028	2.25505	0.84494		1	0.528252	0.716027	0.37282
Atraid	13.7086	21.2385	7.1728	8.0385		Atraid	20.1584	27.8386	11.3414	10.6767		Themis3	1	1.03998	0.812703	1.19509		1	0.528659	0.58481	0.521176
Scrib	0.8328	1.9013	0.912	1.2712		Scrib	8.122	14.4479	5.7905	6.6662		Fam228a	1	1.45145	0.899238	1.72212		1	0.528685	0.951204	0.851529
Fam206a	2.5304	4.0937	1.9947	3.2053		Fam206a	8.6113	10.3954	6.8088	9.6109		Atp13a2	1	1.30493	0.791227	0.841911		1	0.528743	0.598398	0.401572
Nthl1	3.0851	2.8215	1.8278	2.2017		Nthl1	12.5256	14.8002	7.6874	7.2804		Defa25	1	1.069	1	1		1	0.528899	0.940205	0.895556
Setmar	3.06	3.5532	2.1167	1.741		Setmar	11.9384	16.9146	7.8072	7.9488		Pcdh10	1	1.96983	0.82052	0.917995		1	0.529149	1.26502	0.479907
Cited4	11.1593	21.0802	5.0616	6.9719		Cited4	16.6356	26.429	8.5659	10.749		Nr4a2	1	1.17162	0.876421	0.563751		1	0.529273	0.610588	0.577273
Prosc	2.1591	3.3096	1.3412	1.6202		Prosc	10.4217	12.3335	6.5492	8.6353		Gpr19	1	1.41812	0.720256	0.632959		1	0.529302	1.23119	0.726084
Drg1	4.7936	5.7705	2.6242	4.1412		Drg1	17.5163	26.429	10.9021	13.3685		Gm15908	1	1.4727	0.945462	0.5679		1	0.52934	0.91003	0.73413
Pygb	2.5335	2.7964	1.7146	3.1612		Pygb	11.3024	17.7955	6.9685	11.3271		BC061195	1	1.29521	1.16736	1.12334		1	0.529352	1.24405	0.603541
Nat9	2.9616	2.1657	2.4482	2.4333		Nat9	16.1952	17.4431	8.9054	8.545		Gm12596	1	0.49261	1.03516	0.895807		1	0.529528	0.971649	0.976708
Pccb	3.8872	3.8818	2.002	1.7527		Pccb	17.3042	35.7673	9.724	14.4705		1700124L16Rik	1	0.56023	1.01289	1.2411		1	0.529678	0.753781	0.507999
Tor1aip2	1.1436	1.6277	1.0974	2.0657		Tor1aip2	11.1556	18.236	8.0068	13.2782		4933433G08Rik	1	0.901203	1.30022	0.850806		1	0.529873	0.801862	1.03248
Ube2s	1.807	2.3513	1.6939	1.7378		Ube2s	12.8681	19.2932	9.3047	7.2081		1010001N08Rik	1	0.841237	1.20006	0.983493		1	0.530248	0.668788	0.836502
Zmat5	3.0817	2.1103	2.9943	1.3889		Zmat5	9.7367	10.6008	8.7556	9.8186		Pla2g12a	1	1.0205	0.608587	0.57995		1	0.530422	1.1442	0.850893
Polr1c	5.0784	11.6308	3.5401	2.503		Polr1c	9.492	25.9005	6.4893	5.7809		Xntrpc	1	1.72381	0.921302	0.885245		1	0.530487	0.584897	0.513507
Zfp691	4.7957	5.1555	2.3548	2.3774		Zfp691	21.9198	19.5575	12.5793	9.6289		A630066F11Rik	1	1.51441	0.716379	0.640137		1	0.530644	0.571032	0.813555
Ikbkap	1.1405	0.668	0.9307	0.956		Ikbkap	8.6113	10.3954	7.0684	9.6109		Eif5	1	1.60876	0.758307	0.645436		1	0.530648	0.901451	1.09094
Hnrnpu	7.2912	7.7422	3.5697	4.6235		Hnrnpu	34.005	48.1009	16.2134	18.8424		Gm6150	1	1.59856	1.40722	2.00378		1	0.531037	0.94197	0.578585
Spg21	2.0588	3.2795	1.7231	1.1087		Spg21	6.9478	10.043	5.6707	5.1667		Gm10058	1	1	1	1		1	0.531069	1.28126	0.399789
Egln2	1.465	3.0455	1.3585	1.5024		Egln2	11.1556	21.6718	9.0052	8.7798		Gfpt2	1	1.25498	0.856519	0.803815		1	0.531092	0.599076	0.762304
Tmem104	2.184	2.6614	1.3298	1.1816		Tmem104	16.2931	17.6193	8.9253	8.5992		Otud6a	1	0.761335	0.871348	1.69714		1	0.531124	0.605703	0.762535
Klhl22	4.4444	5.4705	1.8655	1.5677		Klhl22	21.0391	28.7196	8.6458	9.105		Cpne4	1	0.647605	1.01402	0.737911		1	0.53131	0.929604	0.755782
Scd2	6.0609	13.8147	3.6132	4.5902		Scd2	17.0759	43.1675	9.3846	13.224		Traf3ip1	1	1.5445	0.869983	0.779122		1	0.53139	1.33999	0.73691
Dcun1d3	1.1616	1.2565	0.8294	0.8713		Dcun1d3	11.547	20.7908	8.506	7.4069		Phf19	1	2.2319	1.29774	1.4251		1	0.531456	0.563629	0.63742
1810055G02Rik	4.0783	4.9403	2.5603	1.7664		1810055G02Rik	18.1034	19.3813	11.7807	11.8329		Zbtb48	1	2.29172	1.1141	0.945502		1	0.531479	1.59892	0.695414
Tprn	6.0799	6.8943	4.5153	5.2166		Tprn	15.5591	16.5622	9.8239	12.6639		Rbm28	1	1.33388	0.80279	0.681018		1	0.531515	0.681643	0.464443
1110019D14Rik	2.0746	3.9308	1.199	2.4498		1110019D14Rik	14.1891	16.386	7.9669	8.1475		Tubg1	1	1.63755	0.682236	0.726561		1	0.531556	0.563065	0.457012
Trappc11	1.7137	3.8402	1.1717	1.2196		Trappc11	14.972	29.2481	9.3446	6.2868		Snx21	1	1.82243	0.858958	1.04536		1	0.531568	0.63597	1.31629
Tpp2	1.8643	2.2558	1.4017	1.3631		Tpp2	15.4613	20.967	9.4445	9.6831		Ttll3	1	1.46417	0.864797	1.22158		1	0.531667	1.16838	1.41387
2610001J05Rik	2.4301	2.25	1.6046	1.7832		2610001J05Rik	14.1891	16.386	7.9669	8.1295		Krba1	1	1.37566	0.816389	0.924746		1	0.531757	1.0053	0.35264
Ankzf1	2.8386	2.4874	1.851	1.2893		Ankzf1	9.8835	18.8527	7.887	7.5875		6330403K07Rik	1	1.94201	0.656421	0.848466		1	0.531861	1.1674	1.17
1110006O24Rik	27.2731	41.3136	15.9254	13.3332		1110006O24Rik	23.9902	33.3873	13.378	13.0072		Pnpo	1	1.59826	0.935101	1.09475		1	0.531873	0.978394	0.437748
Hist1h4k	8.2757	32.4321	6.1315	10.9657		Hist1h4k	5.3494	18.9699	3.8735	6.6631		Nfxl1	1	1.53111	0.829287	0.783833		1	0.532002	0.748575	0.967038
Rpl7l1	2.0878	2.7289	1.5062	2.4262		Rpl7l1	17.271	19.4082	11.5011	9.8818		Sh3gl3	1	1.04416	1.41567	0.894133		1	0.532158	0.854004	1.0728
Zc3h3	0.5988	0.536	0.5157	0.3182		Zc3h3	9.3452	10.7478	7.0883	4.7331		Ear3	1	1.0392	1.23679	1.64475		1	0.532259	1.0424	0.565892
Prdx2	2.7616	6.3997	2.7307	3.588		Prdx2	8.6113	11.8049	5.9402	8.8702		Nprl3	1	1.68921	0.680942	0.698381		1	0.532273	0.663153	0.754822
Aftph	0.792	2.015	0.9183	1.0789		Aftph	8.595	14.9764	6.1898	10.9658		Gbp3	1	1.19376	1.11871	1.36854		1	0.532415	1.09103	0.893357
Grina	6.3309	7.1997	3.6648	4.4564		Grina	16.2767	22.3766	10.323	9.4483		Panx3	1	0.505534	1.24688	2.32044		1	0.532498	1.12377	0.972833
Tmtc2	1.7074	2.5865	1.1833	2.0513		Tmtc2	7.1435	16.7384	4.4127	9.4844		Galnt6	1	2.28228	1.2482	1.39029		1	0.532512	1.23549	1.30826
Slain1	3.6272	5.5404	2.3651	3.9379		Slain1	12.9659	20.0861	8.4461	10.7671		Bzrap1	1	2.28014	0.950076	0.856649		1	0.532844	0.69811	0.562411
Ndufv3	2.4216	8.5379	1.2771	5.0507		Ndufv3	5.3821	17.7955	3.7139	7.9488		4930539E08Rik	1	0.94333	1.01333	2.07114		1	0.533009	1.20051	1.03262
Ints3	3.6211	6.2858	2.1369	2.8272		Ints3	17.4184	32.2434	10.7224	11.9775		Rnf43	1	1.65621	1.25345	1.34536		1	0.5334	0.922347	1.3035
Ptpn23	2.144	1.7538	1.0788	1.7188		Ptpn23	13.2106	20.4384	7.9469	8.0391		Cfap69	1	0.991155	1.01268	0.975526		1	0.533446	1.74877	1.07954
Ufsp2	1.8141	3.7788	1.1572	1.3661		Ufsp2	6.3606	17.6193	4.3928	6.3952		Wdr37	1	1.36048	0.671448	0.709669		1	0.533644	1.1793	0.811827
Tmem256	16.6401	20.113	10.2201	6.5576		Tmem256	16.2441	19.2051	10.2032	8.5811		Tbc1d16	1	1.49957	0.656474	0.77333		1	0.533727	0.745372	0.618605
Klhl21	4.5214	5.8103	3.2759	2.5376		Klhl21	22.8984	19.9099	13.8772	9.376		Cadm4	1	1.25895	0.722473	0.840432		1	0.53399	0.868112	0.641202
Ddx17	2.8551	3.5196	1.9599	1.9303		Ddx17	9.9813	15.3288	6.2297	9.3399		Cd109	1	1.01169	1.71191	1.42917		1	0.534197	0.799478	1.16804
Lamtor1	2.2823	3.1686	2.3717	3.2056		Lamtor1	7.5673	9.5437	6.1099	8.4366		Inpp5j	1	1.43066	0.691679	0.748645		1	0.534218	0.903417	0.610466
Mapk8ip3	2.6423	4.3929	2.1071	1.3661		Mapk8ip3	16.4888	25.5481	9.9703	8.2017		Stxbp5l	1	1.7104	0.771622	0.704245		1	0.534266	0.912998	0.750002
Rwdd4a	2.3176	5.3851	1.4991	1.5438		Rwdd4a	15.1677	29.4243	9.6242	6.5939		Nufip1	1	1.39925	0.752158	0.741272		1	0.534636	1.01264	0.78649
Pgls	8.9184	12.3615	5.8724	6.1497		Pgls	12.0363	18.3241	8.1666	8.5269		Zfp354b	1	1.75803	0.761556	0.751779		1	0.534697	0.543045	0.450046
Rnf103	8.6083	9.3468	4.3827	5.2138		Rnf103	27.2041	41.9341	14.4762	14.9944		Pdk4	1	2.13109	1.27623	0.902915		1	0.535151	1.06729	0.631187
Prrc2a	2.5634	3.312	1.5586	1.1275		Prrc2a	22.3112	37.5293	12.6393	11.8691		Gm20139	1	1.02423	0.786794	1.38787		1	0.535258	1.5326	0.475981
Ercc3	2.0427	2.3205	1.4886	1.8507		Ercc3	14.6784	17.6193	8.2265	12.4472		Hgd	1	1.05702	0.773327	1.36189		1	0.535274	0.820499	1.29511
Tax1bp1	1.6989	3.7229	1.3223	1.2413		Tax1bp1	10.3727	18.0598	8.7856	6.7746		Nsrp1	1	1.65067	0.871124	0.717285		1	0.535326	0.716654	0.405302
Trim33	2.6164	4.95	1.8449	2.3109		Trim33	16.8802	28.4553	11.0019	11.7787		H2-Ke6	1	1.30015	0.991775	0.853352		1	0.535501	0.715482	0.860154
Sec61g	20.6585	41.916	12.8121	16.1104		Sec61g	12.9007	23.8448	9.5044	10.4328		Gzmb	1	1.35168	1.33716	1.7001		1	0.535554	1.02387	1.03302
Rnf181	6.1271	6.6445	4.2247	5.4757		Rnf181	13.602	19.469	8.506	13.4769		Gstp1	1	2.4465	0.814323	1.01891		1	0.535588	0.92462	0.698592
Rab35	1.8621	3.327	1.1865	2.1666		Rab35	24.6752	33.3873	13.7774	13.1878		Gria2	1	1.80511	0.77646	0.821497		1	0.535736	1.40295	0.779326
Kat8	2.8136	6.0129	2.7565	2.3094		Kat8	9.0517	18.559	7.268	7.2081		Ccdc7a	1	0.992126	0.967017	1.39139		1	0.535851	0.530744	0.520746
Ccdc130	1.8732	2.5027	1.1074	2.3527		Ccdc130	8.4156	12.774	5.1914	7.7501		Cdca3	1	1.09934	0.63118	0.65594		1	0.536022	0.668043	0.533562
Cct4	3.4943	7.436	1.965	2.3567		Cct4	9.1495	19.9099	5.5509	7.2081		Grcc10	1	1.69696	0.684934	0.866508		1	0.536373	0.874877	0.755402
Morn5	0.8487	1.0035	0.7548	1.7158		Morn5	7.4696	13.5669	7.0584	7.3888		P3h3	1	1.1757	0.721797	0.70602		1	0.536388	0.901796	0.557906
Srsf9	7.1687	5.9408	5.113	2.2343		Srsf9	17.6141	20.2623	9.2448	8.834		Smarcd3	1	2.51531	0.815486	1.82606		1	0.536391	0.973093	0.905501
Ndufa8	4.2704	5.9045	4.1315	3.8377		Ndufa8	7.5675	13.5669	7.0684	7.3888		Vwa9	1	1.87188	0.996749	1.20282		1	0.536424	1.00356	0.693637
Gm13830	1.8772	2.4033	1.5475	2.3955		Gm13830	22.4708	31.5341	14.4793	14.7893		Dnah6	1	2.64355	1.37433	1.21834		1	0.536488	0.9654	0.865177
Myh9	1.6338	1.8719	0.8981	1.3331		Myh9	22.8984	28.8958	12.2	12.6459		Soga1	1	1.10149	0.823913	0.601994		1	0.536631	0.927953	0.451408
Phf7	1.4523	3.5594	1.5922	1.3557		Phf7	8.3178	20.4384	6.1898	7.8404		Eya2	1	1.09466	1.52713	1.43553		1	0.536663	1.57256	0.86199
Snapc5	4.9262	14.885	3.3556	5.8156		Snapc5	7.9263	14.8002	5.1116	6.5939		Gramd1a	1	1.46383	0.838116	0.835497		1	0.536742	0.909506	1.03782
Ogg1	6.1482	4.7668	3.5104	3.4711		Ogg1	16.6845	20.0861	10.4029	13.9285		Mkl1	1	1.90627	1.28988	1.9025		1	0.53687	0.789002	0.437187
Mak16	1.7792	2.1077	1.567	1.5357		Mak16	16.5377	37.3531	9.1649	10.6587		Taf6l	1	1.37366	1.10324	0.900013		1	0.536912	1.03879	0.712165
Lmna	4.6226	12.185	2.9721	3.4981		Lmna	12.6234	29.6005	7.3279	9.6651		Kcnq3	1	2.76455	0.76923	1.23913		1	0.536964	0.853026	0.859811
Seh1l	2.1089	3.4405	1.2654	1.6063		Seh1l	17.3206	32.0672	10.8422	14.3982		Gm5420	1	1.02765	0.912196	1.18154		1	0.537053	0.757767	0.852455
Catsper2	5.821	6.4361	3.2076	2.9767		Catsper2	20.8434	29.9529	11.4612	14.7957		Tmem102	1	3.23513	1.60464	3.5103		1	0.537075	0.991752	0.452799
Usp38	1.4352	1.5614	0.853	1.4139		Usp38	14.8741	13.7431	9.6242	10.8393		Nlrp12	1	1.95595	1.92274	2.2075		1	0.537099	0.703963	0.569265
Med28	3.1265	4.6285	1.8741	1.5497		Med28	13.6346	17.7955	8.7656	5.9435		Mfsd14b	1	1.71376	0.910019	0.825817		1	0.537115	0.971852	0.959472
Ypel2	2.4533	3.1011	1.7234	1.5227		Ypel2	11.7427	14.4479	8.7257	10.8574		4930444G20Rik	1	1.21428	0.874396	1.04101		1	0.537123	0.523984	0.995292
Flnb	2.7871	3.9639	1.7402	1.5415		Flnb	16.7823	26.5171	8.9852	9.0328		Kcnk9	1	1.67587	0.679003	1.16331		1	0.537231	1.22799	0.713017
Tmco1	1.7007	2.2116	1.1022	1.3249		Tmco1	10.2749	13.3907	6.3695	8.3101		Dsel	1	1.81961	1.07759	1.37831		1	0.53744	1.40861	1.07969
Myo9a	0.5848	0.5573	0.5132	0.5899		Myo9a	11.1556	20.967	8.1865	8.6534		Nmt1	1	1.48056	0.771463	0.877989		1	0.537468	0.956289	0.854585
Nfat5	1.4278	1.8605	1.0147	1.1281		Nfat5	19.4896	25.9005	12.3597	13.8563		Dcn	1	1.39511	0.768501	1.10215		1	0.537586	0.253449	0.486491
Atg9a	2.0529	4.0329	1.6639	2.1399		Atg9a	9.9813	17.9717	7.9669	7.5333		F2rl2	1	2.44001	1.38635	2.85374		1	0.537629	1.89493	0.476884
Prkag1	2.4529	2.4219	2.1468	2.5577		Prkag1	4.3056	10.7478	3.4343	8.3463		Shfm1	1	1.39831	1.00568	0.803444		1	0.537633	1.09137	1.27744
Uap1	4.6134	2.882	2.5873	2.1159		Uap1	25.8341	20.0861	13.8972	13.4227		Trim45	1	1.87374	0.876119	1.10574		1	0.537844	0.426458	0.315037
Rpain	9.8586	7.8415	5.8961	4.1711		Rpain	17.2716	18.3241	10.1433	8.2379		Snord100	1	2.12134	1.21543	1.39739		1	0.537848	1.97083	1.3086
Etv3	1.3107	1.8443	0.9478	1.0728		Etv3	13.6999	23.4337	8.2265	10.8032		Fam172a	1	1.89637	0.734294	0.913503		1	0.53791	1.14116	0.661905
Mlf2	5.9074	10.0614	4.2517	4.9999		Mlf2	13.3574	20.3503	7.8072	10.8213		Krt82	1	0.447702	0.621941	0.716404		1	0.537946	0.590207	0.879489
Mtg1	8.1634	18.5268	5.5928	6.1789		Mtg1	14.2381	30.3934	7.8072	10.9477		Lrrc14b	1	1.43168	1.20544	1.08755		1	0.538164	0.752945	1.22577
Imp4	2.1048	3.1799	1.3629	1.1637		Imp4	8.6439	13.6256	6.3096	6.9371		Acmsd	1	1.74964	0.893709	1.1229		1	0.538279	1.13466	0.597891
Acaa2	1.0842	2.0385	0.9863	1.2745		Acaa2	12.232	24.7258	7.8471	11.3903		Setd2	1	1.48677	0.84566	0.78148		1	0.538292	0.7389	0.686601
Exosc9	4.3136	2.5007	2.2158	2.2838		Exosc9	15.4613	12.8621	8.526	6.341		L3mbtl1	1	1.77821	0.849085	1.19849		1	0.538362	1.04003	0.955933
Ksr1	1.7714	1.1449	1.1209	1.2754		Ksr1	19.082	18.5003	10.0036	7.3888		Nkain3	1	0.886744	0.95256	0.654785		1	0.538511	0.720898	0.817606
Acin1	3.2407	4.1287	2.2004	1.6168		Acin1	15.8527	19.9099	9.9636	9.1773		Traf2	1	1.47817	0.976129	0.947172		1	0.538579	0.871051	0.641548
Fdxacb1	1.7157	2.3947	1.128	1.364		Fdxacb1	6.0671	11.6287	4.5325	6.0158		Gm6408	1	0.942584	0.928753	1.0387		1	0.538712	1.05484	1.57351
Nup133	1.0516	1.1867	1.0115	0.7801		Nup133	9.1985	13.3907	6.05	5.3474		Gm10471	1	1	1	1.09469		1	0.538825	1.07274	0.730524
Zfp207	2.3165	6.2057	2.1939	1.9019		Zfp207	15.1188	30.0116	9.8039	7.1178		Gm9767	1	1.41106	0.836636	0.947679		1	0.538864	0.692644	0.842937
Rab5c	2.8962	1.7423	1.7263	1.4572		Rab5c	8.4156	10.924	5.6906	7.6417		Zfp667	1	1.7684	1.03274	0.818254		1	0.53887	0.697981	0.496889
Flcn	0.6636	0.762	1.035	0.4875		Flcn	12.4277	22.5528	7.9669	7.5875		Pitpnm3	1	1.5603	0.68512	0.853133		1	0.538958	0.418855	0.734261
Csnk1g3	2.1697	2.6092	1.3985	1.399		Csnk1g3	20.0116	19.5575	9.7839	9.7554		Gm10662	1	1	1	1		1	0.539217	1.05701	0.274891
Pdia3	5.7436	8.727	3.3572	4.2102		Pdia3	20.7455	29.9529	11.3214	14.9944		Gm8709	1	0.623018	1.22985	0.90902		1	0.539339	0.896049	0.77984
Eaf1	1.4817	3.1443	1.145	1.5313		Eaf1	6.4585	13.0383	4.7122	6.8829		Csrp3	1	0.431199	0.930716	0.805723		1	0.53938	1.00732	0.456138
Ptpn1	3.6865	6.7136	2.3264	1.825		Ptpn1	20.2563	28.6315	11.9005	11.1464		Bcar1	1	1.65554	0.764035	1.08579		1	0.539401	1.13144	0.662012
Tmem126a	4.5683	8.4864	3.3133	5.8339		Tmem126a	11.1556	19.0289	8.3263	8.8882		Coch	1	1.36587	0.847293	1.36173		1	0.53942	0.834092	0.964881
Ppp1r15b	3.1665	4.1407	2.1201	2.0234		Ppp1r15b	13.4063	20.7908	8.2464	9.8999		Ddr1	1	1.28067	0.774025	0.689441		1	0.53948	1.02428	0.966774
Vps26b	1.7121	2.7913	1.5615	1.9668		Vps26b	14.5316	19.5575	9.9437	14.0008		4930519F09Rik	1	1.43092	1.65117	1.3926		1	0.539602	1.40615	0.764811
Arid5a	3.8264	8.1298	1.8952	2.3023		Arid5a	31.1183	62.0202	14.3964	15.699		Zfp955b	1	1	1	1.24623		1	0.539667	0.643978	0.668209
Sdhaf4	5.2618	10.2625	3.3017	5.1698		Sdhaf4	8.807	15.8574	7.0684	6.4132		Gm17359	1	1.70283	1.23391	0.798807		1	0.539778	1.30641	0.779017
Ept1	1.2437	2.1054	0.8474	1.0419		Ept1	13.0149	15.8574	6.4893	9.1411		Glo1	1	2.14209	0.973417	1.05918		1	0.539861	0.946738	1.19609
Pold2	1.4614	2.0404	1.2709	0.366		Pold2	8.122	15.505	6.8887	5.5822		Gm20300	1	2.2842	1.7317	2.17972		1	0.539983	0.985661	0.953477
Rmdn3	2.5974	5.6543	1.707	3.2676		Rmdn3	6.4585	15.3288	4.852	10.3515		Gm5416	1	0.852294	0.769121	1.15297		1	0.54001	0.578982	0.955733
Zfp770	1.7405	2.7352	1.113	1.1042		Zfp770	8.3667	13.2145	5.8903	6.341		Zfp57	1	1.05516	0.523177	1.04829		1	0.540291	1.18824	1.03434
Rpl28	0.721	2.8826	2.1968	3.7314		Rpl28	11.074	10.8945	8.2265	10.4419		Gpm6b	1	2.7688	1.0307	1.15691		1	0.540328	0.597917	0.426817
Zfp868	1.3244	1.7545	1.0851	1.7634		Zfp868	11.4981	17.267	8.3463	5.2932		Mkrn3	1	0.987283	0.675415	0.514473		1	0.540334	0.82108	0.605089
Rbm4b	5.2401	3.9325	2.5376	2.9318		Rbm4b	19.3755	17.7955	10.962	7.8404		Abcc4	1	1.15626	0.939707	0.808534		1	0.540358	0.935323	1.10723
Zfp36l1	3.3902	3.2377	2.6051	2.7045		Zfp36l1	14.7599	13.1264	7.887	9.367		Kdm4a	1	1.67882	0.807914	0.832207		1	0.540364	0.986663	0.53757
Ccdc115	2.3662	5.0891	2.2724	2.88		Ccdc115	8.5135	13.8017	6.1099	6.8829		Fip1l1	1	1.83876	0.854371	1.04196		1	0.540402	0.665468	0.587018
Taok1	1.1998	1.3102	0.912	0.8411		Taok1	14.6784	23.9623	9.3247	10.0625		Majin	1	1.18613	1.15959	0.870513		1	0.540421	0.732567	0.590839
Mbtps1	0.8591	2.1212	0.6787	0.8411		Mbtps1	12.8192	36.4721	10.7623	7.6778		Kcnk5	1	0.828285	0.875321	0.995703		1	0.540437	0.732588	0.637869
Ddx41	3.0934	3.5478	2.5972	0.9628		Ddx41	9.1985	8.4573	6.1698	2.5111		Cryba2	1	0.590886	0.675665	0.780504		1	0.540449	0.67611	1.0498
Fam189b	2.2552	6.5359	2.0841	2.3508		Fam189b	8.9049	17.4431	6.8887	8.6534		Rnf130	1	1.27361	0.823168	0.611441		1	0.540498	0.584087	0.841293
Ndufv2	3.6791	4.4697	2.7241	3.1594		Ndufv2	19.2777	19.7337	10.9221	12.2484		Wsb2	1	1.2433	0.750233	0.806962		1	0.540574	1.43799	1.10108
Coro1b	3.3432	5.9823	2.3361	3.7505		Coro1b	10.6174	22.3766	6.3895	8.3463		Snx30	1	1.89002	0.758778	0.768062		1	0.540654	1.38669	0.662591
Unk	0.7788	2.6676	0.6137	1.1191		Unk	10.862	20.4384	7.2081	7.9127		A830082N09Rik	1	1.12821	1.0598	1.5734		1	0.540813	0.781034	0.601643
St3gal3	3.7487	2.3519	2.0393	1.7002		St3gal3	16.342	16.0336	9.3646	9.5567		Dact3	1	1.57628	0.838239	0.706549		1	0.540823	0.909603	0.827944
Gls2	1.364	1.1033	1.0968	0.9369		Gls2	13.1126	23.2575	11.0618	9.087		Tex264	1	1.94029	0.915531	1.05434		1	0.540832	0.926029	0.706918
Vdac1	7.6518	12.19	4.3317	5.6413		Vdac1	18.6905	31.3625	11.6808	11.4535		Lypd8	1	1.10164	1.68994	1.86987		1	0.540962	1.13157	0.882831
Acbd5	2.3171	1.4872	1.2473	1.4043		Acbd5	22.9962	13.9193	10.2032	9.8638		Mroh2a	1	0.590766	1.45347	1.52384		1	0.54107	0.933034	0.582173
Zfp397	3.1438	1.6403	2.0838	1.5398		Zfp397	21.0391	39.6436	10.8222	9.6289		Ier5l	1	2.17556	0.914067	0.923611		1	0.541123	1.3701	1.1693
Ssr2	2.5771	5.6388	2.191	5.4941		Ssr2	3.2292	7.9287	3.1348	5.1125		Gm6902	1	1	1	1		1	0.541145	0.916973	0.467291
Gatb	2.7473	5.4725	1.8775	2.3381		Gatb	10.862	20.2623	6.8188	8.2017		Plac9b	1	1	1	1		1	0.541255	1.25506	1.12549
Ippk	0.7015	0.4794	0.506	0.6465		Ippk	15.5591	27.6624	10.6625	11.4535		Gm19345	1	1.6034	1.15255	1.17021		1	0.541537	0.806204	0.716816
Zbtb24	2.0999	4.7015	1.5261	1.5222		Zbtb24	17.8588	20.4677	10.0834	11.6161		Mical3	1	1.94604	1.13096	1.1806		1	0.541545	1.46977	0.613164
C2cd2l	3.13	4.0491	2.1541	1.4553		C2cd2l	11.2535	15.505	6.07	7.9488		Rfpl4b	1	1.02997	1.24144	0.722537		1	0.541562	0.80135	0.511308
Acbd4	5.322	4.8682	3.6907	3.3884		Acbd4	9.7856	12.3335	6.6491	7.9308		Acrv1	1	0.612581	0.937887	0.627045		1	0.541721	0.585182	0.754796
Dusp19	8.1067	8.6892	4.4242	5.5389		Dusp19	13.8467	14.2717	7.7672	8.4727		Dtx1	1	1.80899	0.90959	1.1892		1	0.541776	0.688297	0.5651
Zbtb44	0.5303	1.0786	0.5464	0.816		Zbtb44	24.8555	31.0101	12.6592	11.2187		Ereg	1	1.0695	0.707363	0.651346		1	0.541778	0.765815	1.14901
Ypel3	9.886	9.7734	5.9367	6.6006		Ypel3	18.9841	14.624	11.7208	9.4844		Chrna1	1	2.79149	1.18884	2.61266		1	0.541784	0.854968	0.880599
Flrt3	3.5872	5.5518	2.3182	2.6852		Flrt3	17.4184	26.7814	10.4029	10.0083		Oog1	1	1.12231	1	1.28534		1	0.542093	1.10204	0.7026
Gnb2	3.1828	3.9006	2.9179	3.6173		Gnb2	12.5256	16.9146	7.8471	9.1953		Pirt	1	0.891271	0.818079	0.921376		1	0.542137	0.869457	0.546874
Paqr4	4.5382	7.6377	3.0015	2.1965		Paqr4	19.4734	29.0719	10.8821	9.1592		Pkn2	1	1.06466	0.748033	0.762174		1	0.542205	0.765143	1.25011
Mgat4a	0.8945	1.0457	0.7634	0.8544		Mgat4a	23.0941	31.1863	11.9005	11.0019		Sccpdh	1	1.33277	0.795985	0.858787		1	0.542215	0.50742	0.496581
Tsc1	1.299	1.2003	1.0973	0.6212		Tsc1	12.1342	18.5003	6.7689	8.7437		Supt3	1	1.51314	0.740525	0.968768		1	0.54222	1.09198	0.481413
Mtf2	2.0687	3.936	1.2872	1.3108		Mtf2	13.7977	33.4768	8.9253	10.9838		Tbc1d10c	1	2.57979	0.965829	2.50154		1	0.54253	1.27079	0.982597
Slc5a6	1.0033	1.2004	0.8398	0.9084		Slc5a6	18.0545	26.8695	9.8838	9.0147		Ubxn8	1	1.68379	0.898228	0.870102		1	0.542638	1.69886	1.26905
Hmgn1	0.6894	1.4147	0.8587	1.0748		Hmgn1	9.8508	29.1597	6.7389	11.4385		Ddx31	1	1.0165	0.662469	0.690878		1	0.542658	0.532706	0.585074
Rpl37	2.3926	6.5214	1.8928	4.1838		Rpl37	12.3624	18.8511	10.1899	12.7001		Lonrf2	1	0.581578	0.83457	1.15335		1	0.542673	0.913966	0.775809
Fam53a	6.4554	9.3379	4.4364	4.7375		Fam53a	14.6295	20.4384	10.0635	11.2006		Flot1	1	1.86572	1.16344	1.162		1	0.542838	1.29224	1.05928
Itpr1	1.6342	2.1238	0.7999	1.2208		Itpr1	18.9352	24.8137	9.6042	11.5258		Fli1	1	1.33504	0.963716	1.29394		1	0.542904	1.27674	0.396593
Zwint	2.315	2.4772	1.9076	2.7243		Zwint	11.7917	20.0861	9.5244	14.615		Mst1	1	2.36229	1.38872	1.8578		1	0.542907	1.1912	0.84641
Dennd6b	2.0714	1.8989	1.2703	1.429		Dennd6b	16.0484	28.0735	8.2864	7.5875		Foxg1	1	2.48718	0.994283	1.10686		1	0.542954	0.72251	0.633544
Cuta	6.1939	13.825	3.5932	4.9937		Cuta	13.4063	28.5434	8.8854	10.0264		Foxj1	1	1.79878	1.06247	1.29771		1	0.54297	0.901977	0.418173
Snap25	3.4822	8.0871	1.8065	3.7314		Snap25	14.7274	21.4956	8.3263	9.5025		Foxn1	1	1.11455	0.864056	0.597731		1	0.543033	1.05558	0.995315
Sepw1	8.7071	20.2847	4.6115	8.8375		Sepw1	19.4571	25.3719	11.2415	12.953		Ugt2a1	1	0.597508	0.950349	0.893715		1	0.543054	0.55186	0.723013
Yif1a	4.9482	8.3818	3.8228	4.3818		Yif1a	9.3942	14.0955	7.1682	8.2559		Ddx50	1	2.0109	1.00032	0.827797		1	0.543066	0.840741	0.974804
Khdrbs1	2.2137	1.9025	1.9126	0.9931		Khdrbs1	12.232	10.924	7.9869	6.7746		Pag1	1	1.91737	0.737598	0.843789		1	0.543132	0.858607	0.688132
Cdip1	2.0605	2.1954	1.5461	2.1142		Cdip1	13.6999	17.0908	7.1283	12.7723		A230050P20Rik	1	3.08473	1.13402	1.30775		1	0.543148	1.2516	0.625901
Armc2	0.4332	0.3107	0.339	0.5358		Armc2	7.6328	11.8049	6.2297	5.9977		E430016F16Rik	1	3.28553	1.82213	1.69664		1	0.5433	1.02614	0.578755
Zfp414	5.3621	2.9282	3.0889	2.976		Zfp414	10.6663	7.0477	6.1698	5.0403		Bricd5	1	1.79294	1.10185	0.681438		1	0.543419	0.808339	0.883026
Pced1a	1.131	0.3871	0.893	0.6072		Pced1a	7.8285	15.8574	6.9286	7.461		Glp2r	1	1.47775	1.99109	2.48812		1	0.543542	0.600862	0.695657
D8Ertd738e	9.7108	17.3968	6.3141	9.7455		D8Ertd738e	9.9813	12.6859	6.689	6.4494		Npsr1	1	1.35141	1.35525	1.16169		1	0.543626	1.42535	0.638614
Ago3	1.3074	2.6998	1.2281	1.0064		Ago3	12.8192	25.1957	9.5443	9.0689		Trim12c	1	1.31488	1.50095	2.18528		1	0.543729	0.955588	1.03673
Pgrmc1	7.493	16.0044	3.4374	7.3414		Pgrmc1	16.4398	37.8816	8.2664	13.7298		5730435O14Rik	1	1.8229	1.52232	1.77395		1	0.543861	1.19997	0.853566
Mdh1	3.3645	5.5382	2.88	2.6829		Mdh1	6.9478	13.3907	6.2297	6.4132		Cyth1	1	0.888771	0.859868	1.06167		1	0.543871	0.736235	0.794396
Msto1	1.7694	4.7586	1.6024	1.1514		Msto1	5.1863	20.7908	5.2314	5.0583		Pgap1	1	1.65286	0.702968	0.887738		1	0.543884	1.24426	1.34999
Atf7ip	1.8494	2.2914	1.4843	0.9509		Atf7ip	11.6285	14.9764	7.907	7.1901		1700013F07Rik	1	1.22748	0.922788	1.18021		1	0.543924	0.789521	0.621503
Dcaf8	3.2294	6.0724	1.9711	2.423		Dcaf8	16.1789	18.5003	10.4628	10.1167		Fabp12	1	0.512449	0.80324	1.04551		1	0.543978	0.954233	0.723617
Dusp3	1.4814	1.2456	1.0475	1.9676		Dusp3	8.3178	15.505	7.1283	7.8043		Morn5	1	1.80213	0.919843	0.669316		1	0.544158	0.968505	0.57355
Rps6ka5	1.6434	2.1906	1.0537	0.9085		Rps6ka5	12.4277	15.505	7.1882	7.2985		1700010B08Rik	1	0.8483	0.895283	0.980527		1	0.544478	0.895426	0.801381
Ablim2	3.8988	3.9622	2.1658	1.7002		Ablim2	21.137	25.7243	13.0785	14.0911		9030612E09Rik	1	1.57328	0.745965	0.789211		1	0.544558	0.387522	0.852559
Tbccd1	1.4725	1.9131	0.9157	1.2781		Tbccd1	5.3821	9.3382	3.5541	5.4558		Carf	1	1.9538	0.929018	0.846139		1	0.54517	0.772602	0.692805
Dnajb11	2.8256	4.4659	2.7489	3.1111		Dnajb11	5.3821	9.3382	3.5541	5.4558		Fus	1	1.51111	0.65268	0.650259		1	0.5452	1.09545	0.442615
Birc6	1.0922	0.9144	0.8584	0.7483		Birc6	13.6999	21.4956	8.8455	8.2921		Itpr2	1	1.74313	0.870185	1.53218		1	0.545235	0.859717	0.654792
Vapa	3.6218	6.2831	2.5264	4.2625		Vapa	13.0149	25.5481	10.3031	12.9891		Txndc15	1	1.58273	1.07414	0.85968		1	0.545317	0.964395	0.80591
Amz2	1.1897	4.1079	0.9843	2.0235		Amz2	5.6756	23.6099	4.7122	7.9127		2300002M23Rik	1	0.747806	1.08346	1.95516		1	0.545381	0.781804	1.07838
Phf20	1.4373	1.6007	0.9231	0.949		Phf20	13.602	14.0074	8.5659	5.2932		Tmem127	1	1.86978	0.930332	0.94338		1	0.545677	1.42581	0.603674
Ndufb2	6.8214	7.8179	6.7149	9.267		Ndufb2	10.2911	9.4256	8.2664	9.1231		Qrich1	1	1.70443	0.797021	0.827409		1	0.545689	0.649691	0.474074
Dcaf12	3.6628	3.1731	2.2289	2.096		Dcaf12	16.7334	20.967	9.9437	7.6417		Snord17	1	1.33162	0.717153	1.69507		1	0.545772	1.69457	1.14205
Eif5	3.6112	3.033	2.6423	1.9511		Eif5	18.397	23.7861	12.8389	10.0083		C130030K03Rik	1	1.01947	0.730167	1.50892		1	0.54589	0.868029	0.993483
Ctdnep1	0.8598	1.2747	0.6411	1.5527		Ctdnep1	12.0852	20.6733	7.298	6.3139		Dlx4	1	1.46564	1.06622	0.988585		1	0.546028	1.10259	0.725435
Prpf3	1.9074	1.607	1.6036	0.886		Prpf3	11.3024	10.6597	7.1482	7.0997		Dll3	1	1.11958	1.60221	1.27865		1	0.546131	1.20645	1.00493
Adam9	1.5408	2.6874	1.2965	1.8142		Adam9	15.7059	29.2481	10.6226	9.6289		Dll1	1	1.03441	0.779794	0.756966		1	0.546159	0.627008	0.758877
3010026O09Rik	5.6261	8.4155	4.9989	4.4783		3010026O09Rik	12.232	17.1789	7.5476	8.7798		Dlg4	1	1.38479	0.565352	0.768303		1	0.546202	0.738452	0.823899
Tpi1	10.2045	17.5562	8.2936	8.9777		Tpi1	13.3572	26.0174	11.1679	13.2087		Mettl7b	1	1.16036	1.36159	0.835258		1	0.546331	0.687751	0.636016
Kdsr	1.4323	2.2977	0.9152	1.0801		Kdsr	8.122	15.3288	6.2098	5.6184		Rarres2	1	1.4122	1.00107	0.946035		1	0.546361	1.49172	1.08466
Gm15663	1.4507	3.1856	1.3305	1.7579		Gm15663	8.0242	16.7384	4.6523	9.3579		4933411G06Rik	1	0.55143	0.831991	0.444198		1	0.546373	1.27823	0.802789
Ccdc155	5.0717	5.916	3.7099	3.1853		Ccdc155	8.2199	7.635	5.471	5.2751		Plekha8	1	1.35475	0.862279	0.765041		1	0.54669	1.49708	0.583055
Ccng2	5.919	10.207	3.8027	2.1577		Ccng2	23.1919	33.1244	14.1368	11.7245		Ctnna3	1	1.51259	1.90903	1.81139		1	0.546863	0.993278	1.31486
Sept2	1.0755	1.4781	0.909	1.1798		Sept2	11.0577	13.3907	7.7872	7.4069		Gm17455	1	1.26727	1.36623	1.24975		1	0.547013	1.1277	0.764494
Armt1	1.1512	0.9798	1.0692	0.8767		Armt1	14.6784	20.6146	6.9286	8.4727		Mau2	1	1.59894	0.797093	0.573666		1	0.54712	0.59663	0.441095
Rccd1	7.8962	6.0911	4.4167	3.9759		Rccd1	15.7549	17.3549	8.526	8.4366		Zfa-ps	1	1.36067	0.986519	1.18939		1	0.547225	1.57461	0.69257
Prcp	1.566	2.3789	1.1276	1.7469		Prcp	10.862	16.2098	7.887	8.6172		Gpr162	1	1.42529	0.74079	0.727438		1	0.54791	0.88927	0.823584
Ctns	2.4719	3.5174	1.9245	1.6786		Ctns	13.4063	25.1957	8.8255	8.9244		Chrna4	1	1.20579	0.835431	0.649283		1	0.548179	1.14505	1.03747
Ormdl3	1.5658	5.8534	1.2847	1.3859		Ormdl3	6.6542	27.7505	5.1715	4.5886		Acox1	1	1.555	0.783204	0.897641		1	0.548229	1.62667	0.64392
Fam134a	3.7086	4.5572	3.6525	1.6118		Fam134a	12.2643	26.6047	8.506	6.5397		Park2	1	1.75786	0.882133	0.834882		1	0.548267	0.662704	0.493203
Maged1	3.46	4.2063	2.8475	3.0303		Maged1	9.6877	14.624	6.7289	7.9308		Otop3	1	0.562472	0.860616	0.901499		1	0.548609	0.595531	0.538648
Zic1	5.3725	6.5243	3.7163	3.5215		Zic1	18.4295	24.7258	9.3247	7.7682		Afg3l2	1	1.48982	0.724271	0.691956		1	0.548652	0.972047	0.922454
Mettl6	1.9904	1.6197	1.3628	1.2204		Mettl6	6.4585	13.0383	4.7122	6.8468		Hnrnpa3	1	1.46307	0.811754	0.713105		1	0.548727	1.59423	1.36463
Plcd3	0.9206	1.4273	0.9571	1.2706		Plcd3	9.6877	11.8049	6.3695	7.6959		Tbkbp1	1	1.26747	1.02165	0.721583		1	0.548862	1.41905	0.724846
Gmcl1	2.8	3.344	2.3246	2.6678		Gmcl1	15.657	16.2098	9.9636	9.9722		1190005I06Rik	1	1.54276	1.5186	1.79616		1	0.548929	1.02615	1.21541
Tceanc	1.2705	2.142	1.4034	1.7285		Tceanc	5.6756	11.4526	5.1116	9.647		Nostrin	1	1.73957	1.13801	1.18822		1	0.54906	1.03411	0.480982
Crkl	2.5223	2.9349	1.4669	1.1358		Crkl	20.3541	22.0242	10.5027	7.4249		Tmem140	1	1.25616	1.38884	1.28754		1	0.549091	1.01287	0.960595
Usp9x	0.6497	0.715	0.4716	0.6478		Usp9x	9.7693	8.9858	7.288	8.3282		Adipor2	1	1.08681	0.538032	0.995404		1	0.549258	1.08551	0.836094
Tmem94	1.4231	0.9077	1.154	0.8685		Tmem94	7.7306	16.0923	5.1715	5.4377		Ddx39	1	1.46592	0.890103	0.567755		1	0.549306	1.10885	0.715151
Wdr3	0.9981	1.4401	0.8696	1.015		Wdr3	10.7152	30.041	8.1666	9.376		Uqcr10	1	1.39076	0.731955	0.80538		1	0.549497	0.597179	0.7175
Edc4	2.0316	2.0706	1.5918	1.8936		Edc4	7.6817	7.4001	5.1116	4.7693		Gm4981	1	0.365119	0.776918	0.555913		1	0.549596	0.657763	0.877403
Rbm22	1.6782	3.4908	1.2903	1.9628		Rbm22	11.4981	20.2623	8.3263	7.6959		Tmtc3	1	1.40852	0.713945	0.700916		1	0.549632	0.704325	1.04583
G3bp1	1.5372	1.5869	1.3533	1.1153		G3bp1	19.2777	25.46	14.1268	15.0305		Apoc1	1	1.20645	0.988177	1.74433		1	0.549682	1.15246	0.874116
Ccnk	2.6769	3.2765	1.3091	1.6526		Ccnk	8.5134	13.2143	6.5492	6.359		Gm6812	1	1.09455	1.13811	1.49807		1	0.549831	0.935624	0.703741
Zbtb9	2.903	2.6277	2.6098	2.108		Zbtb9	16.2931	25.1663	10.7024	13.4317		Cadps2	1	1.32857	0.864495	0.857071		1	0.549923	0.862462	0.999892
Pex10	5	9.474	3.8778	5.0603		Pex10	10.4706	19.9099	7.0484	6.4855		Zfp119b	1	2.04954	0.787887	0.746798		1	0.549974	0.964338	0.676307
Nhp2l1	0.7852	2.2358	1.6402	1.9369		Nhp2l1	14.4499	20.8779	8.2664	7.5243		Selm	1	1.78916	0.617865	0.973338		1	0.550069	0.909932	2.27939
Klhl24	1.4141	2.0888	0.8507	1.1422		Klhl24	17.027	19.5575	12.2	11.2006		BC037034	1	1.51635	0.783143	0.654587		1	0.550258	1.01237	0.398827
Pop4	3.2379	3.7248	3.0466	2.6669		Pop4	10.9925	19.4694	6.6291	6.6842		E130304I02Rik	1	1.67796	1.10022	0.993508		1	0.550273	0.942626	0.811543
Casc3	1.9456	5.949	1.4688	1.9576		Casc3	13.1127	31.891	8.526	12.6639		Ces2a	1	1.26208	1.32332	1.10621		1	0.550676	1.25895	1.39343
Ift20	5.9006	6.8686	3.4428	4.8432		Ift20	11.2535	22.3766	7.8271	8.0933		Tmem39a	1	1.53986	0.656785	0.556375		1	0.550772	1.42306	1.24413
Rmnd1	2.576	5.1171	1.4569	1.5197		Rmnd1	14.4827	20.967	6.8487	8.4727		Megf8	1	1.38801	0.711897	1.00371		1	0.550774	1.30399	0.958343
Nat8l	2.9766	4.5758	2.1965	1.6098		Nat8l	14.287	22.0242	10.5027	6.1423		Gan	1	2.00127	0.808893	0.879992		1	0.550843	0.785003	0.698556
Cdkn2aip	2.492	5.4469	1.248	2.1602		Cdkn2aip	13.4063	33.653	8.3662	13.224		1700017N19Rik	1	0.977582	1.19739	0.886822		1	0.551085	1.4622	1.49594
Shpk	1.0614	2.0945	0.8327	1.0842		Shpk	13.602	25.0195	9.0252	8.9605		Filip1	1	0.67196	0.934618	0.370542		1	0.551328	0.998674	0.714871
Atxn7l2	2.0329	3.0422	1.8126	0.9317		Atxn7l2	13.0149	25.1076	7.1882	9.3399		Ubp1	1	1.91055	1.10688	1.08636		1	0.551367	2.36686	1.70246
Fastk	3.2256	4.7033	2.7772	3.3979		Fastk	14.3849	18.5003	9.4245	9.0147		4932443I19Rik	1	0.731852	0.89963	0.685994		1	0.55156	0.898343	0.783087
Recql5	1.403	1.8346	1.1769	0.6619		Recql5	7.2413	14.8002	4.4327	4.408		Susd5	1	1.56942	1.0312	1.64396		1	0.551781	0.78851	1.06515
Mul1	1.3824	2.8758	1.0681	2.6609		Mul1	6.8499	14.8002	5.3911	7.9127		Clec2l	1	1.30977	0.868941	0.774728		1	0.551788	1.1946	0.672155
Kat7	1.8568	2.3137	1.6975	1.383		Kat7	12.232	20.6146	8.1466	11.1284		A230065H16Rik	1	1.73818	0.946926	1.78524		1	0.551841	0.757657	0.580225
Dars	7.7489	5.0146	4.4302	3.4721		Dars	13.8956	14.8002	8.2065	8.0391		Zfp703	1	2.04007	0.894248	0.788414		1	0.552078	0.768563	0.601367
Ddx54	0.8737	2.5709	1.006	1.5826		Ddx54	12.232	21.6718	8.2664	9.5386		Gsg1l	1	2.0972	1.07791	1.21503		1	0.552426	0.445678	0.328026
Rfc4	1.3833	2.858	1.4482	1.3321		Rfc4	6.3606	11.893	5.1715	7.3346		Fam71f2	1	1.18351	1.2905	1.69699		1	0.552461	0.966363	0.870152
Abca3	1.8581	2.0504	1.484	1.2102		Abca3	10.6663	17.4431	7.1882	6.8468		Slc35g2	1	1.93609	0.940584	1.06197		1	0.55247	0.82283	0.787021
Mbd5	0.5055	0.7125	0.3141	0.5522		Mbd5	14.3849	15.505	8.7456	10.3154		Mrap2	1	1.49888	1.19742	0.922491		1	0.552638	0.661463	0.55069
Msh2	1.6191	1.9458	1.4425	1.0811		Msh2	13.0475	14.9764	8.1067	9.4302		Pabpc4l	1	0.8436	1.17822	0.372681		1	0.552662	0.737245	0.465572
Ormdl2	0.8602	1.9198	0.974	1.0254		Ormdl2	9.6877	11.1002	8.0468	8.1114		F830016B08Rik	1	0.448455	0.618597	0.805424		1	0.552671	0.620165	0.642405
Zbtb11	2.5368	1.5435	1.8498	2.3269		Zbtb11	15.1677	16.7384	11.0019	11.6523		Serpina3j	1	1.76972	1.27127	2.86108		1	0.552681	1.16981	0.509163
Sra1	8.6313	6.8595	5.4106	5.3327		Sra1	14.1891	11.6287	8.1666	6.7866		Akap5	1	2.38164	1.24818	1.04296		1	0.552698	0.874796	0.592892
Thap1	3.2717	4.8661	1.7062	2.7306		Thap1	15.657	20.3796	9.5044	12.6639		Ssu72	1	2.22407	0.927045	0.972187		1	0.552726	0.699381	0.394644
Nr3c2	0.6134	1.0171	0.4891	0.4968		Nr3c2	20.6477	25.9005	10.5826	9.8638		Cab39l	1	1.30093	0.829965	0.976983		1	0.552774	2.23724	0.310649
Spty2d1	2.5512	1.8637	1.9251	1.7616		Spty2d1	13.602	17.0908	9.2248	9.0508		Wdr53	1	1.54478	0.740259	0.538786		1	0.552845	1.13628	1.0316
Srsf4	2.7312	4.5893	1.6286	1.8289		Srsf4	17.5163	29.4243	10.5327	13.5492		Kctd5	1	1.54382	0.927428	0.951146		1	0.553	1.07904	0.876642
Alas1	9.3981	11.7962	4.6245	4.0895		Alas1	22.507	29.9529	11.3414	13.1878		Sectm1b	1	0.495318	0.703155	0.949023		1	0.553092	1.13867	0.50754
Smarcd2	3.8085	5.705	2.8578	3.4661		Smarcd2	13.5042	22.0242	8.506	10.8213		Haghl	1	1.46337	0.924118	0.959001		1	0.553144	0.868843	0.449052
Tubgcp6	2.0204	2.1076	1.757	1.1709		Tubgcp6	9.3942	16.386	6.9086	4.3176		Qars	1	1.27229	0.869384	0.813011		1	0.553231	0.77337	0.426174
Snrpg	5.7479	5.4799	5.1949	4.3322		Snrpg	13.634	25.1656	10.0435	13.1878		Tmem132a	1	1.67963	0.79233	0.88366		1	0.553323	0.949757	0.668148
Rpl15	0.7161	0.8182	0.7854	0.897		Rpl15	12.3295	17.7658	9.3247	10.4057		Dpp3	1	1.30105	0.860756	0.819807		1	0.553345	0.950818	0.901044
Nup88	3.0281	3.0792	2.0834	1.9552		Nup88	17.2716	18.3241	10.1234	8.1656		Fkbpl	1	1.48576	0.904125	0.996794		1	0.553351	1.48278	0.773751
Tm2d2	8.32	19.2946	5.5994	6.3352		Tm2d2	15.8038	29.7767	10.8422	9.9541		Il4	1	1.82142	1.72954	1.61845		1	0.553527	1.06593	0.600427
Ppp4c	2.6734	1.7004	1.5276	0.7216		Ppp4c	9.5899	11.1002	5.6707	6.1603		0610007P14Rik	1	1.79038	0.957479	0.933676		1	0.553544	0.477463	0.920782
Tubb5	9.9215	9.183	6.6459	4.9389		Tubb5	17.9077	17.267	10.8821	8.816		Cts6	1	0.627116	1.13007	0.997191		1	0.553551	0.974168	1.2678
Itch	1.3093	0.8984	0.7877	0.983		Itch	9.0026	8.6335	5.3712	5.9797		Ccl8	1	0.891585	1.54265	0.733053		1	0.55357	1.25168	1.00086
Hist1h2bl	2.1511	1.7101	0.4061	0.9192		Hist1h2bl	7.4369	12.9201	3.7271	6.3139		Chst11	1	2.14483	1.05167	1.18		1	0.553601	0.873342	0.990612
Rpl10a	10.5098	11.1943	7.409	6.9623		Rpl10a	14.3845	15.4453	9.9437	8.8702		1700123O20Rik	1	1.59974	0.842297	0.793967		1	0.553603	1.35252	0.661694
Rpl31	2.0542	3.6753	2.5203	2.4159		Rpl31	11.677	22.6698	8.6558	9.7012		Tmeff1	1	1.75257	1.17823	0.958861		1	0.553639	0.97265	1.027
Vcpip1	1.8712	1.6298	1.1914	1.0914		Vcpip1	13.6999	12.1573	7.3679	6.2868		1110032F04Rik	1	1.75805	2.05343	1.94786		1	0.553788	0.946283	0.562569
Wbp1	3.3218	8.4569	2.6384	3.5196		Wbp1	5.5778	11.4526	4.852	6.3048		Zyg11a	1	1.05744	0.905118	1.20052		1	0.553815	0.888696	0.940667
A630066F11Rik	7.8019	18.6944	5.6818	6.6999		A630066F11Rik	17.1248	36.6483	10.8821	11.9233		Mthfsd	1	1.2628	0.748361	0.641172		1	0.55386	1.40659	0.86075
Strip1	3.7693	3.9275	2.5328	2.526		Strip1	15.2656	22.729	9.0451	10.9296		Ssr4	1	1.66522	0.87345	0.851612		1	0.553985	0.507969	0.558244
Rad51c	3.8067	2.8333	2.0407	1.5455		Rad51c	12.3299	13.3907	6.5093	7.2623		Obp2b	1	1.08179	1.06627	1.53514		1	0.55401	0.986532	1.25375
Pcmt1	11.441	24.5968	6.7643	8.3162		Pcmt1	16.9291	36.1197	10.6425	11.7968		Rasa2	1	1.59844	0.914446	0.770743		1	0.554027	1.11227	0.99222
Gtf3c2	1.0962	1.3736	0.849	1.0881		Gtf3c2	17.451	19.7337	10.5227	9.5386		Gpx2	1	0.735187	0.642524	1.00308		1	0.554058	0.62025	1.95228
Capn10	3.2321	7.1359	2.7988	3.5211		Capn10	8.4156	19.9099	7.0085	13.1698		Ccser1	1	1.6558	0.844327	0.710032		1	0.554268	1.58988	1.41582
Gm38670	1.4678	10.4343	1.2135	0.0703		Gm38670	20.2563	15.6812	12.6393	10.2793		Gm5111	1	2.73628	1.11576	1.27451		1	0.554549	1.02684	1.02698
Pik3r3	0.7035	0.9575	0.7499	0.7527		Pik3r3	28.2152	53.5629	12.779	14.6873		Pon2	1	1.90214	0.839367	1.36951		1	0.554599	0.837507	0.703924
Fis1	3.1878	4.8789	3.1482	7.1548		Fis1	9.3452	19.2051	7.4877	10.2432		Nxph4	1	1.14807	1.31149	1.16457		1	0.554626	0.954723	1.50606
Dynlrb1	4.282	11.8561	3.1545	4.7122		Dynlrb1	15.0699	25.9005	9.0451	11.58		Ephx1	1	1.71569	0.798512	0.804532		1	0.554667	1.30345	0.22885
Ift27	3.6232	5.9999	2.7585	2.1392		Ift27	15.3634	29.9529	8.7856	9.2134		Orc5	1	2.20232	0.786392	0.69185		1	0.554883	0.692643	1.09229
Sigmar1	8.7354	9.8335	5.0175	4.3762		Sigmar1	13.8956	21.3194	8.2265	9.8276		Vps45	1	1.25264	0.655821	0.602669		1	0.555031	1.05768	1.17768
Ift172	1.1692	1.2735	1.0231	0.6455		Ift172	10.7642	16.7384	7.5875	6.5036		4930507D05Rik	1	2.22106	0.95093	1.18396		1	0.555061	0.709479	1.01038
Rbm34	1.0674	1.5105	0.9577	0.7413		Rbm34	8.6113	11.9811	6.7289	7.9127		Eif3j2	1	1.744	0.707022	0.744605		1	0.555137	1.36269	0.531171
Faim2	6.5653	8.6087	4.5462	3.1796		Faim2	14.6784	17.4431	9.105	5.9797		Smcr8	1	2.0717	1.14293	0.950368		1	0.555384	1.13342	0.624374
Mlh1	1.361	2.6347	1.0885	0.8159		Mlh1	10.177	19.3813	7.6874	9.9722		Scarna17	1	1.73795	0.82661	0.919114		1	0.555575	1.18076	0.43505
Lmbr1l	3.8243	5.6395	2.0577	2.088		Lmbr1l	11.6449	25.6362	8.1666	7.8585		Rab11fip2	1	1.36795	0.919101	0.821403		1	0.555589	0.585778	0.785569
Dguok	8.1207	4.6334	5.893	5.3513		Dguok	13.1779	15.1526	9.3446	10.1709		Mybpc1	1	0.516397	0.543959	0.292539		1	0.555901	0.780999	0.612565
Mroh1	0.8847	1.0337	0.8878	0.5581		Mroh1	10.2911	18.8527	7.4677	7.9308		Sorcs1	1	1.25	0.8518	0.713093		1	0.555957	0.958396	0.715488
Cep295	1.0438	0.7461	0.9127	1.3021		Cep295	11.0088	11.9811	7.9669	12.2304		Gm11236	1	1	1	1		1	0.555969	0.857544	0.557973
Enoph1	4.2861	10.2473	2.5966	3.7886		Enoph1	11.1556	24.4909	8.2464	9.918		2810474O19Rik	1	1.90249	0.867242	0.809509		1	0.555972	1.10018	0.403586
Zfp612	3.033	2.6344	2.2366	2.9201		Zfp612	12.4603	14.2717	7.1682	8.545		Col1a2	1	1.03154	0.930349	1.00889		1	0.55619	1.03023	0.535297
Nkiras1	1.6543	2.9034	1.4279	1.6523		Nkiras1	12.2316	17.5896	9.2049	10.4057		Mc4r	1	2.07918	1.02549	2.18508		1	0.55621	1.12074	1.12669
Bsg	11.4839	17.8305	6.5527	7.6163		Bsg	22.9473	39.115	12.7191	13.2962		Psmf1	1	2.01112	0.817786	0.832433		1	0.556212	0.974943	0.623664
Dnajc30	4.7292	9.4285	3.4185	3.3797		Dnajc30	11.4165	20.9376	7.2281	6.3681		Ngf	1	1.47946	1.75449	1.26754		1	0.556458	1.52748	0.920126
Pspc1	5.3392	7.3778	3.3248	2.5571		Pspc1	17.4184	19.4694	10.8622	9.5928		Kitl	1	1.83945	1.0811	1.50072		1	0.556472	1.03434	1.07689
Gdap2	3.4044	9.7312	2.7166	2.5821		Gdap2	10.7152	30.041	8.1666	9.6651		Mc5r	1	0.999267	0.731305	0.729112		1	0.556828	0.675964	0.699357
Btbd3	4.5099	7.2804	2.5731	2.7666		Btbd3	20.8433	31.803	11.5211	10.4238		Muc1	1	1.13734	1.0566	0.832439		1	0.556932	0.836232	0.767812
Skp1a	4.7901	6.2637	2.8533	2.5251		Skp1a	12.6234	15.1526	7.8671	6.5578		Mtx1	1	2.21983	0.81073	0.853397		1	0.557098	1.13297	0.963908
Prkrir	0.7385	0.5298	0.8404	0.4267		Prkrir	13.4063	10.3073	9.764	8.1656		Mbd1	1	1.21741	0.718848	0.68805		1	0.55723	0.88128	0.521744
Tmed9	4.493	5.0344	4.1805	4.4855		Tmed9	10.4706	15.1526	8.9753	9.1231		Rars	1	1.32739	1.09322	1.43267		1	0.557263	1.10154	0.879316
Luc7l2	5.4021	3.1568	2.7888	1.8272		Luc7l2	18.7884	18.5884	10.7723	10.9567		Tbc1d7	1	1.77914	0.82805	0.844578		1	0.557566	0.739544	1.22463
Ercc6l2	2.0336	2.0803	1.3821	0.7838		Ercc6l2	22.1155	25.9005	13.9172	10.8393		Riok2	1	1.35347	0.731077	0.800648		1	0.557875	1.02593	1.05158
Rab5b	1.0883	1.8292	0.9077	1.0315		Rab5b	10.177	25.1957	7.6674	8.9153		Armc10	1	1.4811	0.813831	0.691662		1	0.557961	0.585178	0.804803
Zfp619	0.8631	0.5979	0.8241	0.6129		Zfp619	12.5256	17.6193	8.4262	11.8329		Gatad1	1	1.62058	1.02839	1.03452		1	0.557964	1.13702	1.09384
Rheb	1.4721	2.768	1.2529	1.6839		Rheb	12.6724	26.0766	8.7057	4.8054		Higd2a	1	1.53591	0.678675	0.763862		1	0.558013	0.29217	0.263101
Hist1h2ai	5.1998	15.5592	3.1974	4.9258		Hist1h2ai	7.339	13.6248	3.9268	6.7655		Syap1	1	1.37674	0.70966	0.627546		1	0.558147	0.908225	0.33487
0610012G03Rik	4.9304	8.924	4.8769	5.2855		0610012G03Rik	7.9753	14.0955	6.1499	6.1423		Kcng4	1	1.30264	0.580146	0.78305		1	0.558169	0.566961	0.75472
Mrps28	4.8711	14.88	2.8768	7.2043		Mrps28	13.1127	21.3194	8.2265	10.7671		Utp11l	1	1.71378	0.893906	1.14935		1	0.558177	1.51561	1.52483
Tnfaip1	2.6974	4.5105	2.074	1.2798		Tnfaip1	11.1556	23.2575	7.8271	8.003		Eif2s2	1	2.13684	0.848128	0.915081		1	0.558212	1.25357	0.708987
Tbc1d20	6.0146	6.939	3.769	3.0642		Tbc1d20	14.3849	18.1479	9.0651	8.1114		Glod4	1	1.78817	0.816855	0.7267		1	0.558332	1.17805	0.481913
Pgs1	1.906	2.544	1.0992	1.4624		Pgs1	9.9813	18.3241	6.669	5.4558		2010109I03Rik	1	0.793481	2.14537	1.16555		1	0.558337	0.844399	0.686274
Lyst	0.5796	0.4553	0.4434	0.5031		Lyst	7.9263	12.1573	4.832	4.3538		Gpr173	1	1.53244	0.751371	0.81319		1	0.55842	1.504	0.73852
Epm2aip1	1.5336	2.7173	1.4164	1.8178		Epm2aip1	10.177	19.9099	7.4877	9.9902		Ccdc77	1	0.961266	0.734741	0.540581		1	0.558501	0.906913	0.547494
Dnajb12	4.2206	6.9692	3.124	3.9925		Dnajb12	11.8406	14.4479	8.9653	6.0339		Mrpl45	1	1.62235	0.705254	0.851352		1	0.558594	0.840557	0.65702
Plekhm1	1.3882	0.7601	1.1134	0.8738		Plekhm1	12.3299	17.0908	8.2664	9.9902		Pfdn1	1	1.61351	1.02009	1.01501		1	0.559121	0.439365	1.85532
Pdlim7	4.1391	3.1725	2.1699	1.6353		Pdlim7	18.397	15.8574	9.9636	8.563		Dnajb4	1	1.86405	0.759465	0.792214		1	0.559171	0.846687	1.01642
Sap30bp	2.0779	3.5234	1.2455	0.9314		Sap30bp	7.6328	14.8002	4.7522	4.4441		Zcrb1	1	1.51334	0.707585	0.891217		1	0.559371	0.980639	0.968008
Nt5c3b	3.8457	5.871	2.3303	2.5069		Nt5c3b	14.5806	22.2885	7.927	7.8766		Upf3a	1	1.66835	0.773802	0.710671		1	0.559458	0.814917	0.921822
Orc6	8.0554	6.2461	5.6665	4.4171		Orc6	15.3634	26.0766	10.1833	7.9127		Pax9	1	0.658644	0.656618	1.11217		1	0.559468	1.18475	2.05099
Zfp628	2.023	1.3596	1.3908	1.5174		Zfp628	13.3084	14.5946	8.6258	9.7825		Fancl	1	1.43697	0.848515	0.72514		1	0.55948	0.823344	1.17006
Smarcal1	1.4394	0.7577	1.2208	1.0347		Smarcal1	12.4929	20.4384	8.526	9.6891		Nudcd2	1	1.23317	1.09483	1.07252		1	0.559573	0.890492	1.01062
Klhl7	1.3376	3.5192	0.8561	2.7829		Klhl7	6.7521	20.0861	3.2946	9.3399		Itpa	1	1.59474	0.720669	0.702403		1	0.559617	0.690936	0.822921
Mfsd5	3.9122	5.5315	3.4469	3.6447		Mfsd5	16.9291	19.0289	10.2831	10.8754		H2afj	1	1.85413	0.988664	1.22993		1	0.559645	0.977208	1.02797
Zfp661	1.6564	1.8615	1.3191	1.0153		Zfp661	14.0913	24.3147	8.8255	9.4302		2610002M06Rik	1	1.14548	0.621495	0.966716		1	0.559679	0.829811	0.473962
Slc25a25	2.1262	2.6962	1.972	3.041		Slc25a25	8.122	13.0383	6.7289	9.3037		Thap4	1	1.92561	0.971976	0.765008		1	0.559749	1.18688	0.739991
Sncb	3.3456	5.8227	2.1191	2.4445		Sncb	11.3513	27.2219	6.7689	7.732		Rpl11	1	1.72099	0.827957	0.84741		1	0.559954	1.36427	0.559032
Zbtb3	1.9737	1.6983	1.3478	1.7957		Zbtb3	12.6234	15.1526	7.6075	7.7682		Ccdc43	1	1.81459	0.877238	0.766645		1	0.56004	0.637244	0.608697
Rab18	2.5699	2.5382	1.3321	1.3709		Rab18	12.8192	13.3907	8.0667	7.6417		Ctdnep1	1	1.74478	0.821507	0.756974		1	0.560195	1.30876	0.991818
Npdc1	6.0117	9.287	3.8568	4.5993		Npdc1	9.9324	13.3907	6.4694	6.8107		Zmat5	1	1.38089	0.733952	0.800073		1	0.560409	0.979523	0.996295
Cct3	3.1026	7.7187	2.544	2.3164		Cct3	14.0913	22.9052	10.942	9.3037		Tmem88	1	1.67761	0.828173	0.851947		1	0.560467	0.553635	0.93838
Eif3j2	0.7322	0.8579	0.6225	0.2295		Eif3j2	11.335	21.3194	6.7988	7.1359		Actr6	1	1.96117	0.702993	0.999017		1	0.560481	0.648779	0.653159
Eif3j1	0.7474	0.8614	0.6352	0.2342		Eif3j1	11.335	21.3194	6.7988	7.1359		Cdt1	1	1.93362	0.894122	0.758227		1	0.560501	0.874771	0.591679
Sec16a	1.2845	2.6341	1.046	1.2544		Sec16a	10.177	19.0289	6.6491	6.3229		Dram2	1	1.72235	0.824068	0.721118		1	0.560569	0.790309	0.60408
Fam207a	1.7386	2.7561	1.1917	0.834		Fam207a	7.0456	18.5884	5.3778	5.6726		Ormdl3	1	2.20827	0.790596	0.688172		1	0.560653	0.841811	1.36358
Mpzl1	6.7635	8.6186	3.8909	3.4658		Mpzl1	19.5713	27.8386	11.3414	10.2612		Nradd	1	1.86859	0.991565	0.805237		1	0.56098	0.80815	1.07374
Hdac4	0.5411	0.7847	0.4887	0.2853		Hdac4	22.2134	27.1338	12.0802	13.3324		Ccdc91	1	1.05329	0.686529	0.620456		1	0.561235	0.873456	0.715058
Mdm2	4.8108	3.7219	2.4645	1.7571		Mdm2	24.6598	33.8292	14.2766	9.4121		Arl8b	1	1.47867	0.81682	0.756893		1	0.561336	0.754702	0.60494
Got1	7.3164	8.1831	4.4195	3.1775		Got1	22.3112	23.6099	12.2998	12.8265		Mina	1	1.40362	0.766244	0.783011		1	0.561354	1.44793	1.13284
Prpf38b	3.1131	2.04	2.0917	2.3106		Prpf38b	19.4734	20.1742	10.4828	11.1103		Uqcrc2	1	1.46458	0.683983	0.674007		1	0.561464	0.54519	0.751172
4921531C22Rik	21.44	30.838	10.5169	9.5039		4921531C22Rik	37.544	53.3867	17.6111	16.3855		Lipt2	1	1.65315	0.793486	0.639868		1	0.561482	0.534916	0.535377
Hist2h3b	11.8138	12.3	8.0442	10.331		Hist2h3b	14.5153	16.4447	8.9584	9.6951		Ccdc47	1	1.52301	0.699207	0.644331		1	0.561566	1.0687	1.38539
Jarid2	4.5168	8.2482	2.7715	2.0264		Jarid2	22.5721	39.2031	11.5011	8.0391		Urm1	1	1.30295	0.935686	1.08089		1	0.561577	0.906658	0.8261
4930473A02Rik	3.0513	4.0759	2.1384	3.7158		4930473A02Rik	10.8619	11.3645	7.5576	12.2033		Napa	1	2.5302	0.946744	1.10886		1	0.561744	0.914044	0.99275
Rplp2	7.0767	9.5198	6.3593	2.7021		Rplp2	9.541	11.3645	7.0784	6.3319		Eef1g	1	1.87488	0.735301	0.925019		1	0.56212	0.764813	0.541055
Tax1bp3	6.1096	5.1869	3.8902	4.4569		Tax1bp3	12.8192	17.0027	7.6175	10.0806		Mettl6	1	1.61713	0.761323	0.777471		1	0.562182	1.57649	0.708665
Setd3	0.4578	0.7572	0.8784	0.8301		Setd3	9.1984	12.8619	6.709	8.5992		Med28	1	1.19806	0.734881	0.603975		1	0.562286	1.06559	1.25581
Pmf1	3.901	3.094	2.2363	3.2626		Pmf1	6.116	9.3675	4.872	4.9048		2610301B20Rik	1	1.46368	0.920261	0.862684		1	0.562371	1.0867	1.07039
Gna13	1.155	1.7728	0.9154	1.4736		Gna13	8.0731	10.924	5.1715	9.4754		Map4k5	1	1.52776	0.874142	0.658339		1	0.562432	0.88455	1.37902
Dusp28	8.9842	14.8204	6.7505	8.8846		Dusp28	13.4063	22.0242	10.4029	13.2962		F12	1	1.97724	1.8581	2.77987		1	0.562541	0.770642	1.17685
Polr3gl	2.77	5.884	2.4691	2.8564		Polr3gl	17.4184	22.4647	9.7207	10.7129		Usp17lb	1	1.30464	2.17741	1.50204		1	0.562966	0.612775	0.664012
Arih2	1.085	2.0653	0.8282	1.4742		Arih2	10.6656	16.5322	6.5924	7.5212		Ugt1a6b	1	0.676188	1.04124	1.18711		1	0.563072	0.676149	1.72863
Usmg5	3.64	4.0327	2.9792	3.8772		Usmg5	9.9485	9.9255	7.4478	8.2559		Dennd4b	1	1.4944	0.794754	0.854491		1	0.563076	0.760247	1.17204
Fdxr	5.4238	9.6566	3.8165	2.2085		Fdxr	14.972	25.0195	9.3247	9.7554		Pigs	1	1.57022	0.829316	0.623138		1	0.563208	0.527515	0.500803
Gtf2b	1.5539	4.8557	1.9006	1.8139		Gtf2b	6.7521	24.1385	7.0284	6.4132		Serpinb3d	1	0.582647	1.51687	0.888847		1	0.563263	1.02278	0.629131
Ints7	1.9393	3.9285	1.4197	1.7796		Ints7	6.7031	14.5359	4.872	7.2081		Ccdc155	1	1.18776	0.718795	0.664996		1	0.563269	0.697497	0.830892
Repin1	1.688	2.7004	1.6175	2.1423		Repin1	6.2628	16.0336	5.5309	6.612		Trim56	1	1.49662	1.23427	0.836044		1	0.563361	0.826048	0.689985
Cryzl1	2.0977	2.5765	1.3053	3.1569		Cryzl1	10.9599	25.7243	6.8288	11.6703		Ccdc84	1	1.39878	0.798955	0.742351		1	0.563557	1.34595	1.31617
Ccpg1	2.1637	5.5906	1.3483	0.9884		Ccpg1	12.0363	18.7646	8.0568	9.4302		Prmt8	1	1.40925	0.882145	1.29746		1	0.56356	0.934257	0.64392
Vps35	1.2427	1.8723	1.1109	0.8285		Vps35	15.3634	25.7243	10.1833	7.9127		Wee2	1	1.54165	1.5878	2.75286		1	0.563567	0.796309	0.707989
2610316D01Rik	3.426	6.1858	2.4165	1.7417		2610316D01Rik	12.232	20.0861	8.9253	10.3154		N4bp2l2	1	1.81072	0.895302	0.915286		1	0.563597	1.13983	0.501902
Txn1	5.598	10.9438	5.6453	5.9669		Txn1	14.4338	21.4956	11.7707	12.5285		Xkr8	1	1.41523	1.19633	0.964819		1	0.563615	1.00557	0.626275
Polr2j	10.9186	30.6369	5.6334	8.0375		Polr2j	13.0149	25.46	8.3063	7.4791		Gpr176	1	1.40768	0.686083	0.707072		1	0.563647	1.33915	0.658557
Lztr1	1.1207	1.8571	0.7533	1.8112		Lztr1	12.4603	13.1556	6.7689	7.9127		BC055324	1	1.28319	0.901341	0.84924		1	0.563766	0.904056	1.29437
Zbtb21	1.8353	1.6408	1.1228	1.5737		Zbtb21	19.033	27.6624	11.0419	12.1581		Gm5779	1	1.74814	1.32858	2.23767		1	0.563895	1.32387	0.918929
Lrrc27	2.7113	5.4614	2.1562	3.4094		Lrrc27	12.6234	19.9099	10.2432	11.6523		Amy2a2	1	1	1	1		1	0.563919	0.894744	0.614768
Fam76b	1.5377	4.0514	1.3451	2.4164		Fam76b	7.3228	17.9717	6.7888	9.8457		4933407G14Rik	1	1.13444	1.07483	1.03255		1	0.564012	0.872784	0.716208
Dpm3	10.4137	13.1507	8.5646	7.5548		Dpm3	7.1435	10.1311	5.3712	5.2209		Smox	1	1.30686	0.824684	0.778135		1	0.564062	0.682705	0.415275
Chgb	8.2307	7.9279	4.8828	5.3259		Chgb	18.8863	16.4741	10.8023	9.8638		Cyp2d10	1	0.779022	0.697098	0.638729		1	0.564105	1.09663	0.749141
Mlh3	0.8442	0.7243	0.7525	0.7643		Mlh3	7.9263	8.8096	6.1499	7.0636		Rab7	1	1.71294	0.779307	0.941639		1	0.564142	1.06581	0.2385
Ogdh	1.5994	1.8961	1.2336	0.9357		Ogdh	10.3727	25.5481	6.9885	9.936		Kif20a	1	1.44767	0.860693	1.00043		1	0.564169	0.935565	1.04447
Map3k3	0.4852	1.2463	0.4809	1.2723		Map3k3	9.8835	10.7478	6.1698	6.8288		Pold2	1	1.9007	0.829012	0.621713		1	0.564345	0.727447	0.471043
Tra2a	8.7496	13.2268	4.4059	3.7709		Tra2a	17.7445	22.5528	8.8255	8.8882		Cyp2c40	1	1.2017	1.27104	1.59244		1	0.564391	0.897843	0.806056
Tbcb	5.3358	11.0132	3.2583	5.5141		Tbcb	10.3727	20.8789	6.05	11.5619		Cyp2c39	1	0.935489	1.07512	0.735073		1	0.56442	1.54562	1.11904
Hira	2.3197	4.7406	1.846	2.1308		Hira	14.2869	31.1863	10.2032	10.3696		Pola2	1	1.21436	0.799867	0.860166		1	0.56442	0.949523	0.75487
Mrpl40	5.6891	11.7139	3.7988	2.7881		Mrpl40	13.6019	31.1863	9.6042	9.7192		Rab4a	1	1.79479	0.868799	0.777488		1	0.564423	1.61618	0.377575
Tiparp	2.2229	3.921	1.3643	1.7332		Tiparp	23.9748	37.6174	11.6808	14.1634		Prl8a2	1	1.24032	1.10076	1.72239		1	0.564472	0.8744	0.947589
Snrnp70	3.954	8.0384	2.5686	3.6789		Snrnp70	7.8285	11.4526	6.8288	7.0094		Pola1	1	1.33033	0.895113	0.90374		1	0.564477	1.00573	0.912328
Mycbp	1.9571	3.0878	1.6346	2.2149		Mycbp	8.171	11.9811	7.4078	5.9977		Cyp2c38	1	1.32994	1.81797	1.73802		1	0.5645	1.39523	0.729145
U2af1	2.5655	1.3374	1.8399	1.599		U2af1	18.397	23.4924	11.5211	7.732		Fdps	1	1.22491	0.78789	1.05153		1	0.564881	1.11545	0.7816
Pdcd11	0.9465	1.4293	0.8437	0.697		Pdcd11	9.9485	9.9255	7.4478	7.8043		Pex10	1	1.88115	0.85208	0.856778		1	0.564883	1.07702	0.902965
Srrm2	2.088	3.449	1.5227	0.8033		Srrm2	19.6854	30.5107	11.9204	9.9722		Zfp869	1	1.89356	0.718132	0.641504		1	0.564973	0.837676	0.845206
Rad23a	1.7794	7.1796	1.2567	2.4894		Rad23a	5.2842	13.0383	3.7738	6.0158		Kntc1	1	1.95026	0.707851	0.911601		1	0.565017	1.15348	0.671629
Selo	3.5853	7.6381	2.9445	2.2973		Selo	7.6328	16.5622	5.7705	5.7087		Slc39a2	1	1.46507	1.47102	1.23825		1	0.565071	0.817494	1.52823
Vti1b	1.344	4.966	1.5223	3.1896		Vti1b	6.7521	14.624	4.7122	6.2326		Iffo1	1	1.79547	0.896283	0.947011		1	0.565168	1.38174	0.474746
Zfp382	2.344	3.4539	2.0127	2.5855		Zfp382	13.5042	17.9717	9.0252	11.7426		Ptpn4	1	1.47911	0.744636	0.846147		1	0.565175	0.7928	0.976617
Copz1	0.9473	1.0196	1.0072	0.4286		Copz1	8.807	10.2192	7.115	6.3952		Ppp2r3c	1	1.62995	0.881683	0.968267		1	0.565203	1.16484	0.803694
Pcdh10	2.1255	3.5115	1.6458	2.0039		Pcdh10	12.3299	20.0861	8.9852	10.3515		Chst12	1	1.3514	0.76022	0.712798		1	0.565248	1.03291	1.08514
Cox18	4.8174	7.724	3.8798	3.5197		Cox18	9.9813	11.8049	6.1898	5.2028		Psmd14	1	1.69648	0.723302	0.921655		1	0.565291	1.12737	0.901214
Per3	2.1857	2.864	1.3559	1.4186		Per3	13.2106	20.0861	8.526	10.0625		Olfr50	1	0.677019	0.912355	1.28552		1	0.565463	1.3891	1.06692
Ccpg1os	6.8789	5.9577	4.3276	7.7973		Ccpg1os	11.8406	18.4122	7.8571	9.2495		Psmd12	1	1.78054	0.725774	0.801477		1	0.565496	1.0947	1.15551
Pja2	1.3477	2.0762	0.7498	1.3378		Pja2	14.3849	20.4971	9.9037	11.6342		Yae1d1	1	1.66647	0.93385	0.650828		1	0.565668	1.25901	0.611754
Tollip	2.8025	4.4041	1.5225	1.3965		Tollip	15.9506	33.653	8.7456	9.1592		Ifrd2	1	1.93921	0.883947	1.13085		1	0.565708	0.602302	1.0268
Orc4	1.9086	2.8764	1.2332	1.8448		Orc4	13.3084	14.8002	7.6674	9.2857		Zcchc18	1	1.58819	0.763099	0.728915		1	0.565807	1.23704	0.470817
Cmtr1	2.5443	3.3906	1.4708	2.3404		Cmtr1	14.7599	23.4337	8.5859	9.647		Cep19	1	1.28545	0.648423	0.688603		1	0.565981	1.19396	0.871435
Atp6v0b	11.2593	14.5651	8.2169	3.9404		Atp6v0b	15.8038	12.6859	12.2	6.4494		Cisd2	1	1.47866	0.781508	0.726005		1	0.566048	0.895737	0.622602
Zcwpw1	0.8848	0.7316	0.6681	0.7769		Zcwpw1	9.9813	16.2098	7.0284	6.5758		Mtdh	1	1.43958	0.843039	0.717548		1	0.566094	1.44633	1.13078
Wdpcp	0.6783	0.45	0.6213	0.6585		Wdpcp	6.2628	12.1573	5.7306	5.1848		Polr3k	1	1.46313	0.722672	0.781096		1	0.566285	1.05344	1.11588
Dcaf11	1.3744	1.7102	1.1706	1.0931		Dcaf11	10.6663	20.4384	6.669	8.816		Rnaseh2b	1	1.24312	0.871759	0.808364		1	0.566291	1.12325	1.01752
Lyrm5	10.6864	18.8097	5.8545	5.5184		Lyrm5	14.0913	26.429	6.9286	7.8585		Prl8a1	1	0.99209	0.978477	0.70985		1	0.566387	1.05105	0.572781
Ube2b	2.3326	5.0265	2.0087	2.7748		Ube2b	12.0363	21.1432	8.546	11.6703		Ptchd4	1	1.8066	0.836038	1.07859		1	0.566549	1.24642	1.19183
Rpl8	4.8718	5.249	2.485	1.833		Rpl8	12.8192	17.0908	8.2464	6.5578		3110079O15Rik	1	1.11821	0.873206	0.818332		1	0.566667	0.324864	0.398697
0610011F06Rik	11.902	7.4529	7.5996	8.3447		0610011F06Rik	10.0792	12.8621	6.9086	9.1231		Bmper	1	1.79751	1.18665	1.10151		1	0.566725	1.01574	1.0371
Atad2b	1.6588	2.743	1.0143	0.9117		Atad2b	17.5163	22.3766	10.1034	7.2623		3110082I17Rik	1	1.83815	0.871847	0.991624		1	0.566775	0.840544	0.466207
Coq9	2.7466	3.8496	2.2902	2.0555		Coq9	10.862	26.2528	8.9253	10.4057		Olfr701	1	0.644152	1.39535	1.12512		1	0.566859	0.65276	0.612882
Zfp354b	1.4625	4.5842	1.1494	1.9813		Zfp354b	6.9478	18.3241	5.6108	8.1656		Tgfb1	1	1.17947	1.17854	1.20307		1	0.566935	0.322764	0.771762
Gm44502	4.0287	8.0449	2.7507	2.7941		Gm44502	14.0913	34.0054	9.8239	10.4599		Isca2	1	1.96612	0.803305	1.01237		1	0.567008	0.646694	0.825917
Chkb	9.1051	19.9899	5.9197	6.038		Chkb	14.0913	34.0054	9.8239	10.4599		Rhbdd3	1	1.82973	0.874969	1.06903		1	0.567109	0.925753	0.534539
Casc1	0.786	0.8479	0.6767	0.3029		Casc1	13.8956	26.2528	6.7289	7.8585		Tmtc2	1	1.79866	0.707946	0.905823		1	0.567396	1.1894	0.640261
Zfp319	1.56	2.4646	1.5671	0.8787		Zfp319	13.2106	19.0289	10.2831	5.9977		Gemin4	1	1.45365	0.746097	0.743485		1	0.567406	0.489357	0.413362
2810410L24Rik	1.6707	1.0636	1.118	1.9395		2810410L24Rik	13.2595	25.2838	8.9253	11.038		Ube2u	1	0.982738	0.882451	0.827213		1	0.56747	0.65602	0.774691
Vaultrc5	13.785	25.5557	7.9105	8.0022		Vaultrc5	16.4398	23.9623	8.2464	5.9255		Gm19402	1	0.47713	1.96336	1.21552		1	0.5675	0.859029	0.734874
Nfkbil1	4.0051	6.0283	2.6574	2.7992		Nfkbil1	12.1667	16.2979	9.125	9.1953		Gm10272	1	0.34721	1.2835	0.692237		1	0.567644	1.16849	1.49016
Oaz2	5.6018	4.6924	4.5057	2.9454		Oaz2	26.6817	17.0904	15.1584	12.4952		Gm10024	1	1.15926	1.17665	1.10864		1	0.567971	0.715068	0.538853
Mrps36	2.1439	2.7167	2.0292	3.0304		Mrps36	10.9761	11.9811	8.4861	8.563		Gm10142	1	0.488832	0.592413	0.988283		1	0.568014	0.887898	0.378575
E4f1	4.0088	7.1067	2.2995	2.6361		E4f1	14.6784	17.0908	8.516	8.0301		Gm10100	1	1.1681	1.39229	1.31521		1	0.568073	0.556165	0.681689
Gm16845	13.7879	35.3362	9.0772	11.8485		Gm16845	11.6611	17.1494	7.9669	10.189		Gm3238	1	1.13562	1.06435	1.2745		1	0.568096	0.882219	0.751335
Zfp653	2.4242	3.6525	1.7282	1.2482		Zfp653	11.2697	17.3256	7.7273	10.3335		Gm2696	1	0.519877	0.90636	0.624139		1	0.568334	1.42223	0.720726
Polr2i	11.1864	19.9482	6.5462	13.092		Polr2i	10.3727	20.8789	6.05	11.9052		Krtap10-10	1	0.994396	1.14662	2.4767		1	0.568342	1.13899	1.20544
Tex14	0.4535	0.5992	0.3907	0.4542		Tex14	22.1806	25.3424	11.4612	13.5311		Gm10318	1	2.00091	1.46975	2.86884		1	0.568343	0.441024	0.340955
Emc6	3.0713	6.2527	1.6757	2.4336		Emc6	12.4277	16.5622	7.1582	9.7915		Gm3285	1	0.541492	1.08041	0.743384		1	0.568374	1.57853	1.08818
Ciapin1	1.2219	2.3845	0.8687	1.3208		Ciapin1	10.6663	26.429	8.8055	10.2793		Gjd2	1	1.782	0.808168	0.666691		1	0.568473	1.32702	1.40743
Ndufb4	1.4128	1.0012	1.578	1.1316		Ndufb4	6.964	11.8636	6.0101	5.2751		Svs4	1	0.558963	1.13386	0.624611		1	0.568642	0.961139	0.501231
Nsun3	0.8835	1.0933	0.8127	1.4928		Nsun3	15.8527	14.0955	9.4844	10.7129		Wnt8a	1	0.549269	0.678751	0.811347		1	0.568665	1.03049	0.605889
Dtl	0.6189	0.3487	0.4952	0.5178		Dtl	6.6053	14.1836	4.7522	7.1901		Stk10	1	1.34502	0.959296	0.660604		1	0.568726	1.38511	0.813513
Nars2	2.4122	5.3048	1.7385	1.4555		Nars2	13.3084	18.8527	7.4677	6.9733		Gja1	1	2.8454	1.04754	1.65498		1	0.568789	1.1684	0.668561
Zfyve26	0.7613	0.4107	0.6054	0.7511		Zfyve26	8.9049	14.624	4.9718	5.5642		Stim1	1	1.58243	1.06423	0.984101		1	0.568823	0.948009	0.70947
Dync1h1	2.0123	1.9741	1.2793	0.9895		Dync1h1	20.1584	21.6718	11.8805	9.7012		Sult2a2	1	1.11253	0.915424	1.15617		1	0.568852	0.673468	0.939513
Uqcrfs1	6.3342	7.196	3.3721	3.1005		Uqcrfs1	17.3206	23.3162	9.0651	7.2443		Klhl7	1	1.68667	0.75084	0.919092		1	0.568888	0.596587	0.430109
Dnaja3	3.5991	4.4617	2.9468	2.2113		Dnaja3	11.1556	20.6146	8.8654	6.2507		Ppm1m	1	1.56096	0.871869	1.01513		1	0.569184	1.5685	0.660949
Rab5a	2.2473	4.5322	1.8276	1.5621		Rab5a	7.8285	21.4956	5.8703	8.2559		Rps20	1	1.31564	0.689788	0.887261		1	0.569295	0.625148	0.837731
Mef2d	2.821	3.1367	1.8822	1.5759		Mef2d	21.5284	29.0719	12.1401	13.1336		Sumf2	1	1.40358	0.666557	0.705352		1	0.569433	1.08619	0.71427
Tomm34	4.7722	12.1425	3.0075	3.7079		Tomm34	10.5195	25.2838	6.2896	7.3165		Rims1	1	0.47948	1.08525	0.665853		1	0.569582	0.80836	0.694489
Nfx1	1.3695	1.8429	0.8733	1.0944		Nfx1	13.602	17.7955	8.4861	9.7373		Mtfp1	1	2.47919	0.983091	1.73332		1	0.569766	1.06492	0.889323
Jmjd4	1.9714	3.1631	1.5875	2.0421		Jmjd4	7.7306	11.2764	5.2314	8.4005		Cmc1	1	1.26137	0.81899	0.686299		1	0.569855	0.75984	1.43343
Snap47	1.1929	1.2444	0.6994	2.1557		Snap47	7.7306	11.1002	5.0517	8.2559		Pef1	1	1.86725	0.954943	0.799167		1	0.570036	1.34188	0.800709
Lamtor2	6.8045	16.8109	5.8957	4.4781		Lamtor2	12.7702	19.998	9.2648	7.714		Ccdc80	1	2.43076	1.10286	1.95733		1	0.570226	0.85618	0.696601
Fh1	2.9356	8.991	2.2432	2.9708		Fh1	5.7735	14.9764	4.4127	4.3899		Rnmt	1	1.79671	0.967492	0.927378		1	0.57035	0.731761	0.671409
Sf3b1	1.5667	1.696	1.0485	0.8469		Sf3b1	10.6663	23.9623	7.6474	5.9435		Ppa1	1	1.49571	0.713984	0.658296		1	0.570422	0.833293	0.78512
Ankrd11	0.9515	1.3076	0.8112	0.4922		Ankrd11	13.6346	22.6409	8.4861	8.1656		Fam45a	1	1.29916	0.68149	0.696991		1	0.570434	0.97301	0.587344
2810013P06Rik	6.7119	9.7323	3.6192	4.6962		2810013P06Rik	13.5367	22.4647	8.4661	8.2559		Tmem86a	1	1.92871	0.980454	0.77092		1	0.570521	1.46941	0.945874
Prnp	0.6352	2.1415	0.6616	0.7073		Prnp	8.2199	22.2004	5.7306	8.4908		Ufm1	1	1.47861	0.950201	0.890639		1	0.570588	1.33422	0.715735
Prn	0.9396	2.5646	0.677	1.3714		Prn	8.2199	22.2004	5.7306	8.4908		Tmco4	1	1.25414	0.932188	1.14972		1	0.57074	0.464266	0.619507
Bub3	1.5379	2.9761	1.5228	1.3092		Bub3	5.8224	12.6859	4.0533	3.6131		Cep83	1	1.4021	0.631699	0.620401		1	0.570751	1.00276	0.588478
Trmo	1.8578	5.016	1.197	2.1678		Trmo	12.0363	30.8339	8.1067	9.2676		Dync2h1	1	1.74873	1.1923	1.21278		1	0.570904	1.07493	0.725324
Setd4	2.6533	5.978	2.0499	1.8312		Setd4	14.0913	24.4909	9.4245	10.6948		Klrk1	1	1.21756	1.07286	1.39786		1	0.570931	1.32497	0.963094
Ctdsp2	1.8997	1.6932	1.145	0.9243		Ctdsp2	14.3359	27.3981	7.9469	10.478		Dtx3	1	2.02509	0.910131	1.27301		1	0.570994	1.10315	1.5104
0610037L13Rik	3.3606	2.7707	2.7062	3.2495		0610037L13Rik	14.6295	20.4384	9.1649	12.2033		Krt7	1	0.864478	0.999621	1.18437		1	0.571008	0.782458	1.21669
Styxl1	1.0884	2.7996	0.8363	1.1992		Styxl1	10.9599	24.3147	7.6075	11.9594		Mbd6	1	1.78496	0.740132	0.854875		1	0.571035	0.71689	0.724795
Ncbp2	1.6825	3.2942	1.1748	1.8521		Ncbp2	7.8774	14.0955	6.1099	6.1242		Hes7	1	1.36	2.00699	1.04605		1	0.571052	0.724413	0.858437
Hist1h2ag	1.9508	0.9602	2.2786	0.6163		Hist1h2ag	13.3409	16.1217	8.3563	9.4483		Ocm	1	1.21709	1.37979	1.65149		1	0.571069	1.07298	0.840408
Hist1h2bj	5.6866	6.561	6.8087	9.4601		Hist1h2bj	13.3899	16.1217	8.3962	9.8818		Cdo1	1	1.65142	0.697136	0.690418		1	0.571149	1.32003	1.30201
Cln8	2.7725	3.8396	1.8581	2.6672		Cln8	17.5163	25.1957	11.3613	12.5736		Sptbn4	1	1.79799	0.923131	1.1807		1	0.571498	0.788956	0.785248
Nudt8	8.2076	29.9765	4.8336	5.482		Nudt8	9.2963	23.4337	7.1283	7.8585		Tas2r129	1	0.499182	0.509504	0.462804		1	0.571555	1.03779	1.02152
Tulp3	1.9459	1.5681	1.2623	1.2712		Tulp3	19.6691	16.7384	11.4412	13.9285		Tas2r125	1	0.380204	1.05617	0.453459		1	0.571651	0.746735	0.527044
Smg5	2.6168	2.8051	1.7713	1.5818		Smg5	10.9599	12.5095	6.7888	6.359		Tas2r124	1	1.69495	1.63479	1.47449		1	0.571785	0.996853	1.18751
Lgmn	2.8699	3.6555	1.981	1.5392		Lgmn	15.4613	26.9576	9.9836	10.4599		Tas2r121	1	0.681333	0.998952	1.1214		1	0.572132	0.870371	0.818092
D430042O09Rik	1.1717	1.6614	1.0153	0.4829		D430042O09Rik	11.6449	29.6005	8.0667	7.4791		Jarid2	1	1.94642	0.686156	0.837923		1	0.572558	0.866929	0.949561
Slc25a30	6.3428	8.742	3.5131	3.0241		Slc25a30	24.6598	29.2481	12.3397	12.1762		Olfr1357	1	0.72794	0.997921	0.832809		1	0.572854	0.801958	0.780219
Nxt1	5.2091	8.1131	3.6052	3.8008		Nxt1	11.7427	22.729	8.2864	9.9541		Arrdc4	1	1.08341	0.792352	0.595107		1	0.572888	1.07279	1.05194
Sirt6	1.6798	2.1338	1.5856	1.2594		Sirt6	10.0792	13.5669	6.1898	8.1295		Acvr1	1	1.20415	0.657973	0.547013		1	0.572936	0.519336	0.626359
Fbxw2	1.865	2.6547	1.5969	1.2769		Fbxw2	11.7427	15.3288	8.9653	8.9605		Olfr1356	1	1.26241	2.10018	1.10601		1	0.572958	1.09491	1.17874
Ptov1	4.066	7.0297	3.2511	5.5571		Ptov1	14.0913	17.0908	9.125	10.8935		Olfr1355	1	1.68491	1.10869	1.10746		1	0.572982	0.815947	0.894786
Mical2	6.2642	7.8109	3.4228	3.0864		Mical2	24.7577	34.8863	13.0186	13.3866		Olfr1354	1	1.0681	1.41092	1.23016		1	0.572999	1.12524	0.664248
Stt3a	0.6122	0.7222	0.6479	0.3872		Stt3a	7.437	16.5622	6.2497	9.9902		Olfr1353	1	1.20269	1.30075	1.68315		1	0.573122	0.787919	0.59944
Elk4	3.3331	4.6292	2.1141	1.1198		Elk4	17.3206	30.6577	11.4612	11.7065		Olfr1352	1	0.319225	0.571288	0.791502		1	0.573273	1.08523	0.89833
Malsu1	7.0755	12.026	6.2362	7.3038		Malsu1	10.911	23.2868	7.6774	9.674		Olfr1351	1	1.33048	1.47269	0.889595		1	0.573357	0.986271	1.13133
Usp48	1.7667	1.3214	1.0353	1.1877		Usp48	12.3299	18.3241	7.5276	10.3515		Olfr57	1	0.416731	0.614807	0.479673		1	0.573677	1.01619	0.435197
Foxo3	4.7678	4.4496	2.8187	2.5319		Foxo3	19.4734	24.8433	11.8406	9.8096		Vmn2r80	1	0.725115	1.56494	0.761644		1	0.573797	0.782497	0.546328
Gtf3c1	1.0453	3.0554	0.9114	1.4138		Gtf3c1	11.547	30.1291	7.907	7.3165		Tmem229a	1	1.9098	0.855396	0.992348		1	0.573897	1.11763	0.751257
Neu1	2.4699	3.7247	1.8313	2.2574		Neu1	5.6104	8.7802	4.0134	5.4196		Vmn2r83	1	0.381565	1.19061	0.86663		1	0.574375	0.996737	0.445763
Sec23ip	3.375	4.1569	1.948	1.5584		Sec23ip	10.5685	22.0242	6.4494	7.8946		Chsy1	1	1.41518	0.74024	0.716072		1	0.574403	1.32849	0.51288
Stard7	5.9839	8.9001	3.4063	4.6621		Stard7	19.4734	23.2575	11.3613	12.3388		Slc4a11	1	2.32647	0.739509	1.67176		1	0.574837	0.84336	0.918088
Lmbrd1	1.9573	2.2597	1.5328	1.3371		Lmbrd1	15.8364	17.5018	10.3829	10.6587		Gm14305	1	1	1	1.16727		1	0.575007	0.641523	0.7233
Nfkbia	14.3958	14.1234	7.1345	4.4905		Nfkbia	21.822	19.3813	11.9204	7.9308		Gast	1	1.47289	0.800997	1.35577		1	0.575124	1.24062	0.768562
Ttc19	3.0816	3.6161	1.9086	1.4528		Ttc19	15.8199	24.8433	8.6857	9.4663		Pet2	1	1.39905	1.0889	1.49693		1	0.575193	0.68127	0.514007
Zswim7	8.5689	24.5874	5.131	7.0171		Zswim7	15.7221	24.4909	8.5859	9.4663		Aktip	1	2.46241	0.693068	1.56742		1	0.575277	1.61325	1.0308
Tsacc	3.3903	5.2198	3.4645	3.1301		Tsacc	13.9934	23.6099	10.9021	9.5025		Adad1	1	0.375462	0.934133	0.904865		1	0.575309	1.33761	1.16469
Zfp664	1.4736	4.0311	1.1078	1.6795		Zfp664	9.5899	25.0195	6.1499	8.4185		Eif5a	1	1.58485	0.859509	0.814257		1	0.57533	1.62195	0.410795
Bahcc1	1.2323	1.4733	0.7295	0.5657		Bahcc1	14.4827	16.2098	7.4478	7.6417		Gstm5	1	1.85555	0.918047	1.06728		1	0.575418	1.00484	0.793609
Gnl3l	1.3868	1.2745	0.8974	0.6098		Gnl3l	7.2903	10.7478	5.1116	5.9435		Gstm1	1	1.95607	1.01195	0.981926		1	0.575447	0.803418	0.86658
H3f3a	7.1246	7.4656	4.9684	5.6555		H3f3a	19.7339	23.1983	12.2729	11.8899		Ppp2r5d	1	1.54352	0.656772	0.622614		1	0.575483	0.789579	1.10404
Selk	3.0875	4.6824	3.0115	6.2731		Selk	7.4041	10.0423	6.5559	9.9809		Gsta4	1	1.32566	0.962151	1.10441		1	0.575495	1.38027	2.84885
Rrp1	4.356	8.8447	3.2837	3.1442		Rrp1	9.6877	17.267	7.288	6.1423		Tex261	1	1.10677	0.731225	0.609399		1	0.575604	0.768808	0.660491
Hist1h2bb	7.0865	28.2063	4.5763	10.5561		Hist1h2bb	4.8764	18.7646	3.4942	7.187		E130317F20Rik	1	1.70767	0.705144	0.848821		1	0.575882	1.04525	0.720486
Sugp2	2.8497	3.2873	1.9651	2.5644		Sugp2	10.9599	16.4741	7.5676	9.8457		Fnd3c2	1	0.896676	0.714743	0.847125		1	0.57597	1.31762	0.329932
Armc6	3.9841	5.8112	3.0793	3.2659		Armc6	10.8131	16.4741	7.4877	9.8638		Rhox4a	1	1	1	1		1	0.576019	0.764225	1.01693
Kmt2e	0.909	1.4197	0.9261	0.7237		Kmt2e	15.0046	28.4843	10.2232	12.0316		Zfp692	1	1.317	0.990535	0.727729		1	0.57604	0.859469	0.494857
Sec61b	2.7846	7.3874	1.746	1.4413		Sec61b	13.6997	28.2496	8.1266	9.8457		Psap	1	1.50228	0.67342	0.651117		1	0.576065	1.06886	0.860723
Sppl2b	2.0874	2.6954	1.345	1.0592		Sppl2b	8.7418	14.8883	7.0085	6.1965		Prtn3	1	1.11462	2.88526	3.44094		1	0.576166	1.4248	1.46668
Wbscr22	5.9052	9.5979	3.3742	3.2694		Wbscr22	11.5469	20.8495	7.1383	6.3771		Klk6	1	1.0588	1.10403	2.07955		1	0.576313	0.686605	1.34584
Gm12359	6.2391	21.1583	4.4362	5.7372		Gm12359	13.0149	31.891	8.506	12.8807		Rasgrp2	1	1.92172	0.983639	1.55219		1	0.576341	1.09965	0.646858
Dad1	12.1429	12.6798	8.3768	7.1851		Dad1	8.5135	14.0955	6.1099	4.8777		Rangap1	1	1.49598	0.764131	1.00192		1	0.576502	0.719862	0.709946
Trp53bp2	2.6458	4.7173	1.8625	1.8839		Trp53bp2	18.7884	35.7673	10.4029	12.7001		Ranbp1	1	1.64284	0.832026	0.772513		1	0.576604	1.03179	1.14776
Rbm12	3.1211	3.2402	2.4054	2.08		Rbm12	10.0792	17.4431	7.8471	7.5514		Ranbp2	1	1.44461	0.840636	0.693315		1	0.576618	0.999664	0.872814
Cpne1	2.5851	3.9426	1.8966	2.4207		Cpne1	10.0792	17.4431	7.8471	7.5514		Ear4	1	1.41697	1.1924	2.33164		1	0.576655	0.462197	0.719954
Igsf9b	1.6009	2.1067	1.005	1.271		Igsf9b	17.4184	22.9052	9.4844	11.5077		Ptpn1	1	1.64248	0.69987	0.723074		1	0.576688	1.19424	0.8923
Ift88	1.9709	2.0557	1.6089	1.0695		Ift88	9.6877	11.8049	7.1083	6.7746		Psme1	1	1.90578	1.03543	0.841492		1	0.57669	0.840023	0.602103
Gtf3a	5.402	7.4563	2.2786	3.9244		Gtf3a	11.6449	19.7337	5.7306	7.6056		Psme2	1	1.30311	0.646108	0.631114		1	0.57679	1.06526	0.854015
Usp28	0.5384	0.759	0.4479	0.8442		Usp28	7.3392	6.8715	5.491	5.7448		Traf5	1	1.81795	0.935609	1.17293		1	0.576915	1.34272	0.882882
Fnip1	1.6227	2.0083	0.9935	1.0494		Fnip1	11.4492	14.9764	6.3296	8.7798		Traf3	1	1.57735	0.789872	1.11307		1	0.57694	0.830009	0.392584
Mxd4	6.4913	7.1844	4.1303	4.1743		Mxd4	21.137	20.5265	13.5378	11.1464		Hsp90b1	1	1.85919	0.70236	0.738684		1	0.576941	0.640995	0.302878
Zranb3	0.5839	0.4101	0.4668	0.6539		Zranb3	11.3513	14.8002	7.0684	5.0041		Nr2c2	1	1.49888	0.743351	0.824841		1	0.576994	1.48931	1.04487
Trmt2a	3.5911	5.1459	2.7857	3.027		Trmt2a	9.5899	15.7693	7.0284	6.5939		Rfwd2	1	1.47457	0.850158	0.728717		1	0.57705	1.16938	0.703671
Arl4a	2.8833	4.9832	1.787	2.3151		Arl4a	13.602	22.2004	8.6658	10.0444		Btn1a1	1	1.40983	0.870729	1.61757		1	0.577115	1.27052	0.954843
Slc25a42	2.1457	3.8518	1.592	1.649		Slc25a42	13.7977	28.8077	8.4861	8.4005		Btk	1	1.10898	1.30975	1.20874		1	0.577234	1.24547	0.827306
Eed	5.3163	7.6233	3.5202	4.7807		Eed	13.7977	22.9052	9.5044	10.478		Bop1	1	1.65241	0.865091	0.903015		1	0.577386	0.305659	0.471328
Rnpc3	3.737	3.2392	2.284	2.2492		Rnpc3	22.6372	23.6392	12.1201	10.9296		Bcl2l10	1	1.58114	0.874397	1.25853		1	0.577412	1.02021	0.505152
Agpat5	4.451	5.2292	3.0901	1.9893		Agpat5	18.1034	26.6052	11.6409	9.0689		1600012H06Rik	1	1.70311	0.836697	0.899761		1	0.577457	0.243936	0.367607
Rpl7	1.8855	4.0762	1.6265	2.3647		Rpl7	5.6267	14.4479	4.9918	8.7256		Prr5l	1	1.78591	1.22767	0.818402		1	0.577463	1.39928	0.970734
Atp8a1	1.6278	2.1741	1.02	1.6227		Atp8a1	20.0605	27.1338	11.6409	14.1995		A830018L16Rik	1	2.16463	1.18846	1.44053		1	0.577693	0.789186	0.70072
Usb1	4.2129	5.5884	2.9747	2.0538		Usb1	12.5256	18.6765	9.9237	6.1784		Hsd3b1	1	1.2144	0.884532	2.44892		1	0.577712	0.83732	0.914722
Ppig	0.6482	1.2412	0.6693	0.4803		Ppig	8.9049	15.6812	6.3895	6.0519		Duox2	1	0.876314	0.595035	0.633542		1	0.577732	0.952411	0.893345
Pa2g4	1.9896	2.3592	1.2849	1.2928		Pa2g4	11.1556	11.7168	7.0983	9.8367		Fam26e	1	2.50617	0.962835	1.45808		1	0.577916	1.41803	0.821996
Cep57	1.866	2.8947	1.5558	1.3286		Cep57	7.6328	11.1002	6.9286	6.1061		Clcf1	1	0.712347	1.23254	1.36185		1	0.578	0.811366	0.707319
Mon2	1.6312	3.4229	1.0086	1.302		Mon2	14.287	25.0195	7.1283	9.4121		AI593442	1	1.85301	0.970964	0.932373		1	0.578075	0.504058	1.05797
Ankle2	2.0029	1.0176	1.5713	1.2007		Ankle2	15.4613	13.3026	9.7906	8.1114		Tiparp	1	1.70755	0.623367	0.676628		1	0.578142	0.995297	0.53542
Eif4a3	2.2243	1.9745	2.1945	1.561		Eif4a3	13.9934	12.774	9.8337	9.8035		AI467606	1	1.78708	1.115	1.7975		1	0.578277	1.02965	0.50906
Umad1	0.6445	1.4283	0.5825	1.667		Umad1	9.1985	13.4788	6.9086	8.8882		Prkd2	1	1.87423	0.981584	1.37805		1	0.578343	0.593463	0.696857
Akirin2	5.3016	4.2427	3.4733	3.0788		Akirin2	9.6386	6.9889	6.6091	5.257		Abtb2	1	2.09713	0.7708	0.722103		1	0.5784	0.719811	0.613065
Tsen2	1.347	0.5959	1.2412	0.8803		Tsen2	6.7521	10.3954	4.7921	3.9744		Garnl3	1	1.22032	0.555436	0.558544		1	0.578426	0.353948	1.16694
Ube2m	3.1091	7.0185	2.8503	1.9396		Ube2m	9.492	25.3719	7.1482	6.9371		Fibcd1	1	1.78961	0.701751	1.45826		1	0.57852	0.723676	0.792307
Iars	0.7966	0.6402	0.5672	0.6235		Iars	9.5899	14.624	6.3895	4.697		Ldlrad3	1	1.85248	1.06242	1.12794		1	0.578565	0.969007	0.507003
Alg2	4.8497	10.1658	3.0835	4.1482		Alg2	14.2868	27.8973	8.7057	10.0806		AI182371	1	0.582601	0.623627	1.3967		1	0.578738	1.17179	0.941858
Creld1	2.709	2.1426	2.1628	2.4794		Creld1	15.2656	17.7074	10.1034	8.6714		Ppip5k1	1	0.967397	0.909174	1.28615		1	0.578997	0.738822	1.03876
P3h1	2.3203	3.9481	2.0237	1.6679		P3h1	13.6999	21.6718	10.942	9.7915		Cyp4a14	1	0.986023	1.41754	0.95456		1	0.579068	0.835524	0.610396
Hist1h4b	21.6351	47.8413	13.391	19.5219		Hist1h4b	10.1112	20.6143	6.3295	7.7982		Pde1c	1	1.20912	0.99089	1.06362		1	0.579208	0.817011	0.335926
Hist1h2ak	21.711	21.0954	12.9247	8.2306		Hist1h2ak	11.9384	15.0932	6.8587	5.8351		Prkci	1	1.73367	0.998409	1.10305		1	0.579213	0.563066	0.401786
Mdh2	4.2295	11.3612	2.9647	3.7301		Mdh2	10.9599	24.1385	7.6674	11.6884		Chpf2	1	1.65068	0.778362	0.746167		1	0.579453	0.986728	0.555746
Yif1b	2.3364	1.2683	1.8368	1.5659		Yif1b	17.1248	17.0908	10.6226	8.9966		Mbtd1	1	1.71666	0.868355	1.12193		1	0.579514	1.40022	0.866796
Ptcd2	3.2511	5.8727	1.959	2.122		Ptcd2	12.5745	16.7384	7.1083	9.2495		Oaz1-ps	1	1.60949	0.725444	0.772834		1	0.579534	1.71975	0.807783
AI413582	4.6927	6.6286	4.037	3.5993		AI413582	9.0028	16.9146	6.8887	8.4185		Dnajc1	1	1.57788	0.919073	0.68719		1	0.579571	1.37437	1.38898
Adam17	2.0132	2.1697	1.2805	1.4445		Adam17	11.1556	14.0955	7.5875	7.2262		Spag9	1	1.83045	0.823121	0.912067		1	0.579608	0.560444	0.775979
R3hdm1	1.7979	2.6643	1.1957	1.0056		R3hdm1	10.9599	14.624	6.7888	5.5642		Snx5	1	1.58863	0.932882	0.932647		1	0.579703	0.981561	0.995474
Mrps27	2.2025	2.8002	1.7379	1.5858		Mrps27	12.4767	16.5622	7.0085	9.1231		Ascc1	1	1.65661	0.677752	0.678967		1	0.58012	0.965623	0.48458
Hspa14	1.8628	3.4412	1.5263	2.4016		Hspa14	8.9049	10.924	6.2497	8.6534		Tmem248	1	0.900449	0.479904	0.841819		1	0.580204	0.718299	0.644279
Cox11	2.4139	3.4782	2.1925	1.2078		Cox11	6.4585	10.924	5.4111	4.7331		Steap2	1	1.65266	0.942437	0.95678		1	0.580296	0.513402	0.420908
Nptx1	7.0228	9.3188	4.1508	4.2191		Nptx1	22.1155	27.6624	10.9021	8.834		Gm10334	1	0.479266	1.18666	0.533508		1	0.580605	1.29651	0.587882
Arhgap23	2.4923	2.6392	1.5847	1.2658		Arhgap23	10.7642	11.1002	5.3113	4.8957		Gm20831	1	1	1	1		1	0.580727	0.788232	1.08041
Toporsos	27.1303	20.0454	14.6464	9.8955		Toporsos	16.342	19.7337	9.5543	7.461		Gm20736	1	1	1	1		1	0.580806	0.723574	0.689457
Zfp41	1.6549	1.1149	1.3638	0.9303		Zfp41	11.9384	12.5097	7.288	8.0572		Mtif2	1	1.44932	0.754551	0.481558		1	0.580914	1.40833	1.204
Sarnp	4.9861	4.8963	3.5969	2.6975		Sarnp	9.2963	10.924	7.5676	7.2804		Zfp382	1	1.56479	0.75952	0.794567		1	0.581064	1.22402	1.00431
Lrriq3	1.9901	2.6877	1.9264	1.2974		Lrriq3	7.9753	11.9811	7.0085	8.6534		Unc13c	1	0.715728	0.989525	1.22412		1	0.581091	0.860573	0.642128
Ctsb	2.0666	3.6616	1.2725	1.6796		Ctsb	16.0484	25.3719	8.0867	8.545		Zfp182	1	2.04681	0.929642	1.21439		1	0.581151	0.782338	0.385945
Ndufs7	3.9717	4.1386	3.1254	2.2926		Ndufs7	9.9813	8.9858	7.0484	5.9255		Elmsan1	1	1.06681	0.595433	0.612483		1	0.581158	0.535933	1.4851
1110037F02Rik	1.042	1.4468	1.0817	0.8151		1110037F02Rik	8.9049	10.924	6.7888	8.274		Foxp4	1	1.17113	0.806431	0.674293		1	0.581334	0.819037	0.650672
2700049A03Rik	0.9969	2.2957	0.752	1.7077		2700049A03Rik	6.9478	12.3335	3.8736	9.0508		Krtap10-4	1	0.949105	1.01483	1.33748		1	0.581366	1.04577	0.994986
Cct7	4.156	5.8209	2.7107	4.0585		Cct7	10.3888	15.505	6.9885	11.9052		Spink14	1	1.28649	1.51937	1.24982		1	0.581446	1.00611	1.28146
Trp53inp1	2.4851	3.9325	1.4393	1.8199		Trp53inp1	29.8462	47.3961	17.3316	15.4641		Hspa1b	1	1.73352	0.702739	0.773742		1	0.581535	0.758785	0.459096
Fbf1	1.9975	4.3708	1.5714	1.8644		Fbf1	10.5685	19.3813	7.927	8.2198		Daxx	1	1.3309	0.962824	0.855861		1	0.581582	0.858018	0.802978
Gpatch8	1.4784	1.2891	0.7673	1.1119		Gpatch8	15.0699	23.5218	8.2265	12.5736		Cep350	1	1.69455	0.801367	0.770478		1	0.581597	0.858386	0.825639
4833420G17Rik	2.9893	2.4935	2.6275	2.0346		4833420G17Rik	10.8946	23.9623	7.8072	11.5258		Osr2	1	1.51315	0.544175	1.169		1	0.581717	0.583426	1.8876
Pole4	3.0778	5.8927	1.9476	2.5597		Pole4	7.437	14.4479	5.7905	5.799		Noto	1	0.857682	1.23133	1.17781		1	0.581718	0.967628	1.28042
Dcaf6	3.1595	6.1686	2.1252	2.1452		Dcaf6	17.9077	25.1076	13.7574	10.749		Clca3b	1	0.394423	1.339	1.09339		1	0.581848	1.13414	1.17468
Hnrnpll	3.7947	6.7935	2.0506	1.9821		Hnrnpll	19.033	22.9933	10.942	8.7618		Msi2	1	1.66055	0.691636	0.787137		1	0.58187	1.98244	0.576254
Rsbn1	2.2312	6.0472	1.8786	1.9974		Rsbn1	8.2199	26.2528	7.3679	7.8766		Tas2r106	1	0.793589	1.00303	1.21262		1	0.581951	0.851438	0.672479
Hnrnpa0	3.012	4.4331	2.107	3.1724		Hnrnpa0	15.1677	22.2004	9.1849	13.8924		Slc8b1	1	1.83582	1.3979	1.18436		1	0.582028	1.48163	1.07155
Uvrag	2.6829	1.7442	1.6689	2.3837		Uvrag	7.2413	7.9287	5.0117	5.8351		Adgrl4	1	1.80449	0.936731	1.33027		1	0.582138	1.0127	0.95678
Atp2a2	3.7932	4.6781	2.3216	2.2056		Atp2a2	25.0837	39.3789	13.9371	12.8446		Gm1553	1	1.09211	1.35048	1.95497		1	0.582155	1.153	0.713864
BC002163	3.8864	3.077	2.8642	2.5805		BC002163	15.3307	16.4741	9.0252	9.087		Baiap2	1	1.76973	0.677703	0.730495		1	0.582263	0.725642	0.621601
Ndufs5	5.3537	4.4186	3.7091	3.3721		Ndufs5	15.3307	16.4741	9.0252	9.087		Csnk1d	1	1.52891	0.795473	0.763673		1	0.582295	0.889086	0.863435
Rpl22l1	3.7511	10.1549	2.867	1.7787		Rpl22l1	9.492	21.9361	6.07	5.2751		Gm9855	1	1.52081	0.61404	0.802445		1	0.582378	0.695434	1.01118
Paxbp1	1.4786	2.246	1.1331	1.1183		Paxbp1	14.7763	32.0672	8.546	11.4535		Clasp2	1	1.38031	0.858734	0.691707		1	0.582508	0.833791	1.18037
Mrps26	6.686	4.9685	4.4341	6.5746		Mrps26	10.813	11.5407	7.4777	12.2033		H2-M5	1	1.16316	1.36726	0.695688		1	0.582668	0.796467	0.606847
Zcchc9	1.332	4.4967	1.4383	2.1275		Zcchc9	6.8499	24.2266	5.3113	8.5089		Ate1	1	1.87401	0.901089	0.757572		1	0.582753	0.702382	0.599817
Senp3	2.8808	3.0949	2.14	0.9458		Senp3	10.2749	15.6812	8.1865	6.8288		Cyp2g1	1	0.772019	0.505541	0.83347		1	0.582775	1.02234	0.713101
2310039H08Rik	11.7171	11.3306	8.0561	12.3089		2310039H08Rik	11.6122	10.3073	9.0252	10.2251		Slco1a1	1	1.23766	1.38646	2.0504		1	0.58278	0.863706	0.756322
Idh1	1.2622	3.1044	0.8548	1.5861		Idh1	16.0484	25.6362	9.145	15.1028		Cpe	1	1.73685	0.788612	0.759835		1	0.582793	1.93512	0.861165
Lsm7	2.2257	3.0156	2.4148	2.1435		Lsm7	8.8396	14.8883	7.2281	6.1965		Sec24a	1	1.52318	0.980753	0.700071		1	0.582846	1.24603	0.882362
Hist1h2bn	0.5312	1.9131	0.4336	0.7356		Hist1h2bn	11.9384	14.2123	6.8587	5.8171		Arid2	1	1.90757	0.79342	0.928868		1	0.582941	0.701648	0.556665
Hmgcr	1.7249	2.6142	1.3956	2.029		Hmgcr	9.8835	18.6765	8.6857	10.9477		Zfp28	1	1.19588	1.15134	0.676787		1	0.583126	0.839862	0.708466
Polr2d	3.2959	6.4151	2.0793	4.008		Polr2d	16.0484	16.386	8.8455	11.6703		Snip1	1	1.60634	0.755045	0.836		1	0.583139	0.733505	0.673138
Map2k3	6.5648	8.0019	4.8968	3.3832		Map2k3	24.0237	22.4647	13.9371	12.0678		Mzt1	1	1.65254	0.750566	1.15829		1	0.583228	0.682175	0.538645
Polb	3.779	6.5329	3.2369	3.7175		Polb	14.972	18.5003	9.4844	9.9722		Hectd3	1	1.14604	0.721219	0.934916		1	0.583258	0.866689	1.09536
Gnai3	2.1903	4.1835	1.8545	2.5935		Gnai3	7.6328	16.5622	6.09	8.6534		Ppp1r18	1	1.31009	0.93828	1.2461		1	0.583273	0.944881	0.415885
Atg7	1.2659	1.4896	0.8874	0.7113		Atg7	11.5959	11.4526	7.8471	4.8415		Fam187b	1	1.60339	1.30924	1.49447		1	0.583362	0.618872	0.768194
Rnf24	1.6325	1.9519	1.1423	0.8751		Rnf24	11.6449	16.9146	8.5859	8.7256		Ttyh3	1	1.79467	0.843301	0.763261		1	0.583383	0.950811	0.812085
Pdcl3	0.8887	1.1309	0.304	1.2583		Pdcl3	13.1127	16.5622	9.3247	10.207		Adhfe1	1	1.54431	0.946452	1.06744		1	0.583504	0.832575	1.06335
Mapt	1.0022	3.0265	0.9243	1.227		Mapt	14.4827	22.3766	9.0451	9.3579		Celf6	1	1.85808	1.03795	0.868973		1	0.58351	1.03774	0.505771
Nrd1	1.1796	1.3618	0.9138	1.2082		Nrd1	21.7241	31.1863	13.418	11.3452		Srrm2	1	1.65293	0.757714	0.705729		1	0.583718	1.15575	0.98835
AI846148	3.0818	3.4449	2.1239	2.1588		AI846148	19.1798	15.8574	11.2415	10.9477		Rnf139	1	1.51027	0.702494	0.772239		1	0.58408	0.685726	0.911023
Tpd52l2	3.0644	4.0347	2.1444	1.7964		Tpd52l2	10.9599	11.6287	7.2081	6.9552		Tasp1	1	1.31466	0.73754	0.640765		1	0.584082	1.22952	1.06685
Nutf2	1.2497	1.1217	1.8801	1.104		Nutf2	11.4492	7.7525	8.0667	8.0572		Metap1	1	1.49218	0.748021	0.618221		1	0.584104	0.826839	1.06725
Ppan	5.0509	5.0817	3.1761	2.5638		Ppan	8.6113	11.2764	6.8887	9.8096		Dnali1	1	2.32437	0.88013	1.18421		1	0.584341	0.799264	0.584341
Timm9	4.6545	5.0254	3.0924	4.6463		Timm9	6.9478	12.3335	3.8736	8.8521		C130026I21Rik	1	1.26382	1.07551	1.07976		1	0.584619	0.809349	0.615476
Lrif1	2.5319	4.809	1.6202	2.54		Lrif1	7.2413	17.0908	4.5525	7.8766		Mmd2	1	2.93524	1.11853	0.979544		1	0.584632	0.838859	0.857107
Fpgt	0.5964	1.027	0.5458	0.862		Fpgt	8.0731	11.9811	7.0684	8.6534		Lysmd4	1	1.60791	0.756323	0.804255		1	0.584937	0.834761	0.943388
Map2k3os	1.2778	2.0233	1.3663	1.4364		Map2k3os	23.6323	22.6409	13.4379	11.5439		Kif27	1	0.841112	1.37009	0.803248		1	0.584995	1.28308	0.544218
9430015G10Rik	1.2335	0.6465	0.9441	0.6856		9430015G10Rik	13.0149	10.3954	8.1865	4.4892		Mei4	1	1.58696	1.19697	0.845615		1	0.585012	0.528751	1.70263
Topors	3.6596	4.6371	2.2603	1.7491		Topors	16.342	19.7337	9.6342	7.461		Tmem65	1	1.35891	0.68949	0.590276		1	0.585146	1.14998	0.393619
Ndufa5	7.8539	29.5726	5.2193	11.363		Ndufa5	10.7642	31.1863	6.2497	11.3813		Ralgps1	1	1.41037	0.68182	0.921479		1	0.585162	0.786038	1.43924
4930430F08Rik	2.4375	4.58	2.3294	1.6859		4930430F08Rik	8.122	10.924	6.4294	5.1125		Abca12	1	0.694567	0.731384	0.661226		1	0.585172	1.25277	0.769059
Zfp91	2.5354	4.6372	1.9308	1.2864		Zfp91	13.4063	26.6052	8.6857	8.6353		Prox2	1	1.37745	1.38873	2.67408		1	0.585174	1.86103	1.20769
Gm44505	3.5169	7.6853	2.4435	2.0721		Gm44505	13.4063	26.6052	8.6857	8.6353		Ankrd9	1	1.43968	0.952053	0.743503		1	0.585276	0.963804	0.456824
Cplx1	3.2745	7.0955	1.8574	2.2896		Cplx1	11.6449	23.9623	7.6674	8.6172		Fbxl22	1	1.01928	0.906216	1.16161		1	0.585333	1.15875	0.701734
Nap1l4	0.673	0.4016	0.7045	1.2273		Nap1l4	9.9813	21.4956	9.2648	12.8988		Sppl2b	1	1.87889	0.868391	0.945159		1	0.585382	0.512034	1.34537
Abhd16a	3.9658	2.5776	2.3572	3.6061		Abhd16a	15.0699	8.9858	9.2148	10.8754		Slc25a16	1	1.8453	0.972027	0.768406		1	0.585458	0.579045	1.00313
Ing3	1.0808	2.5079	0.8501	1.0464		Ing3	7.9753	12.8621	6.8887	8.0843		Gpr22	1	1.92362	0.902548	0.953245		1	0.585485	1.00462	1.24368
Napg	1.1235	1.3324	0.6875	1.3808		Napg	10.4706	16.386	7.887	7.1359		Rnf38	1	1.38828	0.823618	1.27858		1	0.585649	0.880519	0.495644
Hist1h3e	6.7871	4.9621	3.1926	5.5776		Hist1h3e	7.6489	10.8357	5.1216	7.8193		Als2cr11	1	0.748435	0.916235	0.54205		1	0.585786	1.45572	0.963442
Rad23b	1.5594	3.2324	1.5107	0.7092		Rad23b	8.2199	25.5481	7.1682	8.1295		Tyms-ps	1	0.840987	1.0127	0.971651		1	0.585806	0.935195	0.817923
Vimp	3.4175	9.3555	2.2663	3.5257		Vimp	7.8285	14.9764	5.7505	7.6778		Cyld	1	1.95971	0.812091	0.890304		1	0.585948	0.77336	0.582292
1110020A21Rik	3.063	9.5026	3.0431	3.6463		1110020A21Rik	15.5102	36.9126	9.734	13.9466		Cecr2	1	1.34863	0.760736	0.964341		1	0.585982	1.21833	0.471694
Ube3a	2.1088	3.7266	1.4199	1.2241		Ube3a	12.5256	24.3147	9.0252	7.8585		Hsd17b1	1	1.47051	1.17908	1.20689		1	0.586047	1.13456	0.670962
Dnm1	2.6766	3.3205	2.2088	1.9795		Dnm1	12.6232	14.5652	8.6658	6.7023		Prap1	1	1.90327	0.720195	0.877474		1	0.586255	1.03097	0.420591
Carf	1.0679	1.0934	0.8888	0.7858		Carf	10.2585	15.7399	7.887	7.0094		Uox	1	1.21672	1.40834	1.85261		1	0.586348	1.24624	1.09348
B3gat3	3.9077	2.5878	2.1903	2.4409		B3gat3	12.6724	15.6812	7.5875	7.1178		Hs3st1	1	1.59275	0.67609	0.674175		1	0.586361	0.737109	0.610033
Taf4	0.6053	1.9462	0.4622	0.9329		Taf4	37.4951	53.5916	17.4713	16.3674		Nr1h2	1	1.04704	0.820526	0.929643		1	0.586424	0.895041	0.641271
Dhodh	6.3273	4.3919	4.0588	4.9281		Dhodh	16.0484	16.9146	9.4445	10.6225		Hrc	1	2.03585	1.85511	2.54567		1	0.586508	0.709548	1.05309
Rprd1b	1.2878	1.5316	1.2561	1.214		Rprd1b	8.6113	12.6859	6.4494	4.688		Mmp7	1	0.824726	1.08417	0.681094		1	0.586511	1.48826	1.32389
Mrpl9	5.1993	5.6275	3.3213	2.4891		Mrpl9	10.9599	10.5716	6.4095	6.1242		Mllt4	1	1.39794	0.741168	0.713688		1	0.586712	1.02663	0.791807
Bzw1	1.0376	2.4649	0.696	0.9845		Bzw1	14.6294	20.9374	9.3445	11.2788		Col4a2	1	1.73239	0.988435	0.797392		1	0.586789	0.702829	0.442522
Smarca4	1.0341	1.1709	0.8685	0.5883		Smarca4	11.8406	17.9717	8.2864	9.2134		Umps	1	1.38242	0.710015	0.593402		1	0.586856	1.34472	0.972298
Kcnj2	3.4759	4.4038	2.0197	2.3886		Kcnj2	17.5163	29.6886	10.4828	13.4588		Hpca	1	1.68663	0.899635	0.790373		1	0.586933	1.56497	1.04047
Acap2	4.1501	4.1721	2.162	2.0942		Acap2	25.0512	35.7673	13.5577	13.7298		Ulk1	1	1.68372	0.787795	0.918944		1	0.586948	0.719987	0.644114
Ivns1abp	5.5972	7.794	3.2901	2.325		Ivns1abp	24.7087	32.9482	13.418	13.6937		Hoxd4	1	0.613424	1.5691	1.06213		1	0.587441	1.00031	0.561978
Cog8	2.2833	4.1992	1.7374	3.6929		Cog8	4.4035	10.8359	3.7338	6.8468		Muc5ac	1	1.37608	2.27047	1.14674		1	0.587459	0.787888	0.771955
1700105P06Rik	39.2589	26.5528	24.6461	16.115		1700105P06Rik	19.2777	16.2098	11.2615	10.9477		Vps13b	1	2.30448	1.19358	1.00153		1	0.587466	1.29785	1.23934
Stxbp4	0.4974	1.2985	0.511	0.8074		Stxbp4	5.9692	10.924	4.9718	4.7331		Cenpt	1	1.62888	0.846187	0.689991		1	0.587514	0.573667	0.853858
Fam21	1.6584	1.433	1.1251	1.5412		Fam21	10.7642	8.4573	6.9086	10.4419		Lypd6	1	1.91289	1.63158	1.35698		1	0.587593	0.517646	0.383538
9530062K07Rik	6.3949	3.1512	4.1069	5.9354		9530062K07Rik	10.6663	8.4573	6.7888	10.4419		Tmem251	1	1.7531	0.871167	0.825192		1	0.587702	0.768618	0.476843
Sec61a1	2.5917	2.5985	1.2688	1.3256		Sec61a1	17.9077	16.9146	9.9836	6.3771		Gnal	1	2.02194	1.2406	0.940221		1	0.58778	1.10077	0.734294
Rhbdd2	3.3449	8.3006	2.1472	2.7444		Rhbdd2	9.2311	24.6671	5.8504	6.8649		Mrs2	1	1.46712	0.714737	0.767259		1	0.587913	0.837959	0.871099
Nutf2-ps1	0.78	0.5104	1.7131	0.6992		Nutf2-ps1	11.4492	7.7525	8.0667	8.0572		Glt28d2	1	1.49297	0.973156	1.25255		1	0.587938	0.965854	0.934101
Cdnf	2.0777	1.7841	1.542	1.3776		Cdnf	8.5135	11.1002	5.9901	8.3282		Cntn2	1	1.65528	0.719301	0.639666		1	0.587948	1.15753	0.780092
Cep250	0.8322	1.2792	0.6962	0.6851		Cep250	8.7092	18.3241	7.1083	7.8585		Iqcb1	1	1.39157	0.691	0.701526		1	0.587983	0.800997	1.16121
Cers6	2.5394	3.3167	1.6107	1.8931		Cers6	14.8741	22.2004	8.2664	10.9296		Uap1	1	1.1228	0.67617	0.632166		1	0.58803	1.04449	0.576013
Gzf1	1.6169	1.6956	1.1523	1.2667		Gzf1	10.6663	29.0719	7.0085	11.8329		Dlec1	1	1.37076	0.689627	0.856204		1	0.588047	0.926807	0.803554
Ap3m1	1.9491	3.7682	1.5456	1.6803		Ap3m1	12.1831	20.5265	9.0052	8.2379		Ccdc66	1	1.5375	0.730049	0.584326		1	0.588163	1.43781	0.702665
Vwa1	4.0192	2.6925	2.8039	3.9588		Vwa1	9.7856	13.5669	5.5908	6.612		Krtap16-1	1	2.50556	0.864856	1.35333		1	0.588231	0.949807	0.864332
Nol10	1.812	0.8603	1.1181	0.8858		Nol10	14.287	10.3954	8.3063	7.461		Cask	1	1.4387	0.788673	0.767395		1	0.588337	0.633923	0.491794
Rhot2	7.0441	8.0332	4.0054	3.284		Rhot2	12.917	16.9146	6.8487	6.5578		Smtn	1	1.67985	0.925436	1.06073		1	0.588511	0.732735	0.984516
Zfp407	0.4686	0.4698	0.4053	0.596		Zfp407	10.9599	18.5003	7.9669	9.105		Usp29	1	1.51328	0.774333	0.696505		1	0.588564	0.789557	1.22083
Sp2	1.2313	1.004	0.9767	0.671		Sp2	14.972	18.6765	10.5826	7.714		Lmtk3	1	1.93752	0.7691	0.792921		1	0.588662	1.22124	0.899064
Tpr	1.9497	1.9182	1.4365	1.1414		Tpr	12.0363	26.429	8.1865	11.8691		Tmem211	1	1.74272	1.11858	1.29474		1	0.589033	0.901936	0.527924
Atxn2	1.2988	2.2182	1.1352	1.0693		Atxn2	8.5135	23.0814	6.7289	7.6959		Gnb4	1	1.67056	1.25485	1.28536		1	0.58907	1.24306	0.988924
Usp4	2.8984	1.6586	1.8788	1.4548		Usp4	11.7427	20.4384	7.9469	8.5089		Gnb3	1	0.967681	1.34146	0.732757		1	0.589326	0.90929	0.792595
Grin1	3.9385	3.7966	2.7272	3.0184		Grin1	12.232	13.2145	7.4677	8.9484		Nagpa	1	1.31202	1.13096	0.629591		1	0.589626	1.13715	1.03045
Kdm3a	0.6712	1.3326	0.5641	0.5455		Kdm3a	18.5274	20.967	10.7623	9.0689		Abcc2	1	0.842594	0.598155	1.20508		1	0.589687	1.12848	0.491331
Caap1	3.6734	7.2131	1.9774	2.9583		Caap1	11.7427	19.6161	6.8487	8.5089		Grap	1	0.703773	0.922647	0.966105		1	0.589747	0.856736	0.4135
Hipk1	0.8722	0.9203	0.6772	0.4984		Hipk1	13.4552	22.3766	7.5676	9.376		Cyp2u1	1	1.43043	0.799957	0.821694		1	0.589887	0.53168	0.742068
Rnf130	1.9115	1.8855	1.078	1.418		Rnf130	12.5256	17.4431	8.7057	10.5864		Gm8580	1	1.17608	0.713134	0.844504		1	0.590017	1.1511	0.482845
Map3k2	1.2325	0.9108	0.8965	0.7378		Map3k2	10.4706	11.2764	6.8088	4.4802		Commd8	1	1.77541	0.78462	0.730584		1	0.590142	1.54291	1.37832
Smug1	0.8755	1.0532	0.7449	0.4679		Smug1	9.3289	13.7431	6.8687	6.7384		Krr1	1	1.47696	0.835873	0.735268		1	0.590393	2.19209	1.64275
Hist1h4j	13.3084	35.4899	7.1516	10.9084		Hist1h4j	6.5399	19.7041	4.0732	6.3891		E2f7	1	1.3842	1.06584	0.901031		1	0.590584	0.952453	0.917686
Zfp119b	0.539	0.7773	0.5958	0.5244		Zfp119b	12.4183	22.0996	7.7686	8.5519		Msmb	1	0.591097	1.08682	0.69914		1	0.590591	0.950465	0.598644
Mri1	3.0374	3.6759	2.3891	2.7992		Mri1	7.0456	9.8668	5.6707	6.5578		Gm16430	1	1	1	1		1	0.590633	1.46612	0.708053
Gpn3	1.7767	1.0782	1.3501	2.3555		Gpn3	7.2413	14.4479	5.8903	7.6236		Gm16405	1	1	1	1		1	0.590645	0.593542	0.570041
Rpl39	3.0009	3.1015	3.5885	1.2899		Rpl39	6.8825	9.3088	5.9502	6.2416		H2-Ea-ps	1	0.39273	1.0261	0.885263		1	0.590726	0.573708	1.13015
Nampt	1.2309	1.9705	0.8428	0.9747		Nampt	14.287	26.1647	8.6658	7.1901		H2-Aa	1	2.09419	1.33805	1.74914		1	0.590837	1.02835	0.705757
Fbxl16	1.9699	3.7419	1.1297	1.9795		Fbxl16	16.8313	21.6718	10.942	7.0094		Gamt	1	1.70034	0.823312	0.946948		1	0.590895	0.68647	0.552195
Sptssa	4.2972	5.8622	2.5883	3.3325		Sptssa	16.9128	17.678	10.4229	7.2623		Serpine2	1	1.85429	0.987156	0.959994		1	0.59093	1.19367	0.392742
Cdk19	2.8644	2.8461	1.6427	1.7306		Cdk19	14.9229	15.0642	9.1649	8.9786		Hsh2d	1	3.66069	1.86475	2.98167		1	0.59109	1.28636	1.43795
Ubxn8	1.658	2.1766	1.0498	1.6462		Ubxn8	11.8406	28.3672	7.4078	9.9902		Sgsm2	1	1.48804	0.905526	0.771065		1	0.591118	0.899737	0.537235
Uba6	0.7747	1.0422	0.529	0.8644		Uba6	14.3849	27.8386	8.3263	9.1773		Trit1	1	1.68762	0.828092	0.888718		1	0.591184	1.18326	0.689114
Tmem143	2.5418	3.8163	2.5138	1.9893		Tmem143	10.2749	16.5622	7.0883	7.7682		Fis1	1	1.48572	0.78939	0.929187		1	0.591237	0.834986	0.662583
Slc19a1	2.6743	4.7961	1.6749	1.3149		Slc19a1	14.0913	22.3766	8.3063	8.8702		Cltc	1	1.74253	0.737361	0.756521		1	0.59169	1.30311	0.818028
Pikfyve	1.2651	1.3135	0.9208	1.3125		Pikfyve	15.9506	25.0195	8.9253	14.6873		1700025G04Rik	1	1.45971	0.625469	0.578023		1	0.59169	1.09854	1.08556
Ttll5	0.7549	0.975	0.5868	1.2932		Ttll5	8.9049	16.5622	7.0684	13.0614		Ttc23	1	2.07961	1.25246	2.22592		1	0.591726	0.959601	0.784552
Them4	5.9367	8.0891	3.2468	3.2798		Them4	18.6416	21.3194	10.942	9.376		Ubxn11	1	1.57716	1.09822	1.29581		1	0.591912	1.05119	0.903138
Usp32	1.0279	1.0046	0.6435	0.6159		Usp32	7.437	14.8002	4.7921	7.1539		Gm12298	1	0.607843	0.524592	0.49645		1	0.592107	1.31801	0.758972
Hist1h1a	8.5115	11.6536	6.1236	5.2189		Hist1h1a	9.492	18.5003	6.5892	5.9616		Mtcp1	1	2.4587	0.831678	0.939751		1	0.592178	1.33409	0.77264
Minos1	1.8923	3.1761	1.3323	0.7938		Minos1	7.2739	13.0383	5.0916	3.1434		Mrpl17	1	1.4331	0.735863	0.768609		1	0.592181	0.416999	0.561483
Stk25	2.1562	3.412	1.7873	1.7324		Stk25	11.4492	14.0955	8.7856	5.8351		Sra1	1	1.4772	0.673194	0.669057		1	0.592193	0.398241	0.711328
1700123O20Rik	11.9432	14.8263	7.766	6.3763		1700123O20Rik	14.8741	17.4431	9.4644	7.1178		Rsph1	1	1.81978	1.7553	1.8589		1	0.592349	1.39974	0.657199
BC003331	1.5267	5.0445	1.0628	2.6145		BC003331	13.1127	26.7814	9.0851	11.9594		Tbrg1	1	1.69911	0.780598	0.978485		1	0.59239	1.12906	1.02477
Mex3c	3.2774	5.8	1.8706	2.1913		Mex3c	16.0482	35.0622	9.8239	10.2612		Krt85	1	0.584679	1.05826	1.29542		1	0.592582	0.669369	0.431168
Ccdc184	1.8655	2.3149	1.9219	3.0827		Ccdc184	5.4799	6.6953	4.5325	6.8829		Csl	1	1.23091	1.09406	1.29284		1	0.592891	1.91227	0.933531
Rnaseh1	5.9812	12.732	3.5618	2.9851		Rnaseh1	13.7977	21.3194	7.308	6.9191		Gm4312	1	1	1	1		1	0.592941	1.36353	1.07826
Spag9	1.4561	1.1868	0.776	0.6056		Spag9	24.3662	27.6624	12.1401	11.6884		Gm4301	1	1	1	1		1	0.59303	1.3952	0.732665
Katnal1	0.6506	0.4507	0.6737	0.732		Katnal1	8.122	11.8049	6.709	7.8766		Gm4303	1	1	1	1		1	0.593065	2.53211	1.4891
Eif3c	0.8846	0.6079	0.9035	0.5478		Eif3c	4.4524	4.6691	3.2347	3.7215		Gm4305	1	1	1	1		1	0.593388	1.0301	1.16299
Zzz3	0.5925	0.9125	0.6576	0.4182		Zzz3	18.5438	24.8433	12.4396	13.5311		Gm4307	1	1	1	1		1	0.593516	0.858172	0.987127
Fbxo18	1.2305	1.2612	0.9015	1.0768		Fbxo18	11.2535	13.7431	6.3096	7.1539		Gm4302	1	1	1	1		1	0.593545	0.489403	0.689938
Snx30	3.1294	3.4843	1.8079	1.8897		Snx30	17.712	20.967	9.4844	10.4238		Ugt2b36	1	0.986092	1.65448	1.55903		1	0.593585	0.640932	0.599835
D330050I16Rik	15.7738	16.9106	8.0492	9.854		D330050I16Rik	18.0056	18.8527	9.2049	10.8393		Nrip2	1	1.46269	0.722038	1.15466		1	0.593599	1.29975	1.12737
Ormdl1	1.1235	1.7896	1.0726	2.2653		Ormdl1	9.6877	13.9193	7.0883	10.6045		Pou3f2	1	1.48346	0.831704	0.861997		1	0.593616	1.07096	0.789332
Pms1	2.7543	2.3123	1.4231	1.442		Pms1	9.6877	13.7431	7.0883	10.5322		Fam189b	1	1.71033	0.761123	0.805415		1	0.593796	0.681009	0.964776
Ttc32	4.0424	6.7103	2.8034	2.8941		Ttc32	12.1831	13.0383	7.5476	7.461		Ndufaf6	1	1.11793	1.00919	0.658473		1	0.593828	0.913964	0.564523
Mettl14	1.7424	2.5321	1.3735	1.1476		Mettl14	8.0242	13.3026	5.0317	8.7618		Asxl3	1	1.73257	0.909486	1.73566		1	0.593941	1.21279	0.748164
Psmb3	1.8394	1.1687	2.5076	1.8835		Psmb3	16.6028	15.7686	10.9986	5.9825		Zfp651	1	1.66161	0.979255	0.955341		1	0.593999	0.666709	0.818158
Tusc2	2.8737	5.0076	2.9222	3.2348		Tusc2	10.2421	14.2717	7.5676	6.0519		Dnajb11	1	1.6103	0.816738	0.822277		1	0.5941	0.737224	0.986757
Amdhd2	4.3794	4.742	2.6179	2.8313		Amdhd2	10.0791	11.2175	6.0899	5.7267		Morc4	1	1.84322	0.709372	1.06181		1	0.594135	0.963647	0.85682
Tmem223	9.8726	9.8049	6.3649	4.3926		Tmem223	6.5563	6.8715	4.6923	4.3357		Gcdh	1	1.38804	0.802947	0.901499		1	0.594198	1.28578	1.66793
Rnps1	0.921	2.5054	0.9711	1.3941		Rnps1	5.7735	11.1883	4.6723	6.1965		Paqr7	1	2.11637	1.07433	1.13884		1	0.594272	1.76226	0.877677
Mien1	14.1635	22.5428	8.2558	5.97		Mien1	12.1831	16.5622	7.907	6.4674		Arap1	1	1.85456	1.32876	0.752347		1	0.594381	0.845414	0.739074
Anp32a	2.948	1.2311	2.2234	2.187		Anp32a	11.0088	17.3551	7.6674	9.6922		Zfp952	1	1.27771	0.821152	0.755187		1	0.594381	0.632859	0.641867
Hsdl2	2.0086	2.9156	1.4764	2.0341		Hsdl2	9.5246	15.8574	6.3895	7.8585		Psme2b	1	0.837976	1.84972	1.22482		1	0.594908	2.1794	0.860492
E130307A14Rik	1.7805	4.7418	1.5643	1.7035		E130307A14Rik	13.814	21.7305	9.4245	10.3515		Casp8	1	0.655004	1.38077	1.00068		1	0.595089	0.926452	0.502472
Bag4	1.4621	1.9432	1.0643	1.3236		Bag4	13.9445	13.2145	9.3047	6.359		Rltpr	1	0.996061	1.0249	1.13126		1	0.595093	1.23387	0.405863
Tmbim6	1.2203	2.2653	0.9679	1.5493		Tmbim6	8.5624	15.1526	6.4294	9.6831		Gm21293	1	1	1	1		1	0.595235	1.15452	0.492112
Tbl3	3.4317	2.791	2.2903	2.4546		Tbl3	15.5591	17.9717	11.8605	8.2017		Gm21304	1	1	1	1		1	0.595261	1.10431	0.844666
Eapp	2.3432	5.6861	2.2657	3.0811		Eapp	6.5236	19.9978	5.0317	10.4599		Mb	1	0.520431	1.01292	0.707901		1	0.595468	0.981504	0.895434
Rnf20	1.1832	3.0345	0.8039	2.0026		Rnf20	9.6877	12.5097	6.9086	6.4674		Mt3	1	1.75569	0.699241	0.783396		1	0.595529	0.892892	0.729599
Esyt2	3.2074	2.9267	1.932	2.0611		Esyt2	19.082	22.3766	11.4612	15.8254		Mt1	1	1.54573	0.869046	0.984696		1	0.595587	0.751525	0.636686
Rpp38	2.9156	4.1998	1.9562	2.1641		Rpp38	6.7521	8.8096	5.8504	6.5216		Matn4	1	1.79811	1.50041	2.5647		1	0.595697	0.522355	0.58064
0610007P14Rik	1.9496	1.463	1.3549	2.0286		0610007P14Rik	8.6113	15.8574	6.7689	13.0975		Msx2	1	0.861911	1.20132	0.840414		1	0.595899	0.653738	0.404209
Abcg1	1.5417	3.928	1.1296	1.6348		Abcg1	6.9478	26.0766	6.5293	9.4302		Madcam1	1	0.988327	0.813499	1.54831		1	0.59606	1.08764	1.06475
Mpnd	8.0393	5.6228	5.9286	5.4094		Mpnd	14.4827	14.0955	9.9037	10.8032		Lyz1	1	1.23729	1.01762	0.856487		1	0.596183	1.39204	1.43403
Slc25a38	4.0516	4.928	2.2888	2.3989		Slc25a38	15.4613	24.4909	7.9403	9.1231		Mre11a	1	1.63937	0.914074	0.877776		1	0.596325	1.59957	1.18381
Ythdf3	1.8097	1.9409	1.516	1.9258		Ythdf3	16.6356	21.6718	10.2631	13.7479		Ltbp2	1	0.623085	0.864923	0.654269		1	0.596382	0.644615	1.06865
Dpp3	0.8299	1.5248	0.6663	0.8403		Dpp3	11.2535	13.0383	6.5692	7.8585		Lrpap1	1	1.6439	0.718403	0.814848		1	0.596483	0.801421	0.757
Cbx8	4.4319	4.0962	3.1464	2.0054		Cbx8	10.6663	11.1002	7.887	4.6609		Loxl3	1	1.89884	0.887014	1.01031		1	0.596546	1.11383	1.02832
Tmem131	0.7762	1.5394	0.6152	0.9129		Tmem131	14.1565	27.8386	10.5427	12.0136		Lifr	1	1.24745	0.70632	1.05509		1	0.596555	0.866637	0.854344
Nanp	1.2692	3.3771	1.5308	1.2234		Nanp	9.8345	15.9455	6.6291	4.8957		Lhcgr	1	0.758182	0.701429	1.24659		1	0.596567	0.711045	0.941289
Tle4	4.1086	4.7195	2.5611	2.7453		Tle4	16.1463	21.3194	10.5427	12.8085		Cog1	1	1.70929	0.973501	0.761758		1	0.596841	1.23991	1.04796
Oat	3.8238	5.4244	1.9286	2.626		Oat	12.5256	21.4956	7.3479	9.4121		Ldhc	1	1.00774	1.04683	0.646798		1	0.597016	0.622979	1.24952
Snx3	12.2256	9.0534	7.5127	4.8295		Snx3	17.2716	19.5575	11.4612	6.5758		Ksr1	1	1.76972	0.793174	0.682889		1	0.597068	1.07077	0.659298
Papd4	0.3119	0.3217	0.4755	0.4825		Papd4	9.9813	14.8002	6.7289	6.3048		Kcnh2	1	1.9158	0.915545	1.12953		1	0.597109	0.924002	1.16058
Pitpna	5.2254	4.1521	3.0914	3.5932		Pitpna	18.2339	15.9455	10.9221	12.0497		Krt33b	1	0.857442	1.0361	1.28151		1	0.597176	0.73244	0.661727
Rc3h2	0.8486	0.5974	0.6049	0.891		Rc3h2	18.3316	14.4771	10.7424	11.7065		Krtap19-4	1	1.0491	0.839771	1.02432		1	0.597231	1.26228	0.626544
[truncated: 21,296 more rows]
[truncated: 133 more columns]

## Sheet: Figure 6
Figure 6. TDRD3 preferentially binds to promoters of transcriptionally active genes; and TDRD3-bound genes show stronger dependence on Top3b in neuronal activity dependent transcription
Source file of Figure 6.
Figure 6a TDRD3 genome-wide probablitiy distributions (ChIP-seq)						Figure 6b TDRD3 distribution at TSS (ChIP-seq)								Figure 6c									Figure 6d																							Figure 6e and Supplemental Figure 10c. POLII ChIP-seq distribution near TSS in TDRD3-bound and not bound genes
																																														ANOVA was applied to data that was normalized to WT no fear (in the same batch), distance=0 bp from TSS, and then log2-transformed
Log2 enrichment (center)	Promoter	Exons	Introns	Intergenic		Distance from TSS	WT_TDRD3_rep2	WT_Input_rep2	WT-fear_TDRD3_rep2	WT-fear_Input_rep2	WT_TDRD3-Input_rep2	WT-fear_TDRD3-Input_rep2				TDRD3 ChIP-seq FPKM in TSS (-700 to +700bp)			POLII ChIP-seq FPKM in TSS (-700 to +700bp)						TDRD3 ChIP					Geometric means POLII				ANOVA POLII ChIP					p-values
-2.75	0.00251193	0.0043485	0.000970089	0.00087146		-2000	15.679	14.759	19.678	14.519	0.92	5.159		Gene_id	Symbol	WT fear TDRD3-ChIP TSS rep1	WT fear TDRD3-ChIP TSS rep2	TDRD3 Combined (*)	POLII average 5 reps WT-fear	Log10(TDRD3 TSS ChIP-seq WT-fear)	Log10(POLII TSS ChIP-seq WT-fear)		Gene_id	Symbol	WT TDRD3 TSS rep1	WT fear TDRD3 TSS rep1	WT TDRD3 TSS rep2	WT fear TDRD3 TSS rep2	TDRD3-bound genes (*)	GM WT POLII TSS	GM WT-fear POLII TSS	GM KO POLII TSS	GM KO-fear POLII TSS	SS-total	SS-err	SS-factor	F	MSE	p WT-ear/WT POLII	p KO-fear/WT-fear POLII	Increased POLII 1.5 fold in WT-fear/WT	Decrease POLII 1.5 fold in KO-fear/WT-fear	Overlap Increased WT-fear/WT POLII with increased WT-fear/WT TDRD3	Overlap Decreased KO-fear/WT-fear POLII with increased WT-fear/WT TDRD3		Distance from TSS	genes TDRD3-bound mm10 brain WT ChIP17 POLII	genes TDRD3-bound mm10 brain WT CHIP20 POLII	genes TDRD3-bound mm10 brain WT CHIP22 POLII
-2.25	0.00803818	0.0125278	0.00312584	0.00348584		-1900	15.805	14.865	19.914	14.911	0.94	5.003		NM_146395	0610005C13Rik	0.775	0.51	2.835	0.7207	0.452553	-0.142245		NR_038166	0610005C13Rik	0.869	0.775	0.274	0.51	0	1	1.42901	1.93415	1.39519	1.81305	1.75942	0.0536275	0.167641	0.159947	0.438158	0.967197	0	0	0	0		-2000	7.472	4.497	6.608
-1.75	0.022105	0.043485	0.0197251	0.012963		-1800	15.763	15.143	20.849	16.106	0.62	4.743		NR_015476	0610007P14Rik	1.8516	11.2209	16.7757	32.3474	1.22468	1.50984		NM_021446	0610007P14Rik	1.1698	1.8516	5.9379	11.2209	1	1	1.79038	0.957479	0.933676	0.684201	0.435717	0.248483	3.13657	0.0396107	0.0110263	0.0246852	1	1	1	1		-1900	8.479	4.81	7.842
-1.25	0.0549611	0.111612	0.0978712	0.0787582		-1700	15.934	15.137	22.1	15.287	0.797	6.813		NM_010363	0610009B22Rik	1.8516	6.8855	12.4403	36.6541	1.09483	1.56412		NM_025319	0610009B22Rik	1.0361	1.8516	3.4714	6.8855	1	1	1.35752	0.77009	0.65978	0.594982	0.326615	0.268367	4.51915	0.0296922	0.123381	0.00403727	0	1	0	1		-1800	8.875	4.934	7.67
-0.75	0.114042	0.243102	0.359256	0.388998		-1600	16.504	15.082	21.546	16.064	1.422	5.482		NM_028096	0610009L18Rik	1.3779	3.6973	7.831	39.5688	0.893817	1.59735		NR_038126	0610009L18Rik	1.0027	1.3779	2.2607	3.6973	1	1	1.83049	0.819689	0.94008	0.775519	0.446979	0.32854	4.04263	0.0406344	0.00918494	0.0232079	1	1	1	1		-1700	9.434	5.082	8.843
-0.25	0.177141	0.414971	0.642199	0.722113		-1500	17.422	15.205	22.991	16.606	2.217	6.385		NM_027885	0610009O20Rik	1.8085	9.6056	15.0311	21.5282	1.17699	1.33301		NM_024179	0610009O20Rik	1.1364	1.8085	2.7177	9.6056	1	1	1.58026	0.963809	1.07473	0.555148	0.436016	0.119132	1.50276	0.0396378	0.0458953	0.183617	1	0	1	0		-1600	9.633	5.328	8.76
0.25	0.259231	0.485169	0.545082	0.548148		-1400	17.591	15.548	23.484	17.462	2.043	6.022		NM_133198	0610010B08Rik	0	0	0.04	0	-1.39794	-2		NM_001177543	0610010B08Rik	0	0	0	0	0	1	1	1	1	0	0	0	1	0	0.317311	0.317311	0	0	0	0		-1500	10.666	5.133	9.184
0.75	0.316302	0.37863	0.231528	0.181264		-1300	18.459	15.657	24.917	17.886	2.802	7.031		NM_025594	0610010F05Rik	1.7224	8.4157	13.5829	25.4943	1.13299	1.40644		NM_027860	0610010F05Rik	0.9693	1.7224	2.9689	8.4157	1	1	1.54616	0.914455	0.727311	0.990655	0.710638	0.280017	2.1672	0.0646035	0.136441	0.0416001	0	1	0	1		-1400	10.641	5.418	9.415
1.25	0.382617	0.201998	0.0698464	0.045207		-1200	19.064	16.005	26.897	17.813	3.059	9.084		NM_001177945	0610010K14Rik	2.7989	9.8606	18.2573	56.4332	1.26144	1.75153		NM_001177601	0610010K14Rik	1.3035	2.7989	3.6999	9.8606	1	1	1.34393	0.727387	0.720484	0.461362	0.228888	0.232474	5.58616	0.020808	0.0750898	0.00299995	0	1	0	1		-1300	12.528	5.765	10.809
1.75	0.338407	0.0737175	0.020803	0.0131808		-1100	19.292	15.806	29.435	18.346	3.486	11.089		NM_172496	0610011F06Rik	2.5406	8.4157	16.0375	22.0279	1.20514	1.34297		NM_026686	0610011F06Rik	1.5709	2.5406	2.1925	8.4157	1	1	1.29539	0.754628	0.793742	0.489648	0.329486	0.160162	2.67353	0.0299533	0.193977	0.0519696	0	0	0	0		-1200	14.203	6.109	12.474
2.25	0.21683	0.0227779	0.00754514	0.00326797		-1000	20.339	16.236	32.193	20.015	4.103	12.178		NM_010467	0610012G03Rik	2.7128	14.6211	22.7595	35.1543	1.35716	1.54598		NR_027897	0610012G03Rik	1.3035	2.7128	4.1795	14.6211	1	1	1.57954	0.754198	0.627848	0.97757	0.534586	0.442984	4.55756	0.0485988	0.0716818	0.00405609	0	1	0	1		-1100	17.562	6.7	15.448
2.75	0.0825923	0.00621214	0.00215575	0.00130719		-900	21.694	16.691	36.918	19.507	5.003	17.411		NM_146032	0610030E20Rik	1.2918	6.8853	10.7607	12.1358	1.03184	1.08407		NM_026696	0610030E20Rik	0.6183	1.2918	1.9184	6.8853	1	1	1.73586	0.915441	0.819439	0.590002	0.286607	0.303395	5.82217	0.0260552	0.00300082	0.00140667	1	1	1	1		-1000	22.081	7.361	19.641
3.25	0.0205978	0.00103536	0.000862301	0.000217865		-800	23.659	17.157	40.494	20.618	6.502	19.876		NM_207155	0610031O16Rik	0.5597	0.1275	1.8066	0.41066	0.256862	-0.386518		NR_045760	0610031O16Rik	0.635	0.5597	0.7536	0.1275	0	1	1.21545	1.50939	2.19475	3.31095	3.14293	0.168024	0.294035	0.285721	0.751204	0.447753	0	0	0	0		-900	29.18	8.365	25.375
3.75	0.00401909	0.000207071	0.000107788	0.000217865		-700	25.409	17.389	48.671	22.339	8.02	26.332		NM_026769	0610037L13Rik	2.4975	8.2881	15.7806	35.3542	1.19812	1.54844		NM_028754	0610037L13Rik	1.5041	2.4975	1.5073	8.2881	1	1	1.48002	0.72261	0.786992	0.502401	0.227585	0.274816	6.64144	0.0206895	0.0179088	0.00256797	0	1	0	1		-800	33.256	9.129	28.93
4.25	0.000502386	0.000207071	0	0		-600	27.978	18.231	54.777	23.326	9.747	31.451		NM_199027	0610038B21Rik	1.1626	3.4002	6.888	4.37858	0.838093	0.641333		NR_028125	0610038B21Rik	0.635	1.1626	2.7406	3.4002	1	1	1.4464	0.758661	0.66485	0.823225	0.502855	0.32037	3.50406	0.0457141	0.133778	0.0125485	0	1	0	1		-700	43.937	11.163	38.451
4.75	0.000100477	0	0	0		-500	33.7	18.945	68.585	26.356	14.755	42.229		NM_025337	0610039H22Rik	0.9042	1.7851	4.4977	1.43754	0.65299	0.15762		NR_131025	0610039H22Rik	0.4679	0.9042	0.7536	1.7851	0	1	2.40269	0.905156	2.2771	2.41056	1.92348	0.487088	1.39278	0.174861	0.0686361	0.929748	0	0	0	0		-600	65.303	14.722	56.337
						-400	42.487	20.301	93.029	27.611	22.186	65.418		NM_144937	0610039K10Rik	2.1099	7.7781	14.1078	64.9885	1.14946	1.81284		NR_028113	0610039K10Rik	1.1364	2.1099	1.2333	7.7781	1	1	1.39082	0.684076	0.587243	0.75494	0.362614	0.392326	5.95066	0.0329649	0.114522	0.0011105	0	1	0	1		-500	100.947	21.278	85.453
						-300	55.396	21.546	131.729	31.608	33.85	100.121		NM_019726	0610040B10Rik	1.9808	8.5432	14.4856	20.9094	1.16094	1.32034		NR_027874	0610040B10Rik	0.9024	1.9808	3.4943	8.5432	1	1	1.5862	0.712097	0.762609	0.881041	0.526309	0.354732	3.707	0.0478463	0.0669604	0.0215021	0	1	0	1		-400	167.213	32.153	136.777
						-200	79.38	23.152	209.445	37.928	56.228	171.517		NM_130882	0610040F04Rik	3.1003	9.5207	18.8216	30.8281	1.27466	1.48895		NR_104577	0610040F04Rik	1.2032	3.1003	2.4666	9.5207	1	1	2.20498	0.914607	0.879292	1.32098	0.82724	0.493742	3.2827	0.0752037	0.0122632	0.021331	1	1	1	1		-300	283.177	47.948	230.556
						-100	101.311	24.126	292.308	39.093	77.185	253.215		NM_138675	0610040J01Rik	0.9042	3.0602	5.7728	1.57178	0.761387	0.196392		NM_029554	0610040J01Rik	0.8021	0.9042	0.9592	3.0602	0	1	0.98638	0.776067	0.781695	1.92426	1.89053	0.0337273	0.0981205	0.171866	0.977078	0.700063	0	0	0	0		-200	410.968	65.595	334.109
						0	94.139	25.019	246.235	39.592	69.12	206.643		NM_001290437	0610043K17Rik	0.4736	0.5949	2.0157	2.582	0.304426	0.411956		NR_040640	0610043K17Rik	0.5013	0.4736	0.3425	0.5949	0	1	3.12703	1.98511	2.6666	4.73969	4.65204	0.0876513	0.103628	0.422913	0.127824	0.866437	0	0	0	0		-100	550.274	79.908	467.696
						100	63.343	23.022	140.572	30.97	40.321	109.602		NM_001286200	1010001N08Rik	0.5167	1.4026	2.9527	0.40186	0.470219	-0.395925		NR_105022	1010001N08Rik	0.635	0.5167	0.137	1.4026	0	1	0.841237	1.20006	0.983493	5.11648	5.06359	0.0528978	0.0574569	0.460326	0.82484	0.874357	0	0	0	0		0	746.895	94.797	635.455
						200	46.99	21.183	102.286	26.565	25.807	75.721		NM_027925	1110002L01Rik	2.2391	6.248	12.9653	19.3143	1.11278	1.28588		NR_030694	1110002L01Rik	1.3035	2.2391	3.4714	6.248	1	1	1.52503	0.722063	0.756971	0.60767	0.291205	0.316465	5.97708	0.0264732	0.024266	0.0031151	1	1	1	1		100	372.177	55.12	325.966
						300	39.046	19.869	82.584	23.968	19.177	58.616		NM_145614	1110004E09Rik	1.5932	7.353	12.1326	12.4367	1.08395	1.0947		NM_026502	1110004E09Rik	0.8356	1.5932	3.4258	7.353	1	1	1.90435	0.849588	1.08866	0.806605	0.509183	0.297422	3.21264	0.0462893	0.0093092	0.0743043	1	0	1	0		200	147.43	30.31	138.247
						400	35.066	19.507	72.184	23.032	15.559	49.152		NM_145480	1110004F10Rik	1.6291	5.2276	10.1149	37.6457	1.00496	1.57572		NM_019772	1110004F10Rik	0.7353	1.6291	1.7355	5.2276	1	1	1.96467	0.833653	0.770277	0.893909	0.398926	0.494983	6.82435	0.036266	0.00206868	0.000734829	1	1	1	1		300	84.448	16.468	76.09
						500	30.562	19.067	61.789	21.102	11.495	40.687		NM_199422	1110006O24Rik	0.9473	3.8253	6.6672	43.5049	0.823943	1.63854		NR_027810	1110006O24Rik	1.0695	0.9473	1.5758	3.8253	0	1	1.65672	0.783909	0.654719	1.18371	0.733805	0.44991	3.37216	0.0667095	0.0895554	0.0135774	0	1	0	0		400	58.717	12.47	52.485
						600	27.551	18.713	54.79	20.599	8.838	34.191		NM_144843	1110008F13Rik	2.2822	14.1536	21.0002	32.914	1.32222	1.51738		NM_026124	1110008F13Rik	1.3035	2.2822	2.6036	14.1536	1	1	1.32971	0.798525	0.721147	0.625585	0.426623	0.198963	2.56502	0.0387839	0.208822	0.0328854	0	1	0	1		500	42.834	10.152	38.272
						700	25.389	18.091	47.644	21.865	7.298	25.779		NM_008748	1110008L16Rik	1.7655	6.248	11.5445	9.9374	1.06238	0.997273		NM_025373	1110008L16Rik	0.7687	1.7655	2.124	6.248	1	1	1.54606	0.86695	1.00126	0.575282	0.415951	0.159331	2.10679	0.0378137	0.0516295	0.124989	0	0	0	0		600	32.635	8.804	29.317
						800	23.948	17.7	43.501	21.655	6.248	21.846		NR_045379	1110008P14Rik	2.1099	4.8454	11.1751	22.2642	1.04825	1.34761		NM_198001	1110008P14Rik	1.0027	2.1099	2.0555	4.8454	1	1	1.97099	0.751269	1.03863	1.42188	1.00472	0.417166	2.28364	0.0913379	0.0511611	0.145507	0	0	0	0		700	27.311	7.789	24.979
						900	22.827	17.508	38.35	21.222	5.319	17.128		NM_145419	1110012L19Rik	1.0334	3.0602	6.1604	7.01632	0.789609	0.846109		NM_026787	1110012L19Rik	0.9024	1.0334	1.0048	3.0602	1	1	1.36935	0.717571	0.796785	0.591999	0.377765	0.214234	3.11911	0.0343422	0.140671	0.0448017	0	1	0	1		800	22.357	7.203	20.303
						1000	21.765	17.528	35.597	20.254	4.237	15.343		NM_029104	1110015O18Rik	0.2583	0.3399	1.1148	0.29764	0.047197	-0.526309		NR_045272	1110015O18Rik	0.1336	0.2583	0.4111	0.3399	0	1	1.50249	1.75709	1.33445	1.85259	1.82085	0.031737	0.0958639	0.165532	0.384757	0.841343	0	0	0	0		900	20.764	6.997	17.732
						1100	20.571	17.317	33.819	20.672	3.254	13.147		NM_021411	1110017D15Rik	0.4306	1.02	2.3118	0.31894	0.36395	-0.496291		NM_001253777	1110017D15Rik	0.6795	0.4306	0.6166	1.02	0	1	0.837085	0.922325	1.99404	2.96141	2.54495	0.416466	0.900043	0.231359	0.748116	0.215286	0	0	0	0		1000	18.953	6.644	16.364
						1200	20.164	17.15	31.423	19.488	3.014	11.935		NM_028874	1110019D14Rik	1.5932	5.7803	10.5599	19.9115	1.02366	1.2991		NR_045995	1110019D14Rik	1.103	1.5932	3.6539	5.7803	1	1	1.1505	0.628137	0.613128	0.72387	0.49161	0.23226	2.59846	0.0446918	0.5646	0.0409204	0	1	0	1		1100	16.187	6.35	14.228
						1300	19.202	16.872	30.077	19.016	2.33	11.061		NM_021493	1110020A21Rik	2.0238	5.6104	11.6818	42.3897	1.06751	1.62726		NR_027930	1110020A21Rik	1.5375	2.0238	3.1517	5.6104	1	1	1.53392	0.655811	0.726746	0.886538	0.501212	0.385326	4.22833	0.0455647	0.0817063	0.016259	0	1	0	1		1200	15.607	5.997	12.794
						1400	18.728	16.641	27.607	17.93	2.087	9.677		NR_033653	1110025L11Rik	0.1435	0.3825	0.813	0.37152	-0.0899095	-0.430018		NM_001276278	1110025L11Rik	0.1336	0.1435	0.1826	0.3825	0	1	2.68649	1.76696	2.73326	1.34395	1.24528	0.098675	0.435817	0.113207	0.0107363	0.971904	1	0	0	0		1300	13.391	5.72	11.186
						1500	18.454	16.527	26.76	18.157	1.927	8.603		NM_133893	1110028F11Rik	0.6889	0.51	2.5767	0.61672	0.411064	-0.209912		NR_045139	1110028F11Rik	0.6684	0.6889	0.2511	0.51	0	1	1.17098	0.903069	0.776876	2.35887	2.27788	0.0809954	0.195566	0.20708	0.763202	0.535809	0	0	0	0		1400	13.01	5.531	10.295
						1600	18.692	16.265	25.426	16.977	2.427	8.449		NM_029291	1110028F18Rik	0.8612	0.255	2.8386	0.18824	0.453104	-0.725288		NR_045470	1110028F18Rik	0.7464	0.8612	0.4111	0.255	0	1	0.579029	1.70924	0.721029	2.16594	1.6333	0.532644	1.79364	0.148481	0.218076	0.695909	0	0	0	0		1500	11.523	5.443	9.222
						1700	17.653	16.049	24.415	17.708	1.604	6.707		NM_001177589	1110032A03Rik	0.5167	0.255	1.8051	0.8966	0.256501	-0.0474013		NM_001311073	1110032A03Rik	0.3676	0.5167	0.5481	0.255	0	1	1.21396	2.73922	1.1567	4.2298	3.85032	0.379482	0.542072	0.350029	0.775908	0.955276	0	0	0	0		1600	10.882	5.137	8.722
						1800	17.644	16.121	23.836	18.359	1.523	5.477		NM_025544	1110032F04Rik	1.2487	0.51	4.2561	1.57944	0.629012	0.198503		NM_001167996	1110032F04Rik	0.869	1.2487	1.2333	0.51	0	1	1.75805	2.05343	1.94786	2.74878	2.73799	0.0107896	0.0216738	0.248908	0.325964	0.88778	0	0	0	0		1700	10.25	5.001	7.974
						1900	17.621	15.941	21.951	17.635	1.68	4.316		NM_053072	1110034G24Rik	0.9904	2.5502	5.5214	1.99772	0.742049	0.300535		NM_028637	1110034G24Rik	0.6016	0.9904	1.0733	2.5502	0	1	1.67727	0.613461	0.746788	2.11516	1.61164	0.503515	1.71833	0.146513	0.240569	0.146619	0	0	0	0		1800	9.858	4.961	7.477
						2000	17.299	16.011	22.169	16.562	1.288	5.607		NM_025753	1110036E04Rik	0.9042	1.02	3.7326	1.20504	0.572011	0.0810015		NR_040713	1110036E04Rik	0.8133	0.9042	0.4111	1.02	0	1	1.5935	1.11587	0.881127	1.04014	0.872671	0.167469	1.05547	0.0793337	0.150763	0.148611	0	0	0	0		1900	10.146	5.136	8.039
														NM_019657	1110037F02Rik	1.8516	11.2209	16.7757	17.6481	1.22468	1.2467		NM_001081183	1110037F02Rik	0.8021	1.8516	2.124	11.2209	1	1	1.66696	0.887937	0.750405	1.29768	0.968599	0.329082	1.86863	0.0880545	0.134717	0.0647513	0	0	0	0		2000	10.14	5.096	8.234
														NM_173760	1110038B12Rik	1.6793	5.1004	10.1383	27.9566	1.00597	1.44648		NR_027943	1110038B12Rik	0.7353	1.6793	2.0097	5.1004	1	1	1.5429	0.556987	0.623069	1.25226	0.692232	0.560027	4.44959	0.0629302	0.133217	0.0130614	0	1	0	1
														NM_013762	1110038F14Rik	1.7655	4.7178	10.0143	8.66686	1.00062	0.937862		NM_054099	1110038F14Rik	1.3704	1.7655	2.3752	4.7178	1	1	1.59381	0.893054	0.582285	1.11923	0.63805	0.481178	4.14776	0.0580045	0.0927454	0.0040928	0	1	0	1
														NM_009655	1110046J04Rik	1.0334	2.0401	5.1403	8.01312	0.710988	0.903802		NR_040707	1110046J04Rik	0.5682	1.0334	1.7129	2.0401	0	1	2.23706	0.96714	1.05638	1.13308	0.751897	0.381185	2.7883	0.0683543	0.00747421	0.0487626	1	1	0	0
														NM_053177	1110051M20Rik	0.897	1.2751	3.9661	4.721	0.598364	0.674034		NM_175123	1110051M20Rik	1.103	0.897	1.9869	1.2751	0	1	1.89301	0.945203	1.11003	1.15934	0.926449	0.232896	1.38262	0.0842227	0.056133	0.206588	0	0	0	0
														NR_045932	1110058D11Rik	0.8612	1.1475	3.7311	0.52782	0.571837	-0.277514		NR_130982	1110058D11Rik	0.635	0.8612	0.662	1.1475	0	1	1.17073	1.42153	0.953906	2.0691	2.00194	0.0671613	0.184515	0.181994	0.748253	0.741637	0	0	0	0
														NM_001013023	1110059E24Rik	2.0023	4.1226	10.1295	19.1603	1.00559	1.2824		NM_025423	1110059E24Rik	0.9693	2.0023	1.6444	4.1226	1	1	1.69937	0.678536	0.891993	0.962797	0.575607	0.38719	3.69965	0.0523279	0.0440707	0.0530088	1	0	1	0
														NM_025969	1110059G10Rik	1.3348	4.4628	8.4672	9.59888	0.92774	0.982221		NM_025419	1110059G10Rik	0.8356	1.3348	2.4666	4.4628	1	1	1.63784	0.850382	1.03305	0.660967	0.463472	0.197496	2.34367	0.0421338	0.0368191	0.123138	1	0	1	0
														NM_001166735	1110065P20Rik	1.9377	7.9056	13.7187	15.689	1.13731	1.1956		NM_001142727	1110065P20Rik	1.0361	1.9377	3.1517	7.9056	1	1	1.71086	1.01368	0.946614	1.04341	0.850342	0.193064	1.24873	0.0773038	0.0934261	0.143808	0	0	0	0
														NM_133955	1190002N15Rik	2.0238	11.4333	17.5047	40.3543	1.24315	1.60589		NM_001033145	1190002N15Rik	1.1698	2.0238	2.6949	11.4333	1	1	1.59831	0.674494	0.710644	1.21819	0.795632	0.422556	2.92102	0.0723302	0.129892	0.0384999	0	1	0	1
														NM_001081123	1190003K10Rik	0.3444	0	1.0332	0.16974	0.0141844	-0.770216		NM_001195435	1190003K10Rik	0.6016	0.3444	0.4111	0	0	1	0.51995	0.739688	1.44711	1.03856	0.530846	0.507713	5.26032	0.0482587	0.00971126	0.00137631	0	0	0	0
														NM_033174	1190005I06Rik	0.8181	2.4227	4.877	2.15316	0.688153	0.333076		NM_197988	1190005I06Rik	0.401	0.8181	1.1647	2.4227	0	1	1.54276	1.5186	1.79616	0.842635	0.827186	0.0154492	0.102722	0.0751988	0.169652	0.703343	0	0	0	0
														NM_018873	1190007I07Rik	1.3275	2.1669	6.1494	9.86244	0.788833	0.993984		NM_001135569	1190007I07Rik	0.7353	1.3275	2.534	2.1669	0	1	1.75659	0.913252	0.817431	1.47821	1.16252	0.315688	1.49355	0.105683	0.132259	0.106134	0	0	0	0
														NM_025305	1300002E11Rik	1.3348	4.4628	8.4672	39.1003	0.92774	1.59218		NR_037957	1300002E11Rik	1.3035	1.3348	0.9592	4.4628	1	1	1.46643	0.717678	0.596563	0.85551	0.436272	0.419238	5.28525	0.0396611	0.0949761	0.00192753	0	1	0	1
														NM_001290624	1300017J02Rik	0.6028	0.255	2.0634	0.72474	0.314583	-0.139818		NM_027918	1300017J02Rik	0.4345	0.6028	0.274	0.255	0	1	0.693196	1.1132	0.825364	2.13231	2.03748	0.0948293	0.255984	0.185225	0.459571	0.780677	0	0	0	0
														NM_153052	1500004A13Rik	0.8181	2.8901	5.3444	21.347	0.727899	1.32934		NR_015498	1500004A13Rik	0.401	0.8181	1.3701	2.8901	0	1	2.06005	0.776774	0.829079	0.936786	0.400313	0.536473	7.37075	0.036392	0.000999449	0.00105208	1	1	0	0
														NM_001163569	1500009C09Rik	0.9473	5.4829	8.3248	11.5311	0.920374	1.06187		NR_037698	1500009C09Rik	0.8356	0.9473	1.827	5.4829	0	1	2.0703	1.07719	1.18598	0.987957	0.765908	0.222049	1.59453	0.069628	0.0166041	0.14711	1	0	0	0
														NM_001310674	1500009L16Rik	0.8181	1.2751	3.7294	1.42032	0.571639	0.152386		NM_001145198	1500009L16Rik	0.8356	0.8181	1.3703	1.2751	0	1	1.27826	1.67997	1.81411	4.52775	4.46475	0.062995	0.0776018	0.405886	0.737849	0.705914	0	0	0	0
														NM_013592	1500011B03Rik	1.1411	4.2078	7.6311	24.428	0.882587	1.38789		NR_027817	1500011B03Rik	0.5626	1.1411	1.4388	4.2078	1	1	1.82456	0.813416	0.727859	1.21878	0.755162	0.463623	3.37666	0.0686511	0.0462091	0.0160196	1	1	1	1
														NM_176959	1500011K16Rik	1.8946	3.4427	9.1265	11.1498	0.960304	1.04727		NR_015476	1500011K16Rik	1.0027	1.8946	1.827	3.4427	1	1	2.11003	1.05088	1.0822	0.847739	0.566421	0.281318	2.73162	0.0514928	0.0042608	0.0433281	1	1	1	1
														NM_027740	1500012K07Rik	1.2487	1.4875	5.2336	5.16694	0.718801	0.713233		NR_045814	1500012K07Rik	0.8021	1.2487	1.0962	1.4875	0	1	1.26015	0.894362	1.04296	1.15733	1.10723	0.0500945	0.248837	0.100658	0.526708	0.682224	0	0	0	0
														NM_172259	1500015A07Rik	2.1961	8.0331	14.6214	24.2305	1.16499	1.38436		NR_029432	1500015A07Rik	1.2367	2.1961	2.9462	8.0331	1	1	1.68593	1.01852	1.08498	0.578097	0.443155	0.134941	1.67476	0.0402868	0.0238026	0.131581	1	0	1	0
														NM_022322	1500015L24Rik	0.5167	0	1.5501	0.36958	0.19036	-0.432292		NR_045817	1500015L24Rik	0.5347	0.5167	1.2333	0	0	1	0.365473	0.436082	0.554576	0.996469	0.913924	0.0825458	0.496762	0.083084	0.00241997	0.320492	0	0	0	0
														NM_001161845	1500015O10Rik	0.6459	2.2951	4.2328	0.62414	0.626628	-0.204718		NM_024283	1500015O10Rik	1.2367	0.6459	0.5481	2.2951	0	1	2.76969	2.00373	2.13389	2.52572	2.47351	0.0522118	0.116096	0.224864	0.0620391	0.705693	0	0	0	0
														NM_201368	1500017E21Rik	0.8612	1.8274	4.411	0.621	0.644537	-0.206908		NR_033510	1500017E21Rik	0.5013	0.8612	0.9134	1.8274	0	1	1.1887	1.54384	1.03061	1.43307	1.36379	0.0692764	0.279383	0.123981	0.6698	0.780772	0	0	0	0
														NM_023625	1500026H17Rik	1.2057	2.6777	6.2948	18.1146	0.798982	1.25803		NR_130956	1500026H17Rik	0.7687	1.2057	2.0555	2.6777	0	1	1.49911	0.89867	0.715367	0.660497	0.391573	0.268924	3.77729	0.0355975	0.0623381	0.00708927	0	1	0	0
														NM_001164263	1600002D24Rik	0.9042	1.02	3.7326	0.876	0.572011	-0.0574959		NR_040485	1600002D24Rik	0.5682	0.9042	0.274	1.02	0	1	1.95601	1.17016	1.05902	3.96188	3.76128	0.200601	0.293333	0.341935	0.318977	0.471206	0	0	0	0
														NM_001170479	1600002H07Rik	1.9377	8.5432	14.3563	13.3679	1.15704	1.12606		NM_028056	1600002H07Rik	0.7353	1.9377	1.7814	8.5432	1	1	1.96094	1.00861	1.11913	0.376259	0.148292	0.227967	8.45506	0.0134811	4.70962e-07	0.000909614	1	1	1	1
														NM_001243150	1600002K03Rik	1.8229	9.8183	15.287	17.4856	1.18432	1.24268		NM_027207	1600002K03Rik	0.7687	1.8229	1.9412	9.8183	1	1	1.5006	0.760554	0.943757	0.425406	0.215983	0.209423	5.33296	0.0196348	0.0118744	0.0230485	1	1	1	1
														NM_013552	1600010M07Rik	0.9473	0.1275	2.9694	0.48388	0.472669	-0.315262		NR_037959	1600010M07Rik	0.4679	0.9473	0.137	0.1275	0	1	1.25988	1.41125	1.98956	3.99331	3.88775	0.10556	0.149336	0.353432	0.735723	0.597679	0	0	0	0
														NM_145100	1600012H06Rik	1.6363	3.4427	8.3516	21.6874	0.92177	1.33621		NM_001083881	1600012H06Rik	1.4372	1.6363	3.8369	3.4427	1	1	1.70311	0.836697	0.899761	0.653691	0.379026	0.274665	3.98563	0.0344569	0.0127212	0.0182538	1	1	1	1
														NM_177460	1600014C10Rik	2.0669	3.4002	9.6009	19.5617	0.982312	1.29141		NM_028166	1600014C10Rik	0.9024	2.0669	1.3703	3.4002	1	1	1.57934	0.753546	0.699932	0.929337	0.557288	0.372049	3.67183	0.0506626	0.077805	0.0130408	0	1	0	1
														NR_045732	1600014C23Rik	0.9042	3.3152	6.0278	1.19018	0.780159	0.0756126		NM_028164	1600014C23Rik	0.7353	0.9042	1.1647	3.3152	0	1	2.94711	1.5297	2.11239	4.00202	3.82074	0.181282	0.260958	0.34734	0.111179	0.698016	0	0	0	0
														NR_040679	1600015I10Rik	0.3875	0	1.1625	0.30576	0.065393	-0.514619		NM_001081273	1600015I10Rik	0.6684	0.3875	0.0685	0	0	1	0.76229	0.681938	0.740246	1.91599	1.91054	0.0054467	0.0156797	0.173686	0.571596	0.961437	0	0	0	0
														NM_153578	1600019K03Rik	0.732	0.1275	2.3235	0.4817	0.366143	-0.317223		NR_040481	1600019K03Rik	0.869	0.732	0.4796	0.1275	0	1	1.09528	0.699797	1.57383	3.22165	2.94632	0.275323	0.513954	0.267848	0.878598	0.630539	0	0	0	0
														NM_016696	1600020E01Rik	2.4114	7.3956	14.6298	28.6249	1.16524	1.45674		NR_037961	1600020E01Rik	1.1698	2.4114	2.0555	7.3956	1	1	1.88255	0.744309	0.816836	0.923831	0.454696	0.469135	5.67466	0.041336	0.00687772	0.00480241	1	1	1	1
														NM_028141	1600023N17Rik	1.3779	8.1606	12.2943	7.7426	1.0897	0.888887		NR_073433	1600023N17Rik	1.103	1.3779	2.6036	8.1606	1	1	1.16312	0.801378	0.786398	0.837577	0.748492	0.089085	0.654606	0.0680447	0.614858	0.302856	0	0	0	0
														NM_007623	1600025M17Rik	0.3014	0	0.9042	0.11478	-0.0437355	-0.940134		NR_038168	1600025M17Rik	0.1002	0.3014	0	0	0	1	1.44275	1.83765	1.12944	0.585349	0.485545	0.0998042	1.13053	0.0441404	0.129667	0.423584	0	0	0	0
														NM_011607	1600027J07Rik	0.3444	0.7224	1.7556	0.73296	0.244426	-0.13492		NR_036588	1600027J07Rik	0.4345	0.3444	0.137	0.7224	0	1	1.54403	0.759048	1.20142	1.1981	0.984219	0.213876	1.19518	0.0894745	0.207168	0.564645	0	0	0	0
														NM_008954	1600029I14Rik	0.9042	1.02	3.7326	0.42164	0.572011	-0.375058		NR_028123	1600029I14Rik	0.4345	0.9042	0.0685	1.02	0	1	1.53556	1.70626	2.6827	2.61744	2.45443	0.163014	0.36529	0.22313	0.430317	0.417327	0	0	0	0
														NM_008235	1600029O15Rik	1.3779	3.9528	8.0865	2.33182	0.907761	0.367695		NR_033522	1600029O15Rik	0.7019	1.3779	0.9592	3.9528	1	1	2.33738	0.826487	1.35494	2.6486	2.19141	0.457193	1.14746	0.199219	0.0984853	0.401529	0	0	0	0
														NM_001011793	1700001C02Rik	0.6459	2.1676	4.1053	0.7881	0.613345	-0.103419		NM_029285	1700001C02Rik	0.8356	0.6459	0.274	2.1676	0	1	1.01882	1.14299	0.595994	1.88223	1.66759	0.21464	0.707919	0.151599	0.966817	0.34435	0	0	0	0
														NM_177733	1700001C19Rik	0.5597	0.765	2.4441	0.4911	0.388119	-0.30883		NM_029296	1700001C19Rik	0.7353	0.5597	1.5073	0.765	0	1	0.590447	0.879563	0.625626	1.26932	1.19412	0.0751974	0.346352	0.108556	0.16484	0.903995	0	0	0	0
														NM_011134	1700001D01Rik	0.9042	0.51	3.2226	0.74922	0.508206	-0.125391		NR_045475	1700001D01Rik	0.6684	0.9042	0.6166	0.51	0	1	1.1687	0.549762	1.18618	0.851918	0.539251	0.312666	3.18899	0.0490228	0.540831	0.963274	0	0	0	0
														NR_029469	1700001F09Rik	0.0861	0	0.2583	0.01124	-0.587876	-1.94923		NM_027940	1700001F09Rik	0	0.0861	0	0	0	1	1	1	1	0	0	0	1	0	0.317311	0.317311	0	0	0	0
														NR_028304	1700001G01Rik	0.9042	0.1275	2.8401	0.4719	0.453334	-0.32615		NR_130158	1700001G01Rik	0.5347	0.9042	0.5481	0.1275	0	1	0.755459	0.992154	0.818032	2.3734	2.34121	0.0321829	0.0756043	0.212838	0.597516	0.905716	0	0	0	0
														NM_027931	1700001G11Rik	1.9377	10.1582	15.9713	42.6175	1.20334	1.62959		NR_038077	1700001G11Rik	1.0027	1.9377	4.4307	10.1582	1	1	2.12959	0.82289	0.81546	1.63476	1.08076	0.553998	2.81931	0.0982506	0.0361946	0.0354705	1	1	1	1
														NM_013610	1700001G17Rik	1.6363	4.5903	9.4992	26.5161	0.977687	1.42351		NR_033199	1700001G17Rik	0.869	1.6363	3.5399	4.5903	1	1	1.49186	0.713264	0.715287	0.863674	0.534953	0.328721	3.37967	0.0486321	0.115127	0.0220827	0	1	0	1
														NM_025867	1700001J03Rik	0.2367	0.0849	0.795	0.2913	-0.0996329	-0.53566		NM_001008547	1700001J03Rik	0.3063	0.2367	0	0.0849	0	1	1.58486	0.77726	1.52124	2.87558	2.61674	0.258839	0.544042	0.237885	0.412173	0.954004	0	0	0	0
														NM_146924	1700001J11Rik	0.2224	0	0.6672	0.53292	-0.175744	-0.273338		NR_033613	1700001J11Rik	0.3397	0.2224	0.1826	0	0	1	0.837179	1.60868	0.906925	2.18369	1.9781	0.205596	0.571649	0.179827	0.715848	0.896899	0	0	0	0
														NM_001134660	1700001K19Rik	0.6028	1.2751	3.0835	0.37842	0.489044	-0.422026		NM_025488	1700001K19Rik	0.5013	0.6028	0.5481	1.2751	0	1	0.971099	1.13698	0.855341	1.96096	1.92701	0.0339559	0.0969159	0.175183	0.95147	0.835042	0	0	0	0
														NM_001033765	1700001K23Rik	0.775	0.255	2.58	0.4873	0.41162	-0.312204		NR_036590	1700001K23Rik	0.7353	0.775	0.7307	0.255	0	1	1.29606	1.24247	2.05824	3.02964	2.88846	0.141181	0.268827	0.262588	0.660252	0.535389	0	0	0	0
														NM_022982	1700001L05Rik	0.9904	1.7851	4.7563	1.84204	0.677269	0.265299		NR_027980	1700001L05Rik	0.6684	0.9904	0.5481	1.7851	0	1	1.36205	0.914287	1.04253	1.4209	1.34937	0.0715255	0.291536	0.12267	0.443503	0.600178	0	0	0	0
														NM_027163	1700001L19Rik	0.9904	1.5301	4.5013	1.57062	0.653338	0.196071		NM_027035	1700001L19Rik	0.401	0.9904	0.7536	1.5301	0	1	1.12216	1.03331	0.830232	0.808124	0.762814	0.0453107	0.326697	0.0693467	0.703839	0.432058	0	0	0	0
														NM_207212	1700001O22Rik	1.2487	2.0401	5.7862	2.48004	0.762393	0.394459		NM_198000	1700001O22Rik	0.7019	1.2487	0.137	2.0401	0	1	2.15122	1.15817	1.31944	1.09957	0.911203	0.188365	1.13697	0.0828367	0.0207886	0.243509	1	0	0	0
														NM_029926	1700001P01Rik	1.0334	2.1676	5.2678	4.32292	0.721629	0.635777		NM_028156	1700001P01Rik	0.5013	1.0334	0.8907	2.1676	0	1	1.12652	0.788033	1.04874	0.850408	0.792268	0.0581403	0.403615	0.0720244	0.699821	0.85476	0	0	0	0
														NM_172125	1700003C15Rik	0	0	0.04	0	-1.39794	-2		NR_045478	1700003C15Rik	0	0	0	0	0	1	1	1	1	0	0	0	1	0	0.317311	0.317311	0	0	0	0
														NM_028417	1700003D09Rik	1.9808	5.2279	11.1703	24.9042	1.04806	1.39627		NR_045477	1700003D09Rik	0.869	1.9808	1.256	5.2279	1	1	1.94322	0.806706	1.05874	0.870131	0.517759	0.352372	3.74314	0.047069	0.00781997	0.0545988	1	0	1	0
														NM_009517	1700003E16Rik	0.6889	2.2526	4.3193	5.59164	0.635413	0.747539		NM_027948	1700003E16Rik	0.4456	0.6889	1.1647	2.2526	0	1	1.78856	0.96732	1.17832	0.569089	0.398149	0.17094	2.36135	0.0361954	0.0079441	0.131999	1	0	0	0
														NM_207134	1700003E24Rik	0.2726	0.0849	0.9027	0.0886	-0.0444566	-1.05257		NR_103799	1700003E24Rik	0.1002	0.2726	0	0.0849	0	1	1.29521	1.16736	1.12334	0.345181	0.335046	0.0101345	0.166365	0.0304587	0.197962	0.575385	0	0	0	0
														NM_030047	1700003F12Rik	0.8181	1.4875	3.9418	3.16052	0.595695	0.499759		NM_029305	1700003F12Rik	0.7019	0.8181	1.4388	1.4875	0	1	2.09879	1.31299	1.41087	0.738513	0.624713	0.1138	1.0019	0.0567921	0.00689033	0.252462	1	0	0	0
														NM_146112	1700003G13Rik	1.0334	0.51	3.6102	0.2651	0.557531	-0.57659		NR_040720	1700003G13Rik	0.7019	1.0334	1.5758	0.51	0	1	0.713931	1.49157	1.08541	1.81391	1.5813	0.232607	0.809044	0.143755	0.440139	0.44802	0	0	0	0
														NR_002840	1700003G18Rik	1.7152	4.7176	9.8632	37.5908	0.994018	1.57508		NR_029433	1700003G18Rik	0.869	1.7152	1.804	4.7176	1	1	1.99746	0.84542	0.805147	0.870844	0.392956	0.477888	6.68874	0.0357233	0.00147496	0.00096316	1	1	1	1
														NM_134227	1700003H04Rik	0.2583	0.255	1.0299	0.23748	0.0127951	-0.624373		NR_015460	1700003H04Rik	0.4345	0.2583	0.5937	0.255	0	1	0.632524	0.714962	0.655175	2.16576	2.15925	0.00651583	0.016597	0.196295	0.369203	0.956511	0	0	0	0
														NM_025325	1700003I22Rik	0.6028	0.255	2.0634	0.44492	0.314583	-0.351718		NR_126075	1700003I22Rik	0.2673	0.6028	0.6851	0.255	0	1	1.09686	0.933822	1.14454	2.4508	2.43206	0.0187424	0.0423853	0.221096	0.864392	0.950456	0	0	0	0
														NM_001310613	1700003L19Rik	0.6028	0.51	2.3184	0.37146	0.365188	-0.430088		NR_040507	1700003L19Rik	0.3676	0.6028	0.4111	0.51	0	1	0.666764	0.852557	0.658547	3.64991	3.61561	0.0342952	0.0521691	0.328692	0.53917	0.98815	0	0	0	0
														NM_007538	1700003M07Rik	1.2487	3.6552	7.4013	4.74996	0.869308	0.67669		NR_040647	1700003M07Rik	0.8356	1.2487	1.6444	3.6552	1	1	1.61263	1.17881	0.974479	0.703743	0.582063	0.12168	1.14977	0.0529149	0.0711701	0.132667	0	0	0	0
														NM_023118	1700003P14Rik	0.2583	0.1275	0.9024	0.3104	-0.0446009	-0.508078		NR_045982	1700003P14Rik	0.4679	0.2583	0.4111	0.1275	0	1	1.64124	2.03032	3.73067	2.05548	1.71646	0.339024	1.08632	0.156042	0.275967	0.153463	0	0	0	0
														NM_027289	1700006A11Rik	0.4306	0.51	1.8018	0.27368	0.255707	-0.562757		NM_027939	1700006A11Rik	0.4679	0.4306	1.2333	0.51	0	1	0.506428	0.532004	0.67149	2.76935	2.72728	0.0420691	0.0848392	0.247934	0.23529	0.697234	0	0	0	0
														NM_026788	1700006E09Rik	0.732	0.2124	2.4084	0.49562	0.381729	-0.304851		NM_029287	1700006E09Rik	0.4345	0.732	1.3701	0.2124	0	1	1.12451	1.34672	1.02979	0.735389	0.704622	0.0307667	0.240153	0.0640565	0.687151	0.811315	0	0	0	0
														NM_011402	1700006F04Rik	0.1865	0.1275	0.687	0.12784	-0.163043	-0.893333		NR_045621	1700006F04Rik	0.3453	0.1865	0.137	0.1275	0	1	0.465562	1.1485	0.891542	1.60888	1.22973	0.379143	1.69573	0.111794	0.0470289	0.182097	0	0	0	0
														NM_027046	1700006H21Rik	0.7463	0.255	2.4939	0.36462	0.396879	-0.43816		NR_045900	1700006H21Rik	0.2618	0.7463	0.4796	0.255	0	1	1.38709	1.20138	1.17551	1.75585	1.74093	0.0149213	0.0471399	0.158266	0.474975	0.77512	0	0	0	0
														NM_015730	1700007B14Rik	0.4736	0.765	2.1858	0.27968	0.33961	-0.553339		NM_027944	1700007B14Rik	0.6016	0.4736	0.7536	0.765	0	1	1.76582	2.13948	2.91348	1.6944	1.57434	0.120066	0.419454	0.143122	0.191717	0.363415	0	0	0	0
														NM_028448	1700007F19Rik	0.9473	0.1275	2.9694	0.80622	0.472669	-0.0935464		NR_040538	1700007F19Rik	0.8021	0.9473	1.2333	0.1275	0	1	3.49299	1.64248	2.53967	1.9935	1.7547	0.238801	0.74851	0.159518	0.00652646	0.583706	1	0	0	0
														NM_001168281	1700007G11Rik	0.6889	0.51	2.5767	0.77036	0.411064	-0.113306		NM_001024614	1700007G11Rik	0.4345	0.6889	1.9641	0.51	0	1	1.37825	1.49631	1.16183	0.7761	0.747205	0.0288953	0.212691	0.0679277	0.284992	0.652668	0	0	0	0
														NR_033499	1700007J10Rik	0.8181	0.6375	3.0918	0.52728	0.490211	-0.277959		NR_045476	1700007J10Rik	0.4679	0.8181	0.8222	0.6375	0	1	2.00296	1.18597	1.91365	2.01657	1.88018	0.136383	0.398955	0.170926	0.144467	0.939608	0	0	0	0
														NM_001104634	1700007K09Rik	0.3014	0.51	1.4142	0.20674	0.150511	-0.684575		NM_027037	1700007K09Rik	0.4679	0.3014	0.137	0.51	0	1	0.389556	0.634714	0.630921	2.75369	2.61117	0.142525	0.300206	0.237379	0.0928221	0.496774	0	0	0	0
														NM_201529	1700007K13Rik	0.775	0.8925	3.2175	2.75188	0.507519	0.439629		NM_027040	1700007K13Rik	0.7019	0.775	0.7993	0.8925	0	1	1.89645	0.867264	1.32173	1.56151	1.30483	0.25668	1.08193	0.118621	0.106528	0.471628	0	0	0	0
														NR_027819	1700007L15Rik	2.5621	9.1381	16.8244	15.8976	1.22594	1.20133		NR_045709	1700007L15Rik	1.1531	2.5621	2.9918	9.1381	1	1	1.49584	0.824495	0.805364	1.17266	0.947795	0.224866	1.30488	0.0861632	0.23343	0.147507	0	0	0	0
														NM_017471	1700007P06Rik	0.775	0.51	2.835	0.884	0.452553	-0.0535477		NR_040554	1700007P06Rik	0.7019	0.775	0.4567	0.51	0	1	3.07692	2.54573	1.29839	3.79434	3.41179	0.382549	0.61669	0.310163	0.0796188	0.287409	0	0	0	0
														NM_183257	1700008C04Rik	0.8181	0.51	2.9643	0.08986	0.471922	-1.04643		NR_126468	1700008C04Rik	0.4679	0.8181	0.3196	0.51	0	1	0.444676	0.891408	1.3008	2.80396	2.2471	0.556864	1.36298	0.204282	0.119373	0.102935	0	0	0	0
														NM_133973	1700008J07Rik	1.8946	11.0934	16.7772	19.2183	1.22472	1.28371		NR_024331	1700008J07Rik	1.103	1.8946	4.1566	11.0934	1	1	1.77322	0.820777	0.91194	0.729905	0.418102	0.311802	4.10166	0.0380093	0.0107126	0.0191724	1	1	1	1
														NM_001039123	1700008K24Rik	0.4736	0.255	1.6758	0.49036	0.224222	-0.309485		NR_038143	1700008K24Rik	0.8021	0.4736	0.4796	0.255	0	1	0.77701	0.755737	0.577597	1.43663	1.38732	0.0493032	0.195461	0.12612	0.53718	0.566337	0	0	0	0
														NR_038073	1700008O03Rik	1.1626	2.465	5.9528	6.5645	0.774721	0.817202		NM_027049	1700008O03Rik	0.6684	1.1626	1.0733	2.465	0	1	1.70684	0.919939	1.17959	0.831824	0.666253	0.165571	1.3668	0.0605685	0.0591702	0.30259	0	0	0	0
														NM_027086	1700008P02Rik	0.6028	0.3825	2.1909	0.1477	0.340623	-0.83062		NM_027048	1700008P02Rik	0.2673	0.6028	0.6851	0.3825	0	1	0.756606	1.46379	2.11898	1.26307	0.751637	0.51143	3.74232	0.0683306	0.354044	0.00682377	0	0	0	0
														NM_001305045	1700009C05Rik	0.4306	0.4674	1.7592	0.46354	0.245315	-0.333913		NR_046040	1700009C05Rik	0.4345	0.4306	0.6851	0.4674	0	1	1.44079	0.593949	1.01318	1.08739	0.757193	0.330192	2.39841	0.0688357	0.226659	0.356777	0	0	0	0
														NM_177755	1700009J07Rik	0.6674	0.255	2.2572	0.59104	0.35357	-0.228383		NR_015547	1700009J07Rik	0.5682	0.6674	0.9592	0.255	0	1	1.43232	1.00998	1.9735	2.94168	2.75328	0.188398	0.376346	0.250299	0.532771	0.659994	0	0	0	0
														NM_146567	1700009N14Rik	0.1722	0.51	1.0266	0.34248	0.0114013	-0.465365		NM_001081095	1700009N14Rik	0.6684	0.1722	0.4111	0.51	0	1	1.20158	0.726987	1.45554	1.23848	1.02821	0.210273	1.12477	0.0934735	0.601865	0.666732	0	0	0	0
														NM_001101657	1700010B08Rik	0.4952	0	1.4856	0.2204	0.171902	-0.656788		NM_029308	1700010B08Rik	0.5347	0.4952	0.4111	0	0	1	0.8483	0.895283	0.980527	1.53948	1.5294	0.0100791	0.036246	0.139037	0.701541	0.789652	0	0	0	0
														NR_045186	1700010D01Rik	0.2942	0.255	1.1376	0.08896	0.0559896	-1.05081		NM_029590	1700010D01Rik	0.167	0.2942	0.1141	0.255	0	1	1.09136	1.19468	1.65478	0.686687	0.59753	0.0891568	0.820649	0.0543209	0.744562	0.220067	0	0	0	0
														NM_001110227	1700010I02Rik	0.0861	0.255	0.5133	0.21376	-0.289629	-0.670074		NR_040587	1700010I02Rik	0.3676	0.0861	0.7307	0.255	0	1	1.3973	0.891849	2.8991	1.99117	1.38299	0.608186	2.41869	0.125726	0.412495	0.157524	0	0	0	0
														NM_001013366	1700010I14Rik	0.6889	1.2748	3.3415	2.13636	0.523941	0.329674		NM_025851	1700010I14Rik	0.7687	0.6889	1.0277	1.2748	0	1	1.5417	1.02525	1.22071	0.45679	0.385387	0.0714027	1.01901	0.0350352	0.0445592	0.391745	1	0	0	0
														NR_045854	1700010J16Rik	0.3444	0	1.0332	0.3512	0.0141844	-0.454445		NR_040579	1700010J16Rik	0.206	0.3444	0	0	0	1	1.24291	0.800237	1.79347	3.45738	3.18438	0.273001	0.471521	0.289489	0.725549	0.639787	0	0	0	0
														NM_010661	1700010K23Rik	0.5597	0.2124	1.8915	0.25988	0.276806	-0.585227		NR_040512	1700010K23Rik	0.4679	0.5597	0.3425	0.2124	0	1	0.712741	0.990085	1.13539	2.84522	2.73805	0.107177	0.215291	0.248913	0.555488	0.521623	0	0	0	0
														NM_001004145	1700011B04Rik	0.2583	0.2124	0.9873	0.35176	-0.00555086	-0.453754		NR_045616	1700011B04Rik	0.6684	0.2583	0.4567	0.2124	0	1	0.779175	0.762355	1.28842	2.56438	2.40486	0.159521	0.364832	0.218623	0.64299	0.460137	0	0	0	0
														NM_207227	1700011C11Rik	0.3444	1.1475	2.1807	0.44874	0.338596	-0.348005		NR_126462	1700011C11Rik	0.2339	0.3444	1.0962	1.1475	0	1	0.872354	0.776196	2.19114	2.48876	1.90922	0.579541	1.66952	0.173565	0.775865	0.129013	0	0	0	0
														NM_010074	1700011E24Rik	0.4306	1.2751	2.5669	1.29146	0.409409	0.111081		NM_029298	1700011E24Rik	0.4345	0.4306	0.137	1.2751	0	1	1.52488	0.767779	1.17017	2.20421	2.00589	0.19832	0.543779	0.182354	0.390789	0.670286	0	0	0	0
														NM_001126321	1700011H14Rik	0.4736	0	1.4208	0.61276	0.152533	-0.21271		NM_025956	1700011H14Rik	0.5682	0.4736	0.6851	0	0	1	2.02657	0.824736	2.26323	2.28743	1.79096	0.496473	1.52466	0.162814	0.128387	0.850903	0	0	0	0
														NM_024284	1700011I03Rik	1.0334	1.9126	5.0128	0.97904	0.70008	-0.00919956		NM_029290	1700011I03Rik	0.7353	1.0334	0.8222	1.9126	0	1	1.87764	1.3414	1.62138	1.49852	1.45112	0.0474077	0.179684	0.13192	0.131902	0.781453	0	0	0	0
														NM_001177502	1700011L22Rik	0.8612	0.255	2.8386	0.41098	0.453104	-0.386179		NM_026315	1700011L22Rik	0.8356	0.8612	0.5481	0.255	0	1	1.13462	0.785557	1.55362	1.88305	1.68805	0.194998	0.635341	0.153459	0.779453	0.581687	0	0	0	0
														NM_145603	1700011M02Rik	0.7248	0	2.1744	0.19964	0.337339	-0.699752		NR_073044	1700011M02Rik	0.4456	0.7248	0.137	0	0	1	1.13923	0.722416	0.800656	0.606813	0.506168	0.100646	1.09361	0.0460152	0.597637	0.258918	0	0	0	0
														NM_020564	1700012A03Rik	0.3014	1.1475	2.0517	0.16088	0.312114	-0.793498		NM_029587	1700012A03Rik	0.7353	0.3014	0.3425	1.1475	0	1	0.59669	1.17045	1.33944	2.59113	2.2437	0.347433	0.851666	0.203973	0.320676	0.218906	0	0	0	0
														NM_001001495	1700012B07Rik	0.8612	0.51	3.0936	0.33136	0.490464	-0.4797		NM_001162428	1700012B07Rik	0.3008	0.8612	0.4111	0.51	0	1	1.37778	2.2035	2.27137	2.29124	2.1474	0.143833	0.36839	0.195218	0.528691	0.437194	0	0	0	0
														NR_102348	1700012B09Rik	0.3444	0.255	1.2882	0.37386	0.109983	-0.427291		NM_029306	1700012B09Rik	0.5013	0.3444	0.3425	0.255	0	1	0.530941	0.779928	0.872683	1.3361	1.20968	0.126415	0.574766	0.109971	0.097267	0.303494	0	0	0	0
														NM_145974	1700012C14Rik	1.5501	3.5702	8.2205	4.76596	0.914898	0.67815		NR_131049	1700012C14Rik	0.9358	1.5501	2.4666	3.5702	1	1	1.61557	1.08645	1.0439	0.428812	0.321725	0.107087	1.83069	0.0292477	0.0148389	0.0795076	1	0	1	0
														NM_025592	1700012D01Rik	2.4114	5.9078	13.142	22.8667	1.11866	1.3592		NR_045171	1700012D01Rik	0.9358	2.4114	4.8645	5.9078	1	1	1.64383	0.801341	0.844821	0.884128	0.595038	0.28909	2.6721	0.0540943	0.063428	0.0493786	0	1	0	1
														NM_012045	1700012D14Rik	2.4544	8.2881	15.6513	60.9249	1.19455	1.78479		NR_015573	1700012D14Rik	1.2032	2.4544	2.8548	8.2881	1	1	1.65578	0.667879	0.654993	0.753973	0.242081	0.511892	11.63	0.0220074	0.0031517	1.76446e-05	1	1	1	1
[truncated: 23,146 more rows]
[truncated: 123 more columns]

## Sheet: Figure 7
Figure 7. Top3b KO mice have reduced Pol II signals in genes important for dementia, schizophrenia, and learning and memory
[truncated: 42 more rows]
[truncated: 26 more columns]

## Sheet: Figure 8
Figure 8. Top3b KO mice have reduced Pol II signals in genes important for synapse and neurogenesis
[truncated: 59 more rows]

[truncated: 14 more sheets: Supp Figure 1, Supp Figure 2, Supp Figure 3, Supp Figure 5, Supp Figure 6, Supp Figure 7, Supp Figure 8, Supp Figure 9, Supp Figure 10, Supp Figure 12, Supp Figure 13, Supp Figure 14, Supp Figure 15, Supp Figure 16]
